# Supplementary material for: Maternal lipid mobilization is essential for embryonic development in the malaria vector Anopheles gambiae
Source: PLoS Biol. 2024 Dec 17;22(12):e3002960. doi: 10.1371/journal.pbio.3002960 (PMC11703037; doi:10.1371/journal.pbio.3002960)
Supplement: S1 Data — Lipid levels (as peak area) determined after LC-MS of control and AgTL2-depleted embryos at 4–6 h, 22–24 h, and 36–38 h after oviposition. Values are given for each class and subclass of lipid by fatty acid composition. Total values are summed under each major lipid class in bold. The raw lipidomics data are available from the EMBL-EBI Metabolights online repository using the link https://www.ebi.ac.uk/metabolights/MTBLS9881. (XLSX) [file pbio.3002960.s008.xlsx]

## Sheet: S1 Data
							4-6 h	4-6H	4-6H	4-6H	4-6H	4-6H	22-24 h	24H	24H	24H	24H	24H	36-38 h
							TL2	TL2	TL2	GFP	GFP	GFP	TL2	TL2	TL2	GFP	GFP	GFP	TL2			GFP
Key	Class	Subclass	Fatty acid (FA)	FA1	FA2	FA3	Rep3	Rep2	Rep1	Rep3	Rep2	Rep1	Rep3	Rep2	Rep1	Rep3	Rep2	Rep1	Rep3	Rep2	Rep1	Rep3	Rep2	Rep1
AcCa	Fatty acyl and other lipids	Acyl Carnitine	(12:1)	(12:1)			3.59006e+06	726776	9.15085e+06	6.68748e+06	2.44578e+06	9.31637e+06	557490	3.06007e+06	8.63826e+06	2.21414e+06	1.04085e+06	6.65384e+06	633992	1.30024e+06	8.55299e+06	1.62295e+06	5.82231e+06	4389868
AcCa	Fatty acyl and other lipids	Acyl Carnitine	(14:0)	(14:0)			1.08862e+07	1.43608e+07	0	1.66486e+07	2.50549e+07	0	5.49088e+06	2.94143e+07	4.34063e+06	1.40884e+07	2.77997e+07	3.49689e+06	8.23099e+06	2.39783e+07	0	2.12729e+07	5.23186e+07	769181
AcCa	Fatty acyl and other lipids	Acyl Carnitine	(16:0)	(16:0)			1.97223e+08	3.6809e+07	6.3079e+07	2.39828e+08	7.01234e+07	6.93544e+07	2.74275e+08	1.61806e+08	2.80182e+08	5.23248e+08	1.82404e+08	3.42125e+08	2.94024e+08	1.08605e+08	1.23062e+08	4.57186e+08	4.4708e+08	2.3895e+08
AcCa	Fatty acyl and other lipids	Acyl Carnitine	(16:1)	(16:1)			1.37696e+08	2.39746e+07	2.7595e+07	1.41884e+08	3.68372e+07	3.13818e+07	4.01952e+08	1.74845e+08	2.92791e+08	3.69319e+08	1.22442e+08	2.0698e+08	5.10289e+08	1.57796e+08	1.87279e+08	5.88289e+08	4.80817e+08	2.33488e+08
AcCa	Fatty acyl and other lipids	Acyl Carnitine	(18:0)	(18:0)			2.30553e+07	9.50509e+06	2.21764e+07	1.35308e+08	1.53826e+07	1.907e+07	6.86792e+07	4.38266e+07	7.33075e+07	1.07188e+08	4.26056e+07	7.0965e+07	8.43788e+07	3.83508e+07	5.08177e+07	1.42802e+08	1.5686e+08	7.33826e+07
AcCa	Fatty acyl and other lipids	Acyl Carnitine	(18:1)	(18:1)			1.02462e+08	8.81795e+06	1.59831e+07	1.13917e+08	2.70612e+07	1.32902e+07	1.66964e+08	9.33939e+07	1.5297e+08	2.24069e+08	8.75449e+07	1.41081e+08	2.11871e+08	8.69481e+07	9.64168e+07	3.31298e+08	3.13972e+08	1.64385e+08
AcCa	Fatty acyl and other lipids	Acyl Carnitine	(18:2)	(18:2)			1.09234e+07	1.94612e+06	113639	8.11144e+06	1.95365e+06	76293.4	7.07539e+07	2.52143e+07	17387238	3.99487e+07	8.80615e+06	8.17919e+06	1.48215e+08	4.84342e+07	2.58032e+07	9.57317e+07	8.03723e+07	1.62119e+07
AcCa	Fatty acyl and other lipids	Acyl Carnitine	(20:0)	(20:0)			0	5.9542e+07	8.44482e+06	0	8.66283e+07	1.39829e+07	2.43327e+07	1.05201e+08	5.11865e+07	2.00063e+07	1.08286e+08	3.18015e+07	25219960	6.13346e+07	3.37826e+07	1.45065e+07	1.30578e+08	9.55166e+06
AEA	Fatty acyl and other lipids	N-Acylethanolamine	(15:1)	(15:1)			0	0	3.45599e+07	0	1.68888e+07	6.61577e+06	0	0	8.38413e+06	0	0	1.54946e+06	3.42814e+07	0	1.01413e+06	0	1.16406e+06	0
CarE	Fatty acyl carnitines	Carnitine Esters	(20:0)	(20:0)			1.68887e+07	2.52718e+07	9.207e+06	1.59337e+07	3.61682e+07	5.78698e+06	5.91874e+07	4.23905e+07	4.94132e+07	5.6733e+07	3.59543e+07	2.61372e+07	6.05538e+07	2.12206e+07	2.18181e+07	50152127	6.7958e+07	2.29639e+07
							5.02725e+08	1.80954e+08	1.9031e+08	6.78318e+08	3.18544e+08	1.68875e+08	1.07219e+09	6.79151e+08	9.38601e+08	1.35682e+09	6.16883e+08	8.3897e+08	1.3777e+09	5.47968e+08	5.48547e+08	1.70286e+09	1.73694e+09	7.64092e+08
Cer	Sphingolipids	Ceramides	(d14:0_18:0)	(d14:0)	(18:0)		1.67224e+06	3.34708e+06	1.56803e+06	1.68104e+07	2.85334e+07	4.33489e+07	0	1.21744e+06	895146	3.13702e+06	9.67282e+06	5.70347e+06	3.2133e+06	575024	1.03976e+07	2.22741e+06	1.98915e+06	536749
Cer	Sphingolipids	Ceramides	(d14:0_20:0)	(d14:0)	(20:0)		1.20548e+08	1.338e+08	1.70188e+08	2.37371e+08	4.45352e+08	4.70887e+08	3.7708e+07	3.93764e+07	4.26168e+07	7.76301e+07	9.52713e+07	6.62766e+07	7.31838e+07	2.90643e+07	1.95913e+08	5.74675e+07	5.22773e+07	2.64335e+07
Cer	Sphingolipids	Ceramides	(d14:0_20:0)	(d14:0)	(20:0)		5.277e+07	3.31207e+07	1.45245e+07	6.34383e+07	7.8555e+07	5.75074e+07	7.47304e+06	0	1.21962e+07	1.96337e+07	1.35524e+07	4.31581e+06	1.39785e+07	1.86104e+06	1.68156e+07	1.26785e+07	5.48181e+06	3.22063e+06
Cer	Sphingolipids	Ceramides	(d14:1_18:0)	(d14:1)	(18:0)		0	440476	0	0	3.50403e+06	4.14889e+06	8.74005e+06	3.19232e+07	1.71999e+07	5.47105e+07	9.22107e+07	7.76608e+07	1.13427e+07	2.25833e+07	4.71055e+07	3.39551e+07	5.01969e+07	3.98942e+07
Cer	Sphingolipids	Ceramides	(d14:1_18:0)	(d14:1)	(18:0)		5.37081e+06	6.95128e+06	5.48324e+06	1.32832e+07	2.17308e+07	2.65191e+07	5.78168e+07	9.94717e+07	9.58015e+07	2.14641e+08	3.06944e+08	2.77689e+08	6.05189e+07	8.36687e+07	1.64424e+08	1.50445e+08	1.89559e+08	1.32906e+08
Cer	Sphingolipids	Ceramides	(d14:1_20:0)	(d14:1)	(20:0)		2.49461e+07	4.32006e+07	3.9749e+07	37114478	9.61321e+07	7.00375e+07	1.55147e+08	2.6023e+08	1.86603e+08	3.11033e+08	4.6367e+08	3.41094e+08	1.79499e+08	2.18274e+08	3.17602e+08	1.88607e+08	3.00708e+08	2.11681e+08
Cer	Sphingolipids	Ceramides	(d14:1_20:0)	(d14:1)	(20:0)		1.62015e+08	1.36476e+08	1.34473e+08	2.08457e+08	4.03321e+08	3.47088e+08	7.64086e+08	1.11413e+09	9.10992e+08	1.51996e+09	1.99247e+09	1.78634e+09	9.12845e+08	9.51874e+08	1.6103e+09	9.98585e+08	1.35841e+09	1.09241e+09
Cer	Sphingolipids	Ceramides	(d14:1_20:0)	(d14:1)	(20:0)		3.48009e+07	0	0	522811	1.81046e+07	0	2.55755e+08	0	3.86828e+08	5.36565e+08	4.61496e+08	2.65908e+08	2.59931e+08	1.67594e+08	2.63382e+08	3.37078e+08	2.6728e+08	2.27596e+08
Cer	Sphingolipids	Ceramides	(d14:1_22:0)	(d14:1)	(22:0)		1.062e+07	2.99229e+07	3.89356e+07	7.64429e+06	5.04833e+07	6.07432e+07	1.18006e+07	1.92251e+08	2.3654e+08	1.29912e+08	2.42501e+08	2.46036e+08	1.09021e+08	1.59036e+08	4.07179e+08	1.18796e+08	2.46102e+08	2.44123e+08
Cer	Sphingolipids	Ceramides	(d14:1_22:0)	(d14:1)	(22:0)		1.15651e+08	1.13279e+08	1.56808e+08	1.32035e+08	2.45489e+08	2.71312e+08	5.58523e+08	8.5409e+08	1.04815e+09	7.73486e+08	9.99279e+08	1.21068e+09	7.33014e+08	7.55594e+08	1.9345e+09	7.26201e+08	1.17188e+09	1.19688e+09
Cer	Sphingolipids	Ceramides	(d16:0_16:0)	(d16:0)	(16:0)		1.92444e+09	0	0	1.92556e+08	0	0	3.30978e+09	0	0	9.14643e+08	0	0	3.09375e+09	0	0	5.37581e+08	0	0
Cer	Sphingolipids	Ceramides	(d16:0_18:0)	(d16:0)	(18:0)		1.56094e+09	0	0	0	0	0	4.84752e+09	0	0	2.58913e+08	0	0	5.10076e+09	0	0	7.3887e+07	0	0
Cer	Sphingolipids	Ceramides	(d16:1_22:0)	(d16:1)	(22:0)		3.36218e+07	1.40806e+07	1.03021e+07	2.00263e+07	3.25448e+07	1.85643e+07	1.62777e+08	1.46824e+08	1.9318e+08	1.61634e+08	1.26471e+08	1.3752e+08	2.3911e+08	1.51564e+08	4.22706e+08	2.68933e+08	2.98083e+08	2.34398e+08
Cer	Sphingolipids	Ceramides	(d34:2)	(d34:2)			0	508940	814112	0	1.72978e+06	1.30328e+06	6.52063e+06	1.89575e+07	1.95254e+07	3.35043e+07	6.55151e+07	5.10976e+07	1.7203e+07	6.12972e+07	5.34972e+07	1.11908e+08	2.30647e+08	1.50902e+08
CerPE	Sphingolipids	Ceramide phosphoethanolamines	(d14:1_22:3)	(d14:1)	(22:3)		0	0	0	0	0	0	8.061e+06	1.48462e+07	1.67342e+07	1.64576e+07	2.39267e+07	3.17002e+07	1.11306e+07	1.66999e+07	1.17767e+07	2.22462e+07	4.14767e+07	4.68039e+07
							4.0474e+09	5.15127e+08	5.72846e+08	9.29259e+08	1.42548e+09	1.37146e+09	1.01917e+10	2.77331e+09	3.16726e+09	5.02587e+09	4.89298e+09	4.50202e+09	1.08185e+10	2.61968e+09	5.4556e+09	3.6406e+09	4.2141e+09	3.60778e+09
ChE	Neutral lipids	Cholesterol Ester	()				3.51103e+08	1.48258e+08	1.18501e+08	2.5335e+08	1.84688e+08	1.28816e+08	5.53507e+08	3.05569e+08	3.44233e+08	4.56278e+08	3.37048e+08	3.05259e+08	4.9615e+08	3.05755e+08	3.0261e+08	4.76069e+08	3.48753e+08	2.63394e+08
ChE	Neutral lipids	Cholesterol Ester	()				3.15171e+10	2.37193e+10	3.67938e+10	4.53103e+09	5.58452e+09	9.93084e+09	2.13395e+10	2.51238e+10	3.36253e+10	6.46427e+09	8.42611e+09	1.23376e+10	2.43737e+10	2.23654e+10	3.91187e+10	7.82321e+09	1.48629e+10	1.38857e+10
ChE	Neutral lipids	Cholesterol Ester	(16:1)	(16:1)			2.96501e+09	1.93469e+09	2.18301e+09	7.08202e+08	3.80552e+08	6.51149e+08	1.93033e+09	1.48405e+09	1.90761e+09	7.14743e+08	5.1043e+08	6.44234e+08	2.21328e+09	1.12268e+09	2.05694e+09	9.39061e+08	6.33376e+08	7.91091e+08
ChE	Neutral lipids	Cholesterol Ester	(18:1)	(18:1)			1.68221e+09	1.27831e+09	1.29369e+09	5.4209e+08	5.4773e+08	6.18632e+08	1.44524e+09	1.21905e+09	1.37629e+09	6.34815e+08	4.23519e+08	6.38391e+08	1.7475e+09	1.13239e+09	1.76336e+09	8.87101e+08	7.3898e+08	8.63434e+08
ChE	Neutral lipids	Cholesterol Ester	(18:2)	(18:2)			1.3041e+09	8.61068e+08	4.66568e+08	4.68313e+08	2.6288e+08	6.98449e+06	1.21166e+09	7.96806e+08	4.20801e+08	3.83421e+08	2.20497e+08	6.73796e+07	1.58069e+09	8.52423e+08	6.31323e+08	6.24809e+08	4.13127e+08	1.37244e+08
							3.78195e+10	2.79416e+10	4.08556e+10	6.50299e+09	6.96037e+09	1.13364e+10	2.64802e+10	2.89292e+10	3.76742e+10	8.65353e+09	9.91761e+09	1.39929e+10	3.04113e+10	2.57786e+10	4.3873e+10	1.07503e+10	1.69972e+10	1.59409e+10
CL	Phospholipids	Cardiolipin	(21:0_20:4_18:1_16:0)	(21:0)	(20:4)	(18:1)	6.26677e+07	6.16204e+07	2.34742e+07	6.34201e+07	4.22196e+07	3.72944e+07	2.22261e+07	0	6.95192e+07	2.35262e+07	1.62709e+07	1.43973e+07	29753504	2.67789e+07	3.82905e+07	1.73801e+07	2.19549e+07	1.9406e+07
CL	Phospholipids	Cardiolipin	(62:0)	(62:0)			1.96446e+07	1.75899e+07	1.11786e+07	1.28639e+07	7.31555e+06	9.30752e+06	9.85901e+06	0	2.86757e+07	8.30552e+06	1.10527e+07	1.0119e+07	1.00941e+07	1.19113e+07	9.32355e+06	9.24581e+06	1.36763e+07	8.61116e+06
CL	Phospholipids	Cardiolipin	(66:0)	(66:0)			1.78178e+09	1.2929e+09	7.04637e+08	1.08983e+09	7.58684e+08	730312347	7.4438e+08	0	1.34857e+09	7.01383e+08	8.13133e+08	5.99814e+08	7.21129e+08	5.98107e+08	4.83595e+08	6.21215e+08	7.65815e+08	5.44346e+08
CL	Phospholipids	Cardiolipin	(66:0)	(66:0)			1.24899e+08	1.07756e+08	1.68461e+07	5.56214e+07	5.045e+07	1.97072e+07	4.52883e+07	0	1.65262e+08	3.72627e+07	6.28358e+07	3.27813e+07	4.42842e+07	7.22379e+07	1.45811e+07	4.90936e+07	6.81372e+07	3.28559e+07
CL	Phospholipids	Cardiolipin	(66:2)	(66:2)			4.56954e+08	4.00948e+08	2.24951e+08	3.0708e+08	2.45969e+08	2.37648e+08	2.60333e+08	2.32219e+06	5.71968e+08	2.13832e+08	2.7299e+08	1.93521e+08	2.90623e+08	2.7295e+08	2.39209e+08	2.81664e+08	3.37803e+08	2.38471e+08
CL	Phospholipids	Cardiolipin	(70:0)	(70:0)			1.47236e+09	9.65435e+08	556757082	1.00344e+09	6.90385e+08	6.56959e+08	9.73253e+08	0	1.83704e+09	9.93063e+08	1.22837e+09	9.99811e+08	1.04349e+09	9.23094e+08	7.98332e+08	1.20101e+09	1.45109e+09	1.13833e+09
CL	Phospholipids	Cardiolipin	(70:1)	(70:1)			2.76135e+09	1.81924e+09	9.88226e+08	1.88887e+09	1.28299e+09	1.1925e+09	1.84294e+09	0	3.0847e+09	1.86177e+09	2.29827e+09	1.69902e+09	1.95987e+09	1.73039e+09	1.38214e+09	2.2934e+09	2.70715e+09	1.90393e+09
CL	Phospholipids	Cardiolipin	(70:2)	(70:2)			9.99331e+08	7.59797e+08	3.817e+08	7.07983e+08	5.30095e+08	4.72005e+08	6.75581e+08	0	1.26265e+09	6.47812e+08	8.32131e+08	5.79506e+08	7.64992e+08	7.21693e+08	5.80364e+08	8.6269e+08	1.0638e+09	727125549
CL	Phospholipids	Cardiolipin	(70:4)	(70:4)			1.66066e+08	1.13928e+08	4.52882e+07	1.14678e+08	6.93597e+07	4.19322e+07	1.14754e+08	1.335e+06	1.34632e+08	8.64903e+07	1.01958e+08	4.77854e+07	1.4263e+08	1.22991e+08	6.66384e+07	1.31606e+08	1.50159e+08	6.53897e+07
CL	Phospholipids	Cardiolipin	(70:5)	(70:5)			2.94993e+08	1.97671e+08	8.45032e+07	211159647	1.31134e+08	7.98236e+07	2.1238e+08	3.92878e+06	2.18774e+08	1.56484e+08	1.83302e+08	9.00074e+07	2.58081e+08	1.98983e+08	1.15356e+08	2.36957e+08	2.56172e+08	1.15223e+08
CL	Phospholipids	Cardiolipin	(72:2)	(72:2)			1.37278e+08	8.57812e+07	1.34984e+08	1.244e+08	1.47842e+08	1.66698e+08	1.7194e+08	2.15444e+08	3.06901e+08	1.72214e+08	2.39928e+08	2.83352e+08	1.16254e+08	1.46249e+08	2.2328e+08	1.80665e+08	3.23061e+08	1.90403e+08
CL	Phospholipids	Cardiolipin	(72:4)	(72:4)			3.42083e+07	6.12233e+07	6.87694e+07	4.668e+07	3.54525e+07	6.08933e+07	5.12578e+07	7.31431e+07	7.74457e+07	2.91426e+07	8.80498e+07	9.405e+07	5.9188e+07	7.01108e+07	6.91612e+07	4.36542e+07	1.05816e+08	7.96148e+07
CL	Phospholipids	Cardiolipin	(74:10)	(74:10)			3.70636e+07	2.31455e+07	1.25511e+07	2.52715e+07	1.40971e+07	1.14541e+07	1.95442e+07	67647.9	2.41366e+07	1.11653e+07	1.33428e+07	6.58086e+06	2.2434e+07	1.12386e+07	9.12716e+06	1.50576e+07	1.19046e+07	6.59327e+06
CL	Phospholipids	Cardiolipin	(74:2)	(74:2)			2.63215e+08	2.21777e+08	1.26942e+08	2.63642e+08	2.09915e+08	2.25608e+08	2.62906e+08	3.48153e+06	4.88418e+08	3.1616e+08	4.07297e+08	3.15232e+08	3.14337e+08	3.06725e+08	2.67885e+08	4.12418e+08	5.07207e+08	3.91736e+08
CL	Phospholipids	Cardiolipin	(74:4)	(74:4)			1.24504e+08	8.93552e+07	3.59773e+07	1.15478e+08	7.37673e+07	4.89709e+07	1.27315e+08	2.58362e+06	1.47468e+08	1.133e+08	1.41782e+08	7.09351e+07	1.54221e+08	1.40291e+08	7.66588e+07	1.69064e+08	1.96996e+08	9.17013e+07
CL	Phospholipids	Cardiolipin	(74:6)	(74:6)			9.30668e+07	6.06109e+07	3.43483e+07	6.40768e+07	3.76501e+07	4.13128e+07	5.75108e+07	247838	7.71813e+07	4.494e+07	4.74841e+07	3.17312e+07	7.77001e+07	5.17765e+07	3.8469e+07	6.11125e+07	6.03218e+07	3.90284e+07
CL	Phospholipids	Cardiolipin	(74:8)	(74:8)			1.05768e+08	6.92243e+07	4.10463e+07	7.62374e+07	4.56407e+07	4.53166e+07	5.31349e+07	346212	7.96156e+07	41051186	4.41058e+07	3.16143e+07	6.52869e+07	3.99637e+07	3.81191e+07	5.0951e+07	5.21054e+07	3.99148e+07
CL	Phospholipids	Cardiolipin	(78:1)	(78:1)			2.90128e+07	9.67509e+06	4.60542e+06	1.15303e+07	2.84544e+06	3.17344e+06	4.12181e+07	106420	4.43195e+07	1.02623e+07	9.60916e+06	8.37374e+06	4.00473e+07	2.26684e+07	1.57747e+07	1.50925e+07	1.20184e+07	1.0122e+07
CL	Phospholipids	Cardiolipin	(78:10)	(78:10)			9.55784e+07	7.93045e+07	4.80054e+07	1.02585e+08	7.02722e+07	6.82801e+07	5.52351e+07	952263	7.45826e+07	4.8924e+07	5.90559e+07	3.61666e+07	5.61052e+07	3.45032e+07	3.29878e+07	4.86666e+07	4.60356e+07	3.09805e+07
CL	Phospholipids	Cardiolipin	(78:8)	(78:8)			8.65266e+07	7.20765e+07	5.25494e+07	8.79557e+07	6.14433e+07	8.48563e+07	5.45729e+07	798609	9.16902e+07	5.69703e+07	6.40059e+07	5.24928e+07	6.03081e+07	3.83008e+07	4.86321e+07	6.39949e+07	6.32989e+07	5.55104e+07
							9.14626e+09	6.50907e+09	3.59734e+09	6.37279e+09	4.50753e+09	4.23406e+09	5.79563e+09	3.04757e+08	1.01335e+10	5.57405e+09	6.93497e+09	5.19728e+09	6.23083e+09	5.54096e+09	4.54792e+09	6.76494e+09	8.21452e+09	5.7293e+09
DG	Neutral lipids	diglyceride	(10:0_12:0)	(10:0)	(12:0)		0	4.96078e+07	0	0	1.10559e+08	0	0	1.78375e+08	0	0	1.64555e+08	0	0	9.48334e+07	0	0	1.58031e+08	0
DG	Neutral lipids	diglyceride	(16:0_12:0)	(16:0)	(12:0)		0	5.161e+07	0	0	1.23628e+08	0	0	1.03214e+08	0	0	1.0383e+08	0	0	2.64776e+07	0	0	6.259e+07	0
DG	Neutral lipids	diglyceride	(16:0_16:1)	(16:0)	(16:1)		4.68246e+09	3.0895e+09	5.18293e+09	5.23673e+09	3.83202e+09	5.73011e+09	2.94284e+09	2.58947e+09	4.09462e+09	3.1007e+09	2.69291e+09	3.84199e+09	2.14011e+09	1.80308e+09	3.09915e+09	1.3128e+09	1.40053e+09	1.69242e+09
DG	Neutral lipids	diglyceride	(16:0_18:1)	(16:0)	(18:1)		1.08294e+10	1.09656e+10	1.67634e+10	8.56848e+09	1.13281e+10	1.58672e+10	6.65717e+09	1.08947e+10	1.49209e+10	6.03202e+09	1.00202e+10	1.28354e+10	3.9884e+09	7.07873e+09	1.10982e+10	1.25333e+09	4.62588e+09	4.46343e+09
DG	Neutral lipids	diglyceride	(16:1_16:1)	(16:1)	(16:1)		3.73207e+09	2.52896e+09	4.66349e+09	4.81125e+09	4.6124e+09	6.73222e+09	2.58396e+09	2.80267e+09	4.94355e+09	3.11559e+09	3.49748e+09	5.65863e+09	1.64454e+09	2.18834e+09	3.32689e+09	1.4763e+09	2.28446e+09	2567268476
DG	Neutral lipids	diglyceride	(16:1_18:1)	(16:1)	(18:1)		8.17701e+09	6.06624e+09	8.56505e+09	7.28464e+09	7.62834e+09	9.89238e+09	5.63267e+09	6.73515e+09	9.38392e+09	5.57789e+09	7.13174e+09	9.69261e+09	3.70428e+09	4.82443e+09	6.97697e+09	2.47348e+09	4.38356e+09	4.56247e+09
DG	Neutral lipids	diglyceride	(16:1_18:2)	(16:1)	(18:2)		5.78045e+08	2.71044e+08	3.29844e+08	4.45545e+08	3.36563e+08	3e+08	5.00671e+08	3.85846e+08	3.7517e+08	4.0075e+08	3.72532e+08	3.81475e+08	3.47109e+08	2.93113e+08	2.98384e+08	2.27147e+08	2.77805e+08	1.55631e+08
DG	Neutral lipids	diglyceride	(16:1e)	(16:1e)			9.63855e+06	1.03277e+07	1.21618e+07	5.8057e+06	2.05342e+07	1.31344e+07	1.17132e+08	7.61288e+07	1.69075e+08	1.3226e+08	8.32152e+07	1.71367e+08	3.94035e+07	5.8763e+07	1.20346e+08	7.93328e+07	7.89836e+07	6.14008e+07
DG	Neutral lipids	diglyceride	(18:0)	(18:0)			0	0	0	0	1.20242e+07	0	0	2.22041e+08	0	0	1.00296e+08	0	0	5.49509e+08	0	0	3.89192e+08	0
DG	Neutral lipids	diglyceride	(18:0e)	(18:0e)			0	0	0	6.72137e+08	7.07239e+08	0	0	1.36898e+09	0	0	0	0	0	1.3633e+09	0	0	1.52035e+09	0
DG	Neutral lipids	diglyceride	(18:1_12:0)	(18:1)	(12:0)		7.46636e+07	2.98047e+08	0	1.40837e+08	6.24919e+08	0	4.83997e+07	3.61954e+08	0	6.39855e+07	4.94726e+08	0	0	9.52914e+07	0	0	1.95836e+08	0
DG	Neutral lipids	diglyceride	(18:1_18:1)	(18:1)	(18:1)		5.98848e+08	1.4838e+09	9.70899e+08	1.88062e+08	1.50722e+09	1.0048e+09	2.02833e+08	2.61674e+09	1.48784e+09	4.98225e+07	2.3372e+09	1.40751e+09	0	2.07911e+09	8.67442e+08	0	1.84919e+09	0
DG	Neutral lipids	diglyceride	(18:1_18:2)	(18:1)	(18:2)		5.38022e+08	3.92693e+08	3.19304e+08	3.9281e+08	4.32108e+08	2.90307e+08	3.95493e+08	4.81916e+08	3.32011e+08	3.47073e+08	5.12463e+08	3.52806e+08	2.7354e+08	3.52038e+08	2.95072e+08	1.86536e+08	3.76534e+08	1.55939e+08
DG	Neutral lipids	diglyceride	(18:1e)	(18:1e)			0	0	0	0	1.15039e+08	0	0	5.19967e+08	0	0	4.2823e+08	0	0	1.06082e+09	0	0	9.31512e+08	0
DG	Neutral lipids	diglyceride	(18:2e)	(18:2e)			0	4.25974e+08	0	0	1.20852e+09	0	0	1.41727e+09	0	0	1.30748e+09	0	0	1.20185e+09	0	0	1.39921e+09	0
DG	Neutral lipids	diglyceride	(18:2e)	(18:2e)			0	1.97418e+08	0	0	4.66923e+08	0	0	4.88624e+08	0	0	5.47288e+08	0	0	361359245	0	0	4.69684e+08	0
DG	Neutral lipids	diglyceride	(20:0e)	(20:0e)			0	8.86288e+07	0	0	2.127e+08	0	0	3.77719e+08	0	0	3.5258e+08	0	0	3.17715e+08	0	0	3.81409e+08	0
DG	Neutral lipids	diglyceride	(22:2e)	(22:2e)			0	18978536	0	0	1.06109e+08	0	0	1.72077e+08	0	0	1.53874e+08	0	0	1.28905e+08	0	0	1.66834e+08	0
DG	Neutral lipids	diglyceride	(24:2e)	(24:2e)			0	6.94919e+06	0	0	1.99727e+08	0	0	3.19965e+08	0	0	2.87454e+08	0	0	2.37891e+08	0	0	2.81392e+08	0
DG	Neutral lipids	diglyceride	(27:5)	(27:5)			1.10227e+08	0	0	9.08001e+07	0	0	9.59001e+07	0	0	9.42726e+07	0	0	7.80138e+07	0	0	8.38688e+07	0	0
DG	Neutral lipids	diglyceride	(32:1e)	(32:1e)			3.63715e+08	8.23326e+07	9.36895e+07	1.47169e+08	1.28552e+08	1.05583e+08	1.71702e+08	1.10437e+08	1.7056e+08	5.13969e+08	1.26906e+08	1.4304e+08	5.97987e+07	1.12164e+08	2.0694e+08	2.91604e+08	1.8165e+08	1.51835e+08
DG	Neutral lipids	diglyceride	(34:2e)	(34:2e)			1.07065e+07	1.71032e+07	0	0	3.43412e+07	375557	0	2.27483e+07	3.53371e+06	3.4093e+07	3.02488e+07	1.92068e+06	0	2.56206e+07	1.09758e+07	9.09784e+06	5.36041e+07	9.11284e+06
DG	Neutral lipids	diglyceride	(34:3e)	(34:3e)			0	0	0	0	0	0	0	1.15007e+08	1.28606e+08	0	6.65489e+07	1.52248e+08	0	1.62876e+07	1.53874e+08	0	1.90736e+08	0
DG	Neutral lipids	diglyceride	(34:4e)	(34:4e)			4.40625e+08	1.06006e+08	1.1896e+08	1.67841e+08	1.72139e+08	1.37453e+08	1.98894e+08	1.41592e+08	2.2266e+08	5.96654e+08	1.62476e+08	1.92862e+08	5.19843e+07	1.40625e+08	2.62273e+08	3.57107e+08	2.48475e+08	1.96044e+08
DG	Neutral lipids	diglyceride	(36:3e)	(36:3e)			0	0	0	0	0	0	0	5.74741e+06	0	5.67398e+07	1.23185e+06	675874	0	0	7.5051e+06	0	0	0
DG	Neutral lipids	diglyceride	(6:0_14:4)	(6:0)	(14:4)		0	0	0	0	0	0	3.93486e+06	0	0	0	0	0	7.4552e+06	0	0	0	0	0
DG	Neutral lipids	diglyceride	(6:0_6:0)	(6:0)	(6:0)		0	5.20113e+06	0	0	2.30206e+07	0	0	2.56038e+07	0	0	2.14711e+07	0	0	2.65086e+07	0	0	2.58617e+07	0
DG	Neutral lipids	diglyceride	(8:0_10:1)	(8:0)	(10:1)		0	1.11367e+08	0	0	2.88167e+08	0	0	3.63752e+08	0	0	3.36727e+08	0	0	3.23234e+08	0	0	3.8643e+08	0
DG	Neutral lipids	diglyceride	(8:0_11:1)	(8:0)	(11:1)		3.08525e+08	0	0	3.05685e+08	0	0	2.90471e+08	0	0	3.07855e+08	0	0	2.72587e+08	0	0	2.71054e+08	0	0
DG	Neutral lipids	diglyceride	(8:0_12:0)	(8:0)	(12:0)		0	6.72517e+07	0	0	1.49511e+08	0	0	1.85847e+08	0	0	1.90011e+08	0	0	1.37207e+08	0	0	1.85221e+08	0
DG	Neutral lipids	diglyceride	(9:0_9:0)	(9:0)	(9:0)		0	2.71983e+08	0	0	7.38775e+08	0	0	9.15107e+08	0	0	7.36258e+08	0	0	8.69053e+08	0	0	9.35421e+08	0
							3.04539e+10	2.66066e+10	3.70197e+10	2.84578e+10	3.51192e+10	4.00735e+10	1.98421e+10	3.39987e+10	3.62324e+10	2.04237e+10	3.226e+10	3.48326e+10	1.26072e+10	2.57663e+10	2.6724e+10	8.02165e+09	2.34404e+10	1.40155e+10
Hex1Cer	Sphingolipids	Simple Glc series	(d14:1_20:0)	(d14:1)	(20:0)		2.20389e+07	4.03847e+07	3.77014e+07	3.94775e+07	7.30964e+07	5.60943e+07	1.42713e+08	2.02106e+08	2.23858e+08	2.39156e+08	3.01975e+08	3.04922e+08	9.39751e+07	1.73425e+08	1.38922e+08	2.39094e+08	4.1407e+08	2.77914e+08
Hex1Cer	Sphingolipids	Simple Glc series	(d14:1_22:0)	(d14:1)	(22:0)		1.85376e+07	3.05753e+07	3.84023e+07	2.45801e+07	5.26871e+07	4.40215e+07	1.43706e+08	1.77304e+08	2.10225e+08	1.43918e+08	1.6525e+08	1.80532e+08	9.24668e+07	1.56388e+08	1.24561e+08	1.89356e+08	3.08323e+08	2.16295e+08
Hex1Cer	Sphingolipids	Simple Glc series	(d16:1_22:0)	(d16:1)	(22:0)		1.18727e+06	222504	3.05308e+06	1.63374e+06	3.48368e+06	994639	1.50298e+07	2.02575e+07	5.87677e+07	1.88101e+06	8.13804e+06	2.03462e+07	7.31048e+06	2.57167e+07	2.31214e+07	8.48717e+06	4.15619e+07	3.87916e+07
Hex1Cer	Sphingolipids	Simple Glc series	(d20:0_18:2)	(d20:0)	(18:2)		0	0	1.35927e+07	0	0	2.9544e+06	0	5.40958e+06	3.97193e+06	6.16827e+06	1.97017e+07	0	5.83458e+07	4.76706e+08	4.43717e+07	3.22479e+07	1.12453e+08	0
Hex1Cer	Sphingolipids	Simple Glc series	(d36:1)	(d36:1)			4.19472e+07	1.19085e+07	6.55577e+06	4.09478e+07	1.69808e+07	9.40566e+06	8.04366e+07	967993	8.34368e+07	6.59745e+07	4.08044e+07	3.35949e+07	5.15933e+07	4.68246e+07	2.46664e+07	8.54021e+07	7.36898e+07	5.09311e+07
Hex1Cer	Sphingolipids	Simple Glc series	(d37:2)	(d37:2)			263881	1.52604e+07	4.70557e+06	0	1.43876e+08	327544	0	662015	1.15221e+06	1.01672e+06	0	147169	0	0	0	0	0	0
Hex1Cer	Sphingolipids	Simple Glc series	(m20:1_18:2)	(m20:1)	(18:2)		0	0	1.39726e+07	0	0	3.46502e+06	0	5.40958e+06	3.97193e+06	6.16827e+06	1.97017e+07	0	5.86969e+07	4.78786e+08	4.53937e+07	3.22479e+07	1.13131e+08	61562.3
							8.39749e+07	9.83515e+07	1.17983e+08	1.06639e+08	2.90124e+08	1.17263e+08	3.81885e+08	4.12117e+08	5.85384e+08	4.64283e+08	5.55571e+08	5.39542e+08	3.62388e+08	1.35785e+09	4.01037e+08	5.86835e+08	1.06323e+09	5.83994e+08
LBPA	Glycerophospholipids	bis(monooleoylglycero)phosphate	(16:0_16:1)	(16:0)	(16:1)		9.59431e+07	1.32176e+08	1.19543e+08	9.79541e+07	1.14036e+08	1.40996e+08	3.92639e+07	6.08751e+07	8.29333e+07	4.06039e+07	5.3451e+07	5.48033e+07	5.30394e+07	3.7594e+07	9.96861e+07	4.06949e+07	4.28309e+07	4.13625e+07
LBPA	Glycerophospholipids	bis(monooleoylglycero)phosphate	(16:0_16:1)	(16:0)	(16:1)		1.55793e+08	1.01783e+08	3.63939e+07	1.08769e+08	6.07743e+07	5.62922e+07	3.28718e+07	0	7.46335e+07	2.61386e+07	1.75046e+07	1.68033e+07	40299593	2.6643e+07	3.7017e+07	2.66004e+07	2.01085e+07	1.83336e+07
LBPA	Glycerophospholipids	bis(monooleoylglycero)phosphate	(16:1_16:1)	(16:1)	(16:1)		5.7522e+07	6.39463e+07	6.16864e+07	4.8226e+07	5.78055e+07	6.94737e+07	2.43962e+07	2.71111e+07	5.03553e+07	1.90313e+07	2.90603e+07	2.84453e+07	2.25322e+07	1.29283e+07	4.40733e+07	1.50987e+07	1.92586e+07	1.25835e+07
LBPA	Glycerophospholipids	bis(monooleoylglycero)phosphate	(16:1_16:1)	(16:1)	(16:1)		5.22894e+07	3.9182e+07	1.57785e+07	3.78237e+07	23178398	2.08982e+07	1.2648e+07	0	3.46512e+07	9.12573e+06	1.06197e+07	7.64013e+06	1.5368e+07	1.24994e+07	1.3651e+07	9.0092e+06	1.03286e+07	6.89483e+06
LBPA	Glycerophospholipids	bis(monooleoylglycero)phosphate	(16:1_18:1)	(16:1)	(18:1)		1.71417e+08	1.55161e+08	1.50306e+08	1.67938e+08	1.96649e+08	1.93103e+08	7.89783e+07	8.85966e+07	1.2215e+08	1.04391e+08	8.56416e+07	9.81757e+07	8.30665e+07	7.27871e+07	1.34928e+08	8.03201e+07	8.93993e+07	7.78534e+07
							5.32964e+08	4.92247e+08	3.83707e+08	4.60711e+08	4.52443e+08	4.80762e+08	1.88158e+08	1.76583e+08	3.64724e+08	1.9929e+08	1.96277e+08	2.05868e+08	2.14306e+08	1.62452e+08	3.29355e+08	1.71723e+08	1.81926e+08	1.57028e+08
LPC	Phospholipids	lysophosphatidylcholine	(16:0)	(16:0)			3.27064e+06	3.1765e+06	169246	1.54233e+06	1604609	566275	6.21889e+06	1.62539e+07	2.57378e+07	7.5783e+06	1.1821e+06	3.36567e+06	5.3155e+06	5.8492e+06	1.7539e+07	5.2395e+06	1.24569e+07	2.95623e+06
LPC	Phospholipids	lysophosphatidylcholine	(16:1)	(16:1)			2.18984e+07	3.81942e+06	604600	5.83728e+06	974650	2.58213e+06	2.62218e+07	2.77426e+07	5.79422e+07	1.8202e+07	0	4.55301e+06	1.54876e+07	9.04072e+06	3.13169e+07	1.25078e+07	1.47724e+07	5.66832e+06
LPE	Phospholipids	lysophosphatidylethanolamine	(16:0)	(16:0)			4.06419e+07	4.77369e+07	3.4605e+07	1.92314e+07	8.58859e+06	1.83146e+07	1.58099e+08	1.60566e+08	2.43517e+08	2.35041e+07	2.1754e+07	3.74225e+07	1.31978e+08	7.4326e+07	2.66162e+08	1.92675e+07	4.196e+07	3.19759e+07
LPE	Phospholipids	lysophosphatidylethanolamine	(16:1)	(16:1)			8.27602e+06	4.96436e+06	0	3.3201e+06	0	0	1.26116e+07	0	3.72255e+07	1.10308e+06	0	0	1.19545e+07	9.46444e+06	1.56892e+07	2.4928e+06	3.44232e+06	430318
LPE	Phospholipids	lysophosphatidylethanolamine	(18:1)	(18:1)			2.29404e+07	1.91723e+07	1.12265e+07	8.05948e+06	1.89273e+06	6.35809e+06	7.61945e+07	6.91597e+07	1.19921e+08	1.68199e+07	1.18427e+07	3.57788e+07	6.33354e+07	4.57141e+07	1.26981e+08	2.27069e+07	3.24354e+07	2.98493e+07
							9.70273e+07	7.88695e+07	4.66054e+07	3.79906e+07	1.30606e+07	2.78211e+07	2.79346e+08	2.73722e+08	4.84343e+08	6.72073e+07	3.47788e+07	8.112e+07	2.28071e+08	1.44395e+08	4.57688e+08	6.22144e+07	1.05067e+08	7.088e+07
MG	Neutral lipids	monoglyceride	(10:0)	(10:0)			0	0	0	0	977717	0	0	2.28032e+07	0	0	0	0	0	1.69528e+07	0	0	2.26301e+07	0
MG	Neutral lipids	monoglyceride	(12:0)	(12:0)			0	2.32867e+07	0	0	2.03303e+08	0	0	4.41946e+08	0	0	1.95905e+08	0	0	3.91286e+08	0	0	4.95747e+08	0
MG	Neutral lipids	monoglyceride	(14:0)	(14:0)			0	1.21735e+07	0	0	1.09162e+08	0	0	2.34344e+08	0	0	1.01833e+08	0	0	2.46681e+08	0	0	2.71936e+08	0
MG	Neutral lipids	monoglyceride	(16:0)	(16:0)			0	0	0	0	4.86914e+07	0	0	3.3271e+08	0	0	0	0	0	4.09541e+08	0	0	4.84562e+08	0
MG	Neutral lipids	monoglyceride	(16:1)	(16:1)			2.71225e+07	1.74791e+07	1.33181e+07	1.46907e+07	3.51135e+07	1.6623e+07	2.88818e+08	1.89813e+08	4.24147e+08	3.45888e+08	2.174e+08	4.26697e+08	8.86335e+07	1.32501e+08	2.906e+08	2.07203e+08	1.97639e+08	1.57984e+08
MG	Neutral lipids	monoglyceride	(18:0)	(18:0)			0	0	0	1.20381e+07	0	0	0	2.19362e+06	0	0	0	0	0	1.02195e+08	0	0	3.86996e+07	0
MG	Neutral lipids	monoglyceride	(18:1)	(18:1)			0	7.50555e+08	0	0	1.86331e+09	0	0	1.84166e+09	0	0	1.87411e+09	0	0	1.53213e+09	0	0	1.90421e+09	0
MG	Neutral lipids	monoglyceride	(18:2)	(18:2)			0	3.38741e+08	0	0	1.15716e+09	0	0	1.4765e+09	0	0	1.32699e+09	0	0	1.30035e+09	0	0	1.49808e+09	0
MG	Neutral lipids	monoglyceride	(18:2e)	(18:2e)			0	0	0	0	0	0	0	3.42777e+07	0	0	0	0	0	8.87462e+07	0	0	5.19838e+07	0
MG	Neutral lipids	monoglyceride	(18:3e)	(18:3e)			0	1.37104e+08	0	0	3.69322e+08	0	0	3.99518e+08	0	0	3.82661e+08	0	0	3.5804e+08	0	0	4.29906e+08	0
MG	Neutral lipids	monoglyceride	(20:0)	(20:0)			0	1.14442e+07	0	0	3.37747e+07	0	0	5.04028e+07	0	0	4.32477e+07	0	0	5.1232e+07	0	0	4.66245e+07	0
MG	Neutral lipids	monoglyceride	(20:1)	(20:1)			0	2.62741e+07	0	0	4.62362e+07	0	0	5.54736e+07	0	0	5.97587e+07	0	0	4.04658e+07	0	0	5.4373e+07	0
MG	Neutral lipids	monoglyceride	(6:0)	(6:0)			0	0	0	0	833672	0	0	1.92622e+06	0	0	0	0	0	526690	0	0	2.73895e+06	0
MG	Neutral lipids	monoglyceride	(8:0)	(8:0)			0	0	0	0	5.57269e+06	0	0	2.26232e+07	0	0	4.25017e+06	0	0	1.58957e+07	0	0	2.14728e+07	0
							2.71225e+07	1.31706e+09	1.33181e+07	2.67288e+07	3.87346e+09	1.6623e+07	2.88818e+08	5.10619e+09	4.24147e+08	3.45888e+08	4.20615e+09	4.26697e+08	8.86335e+07	4.68654e+09	2.906e+08	2.07203e+08	5.5206e+09	1.57984e+08
MGDG	Glycoglycerolipids	Monogalactosyldiacylglycerol	(16:1_16:1)	(16:1)	(16:1)		4.6939e+08	6.75681e+06	1.25774e+06	1.02808e+08	3.08923e+06	1.79674e+06	1.13453e+08	2.75278e+06	9.65106e+06	5.29442e+08	6.23239e+06	5.94085e+06	4.20422e+07	5.99834e+07	4.28384e+07	1.8017e+08	7.0148e+07	8.27021e+07
MGDG	Glycoglycerolipids	Monogalactosyldiacylglycerol	(16:1_18:1)	(16:1)	(18:1)		6.77193e+07	4.50543e+07	5.344e+07	9.1767e+07	7.70623e+07	8.0307e+07	1.02669e+08	1.03194e+08	1.14515e+08	1.21356e+08	1.21492e+08	1.39759e+08	1.18488e+08	1.82138e+08	1.75424e+08	2.14301e+08	3.15319e+08	2.16032e+08
MGDG	Glycoglycerolipids	Monogalactosyldiacylglycerol	(34:6)	(34:6)			2.47678e+08	1.83213e+07	6.4843e+06	5.61048e+07	1.64064e+07	1.10752e+07	4.67676e+07	0	1.52379e+07	1.99246e+08	6.51508e+06	4.45912e+06	1.43369e+07	7.78034e+06	7.57854e+06	7.09371e+07	9.22657e+06	4.02682e+06
MGDG	Glycoglycerolipids	Monogalactosyldiacylglycerol	(38:7)	(38:7)			8.57877e+07	0	0	1.79459e+07	0	0	2.53278e+07	0	0	1.27472e+08	0	0	986670	0	0	5.09162e+07	0	0
							8.70575e+08	7.01324e+07	6.1182e+07	2.68625e+08	9.65579e+07	9.3179e+07	2.88218e+08	1.05947e+08	1.39404e+08	9.77516e+08	1.34239e+08	1.50159e+08	1.75854e+08	2.49902e+08	2.25841e+08	5.16324e+08	3.94694e+08	3.02761e+08
MLCL	Phospholipids	Cardiolipin	(61:2)	(61:2)			3.30361e+07	1.68034e+07	7.11507e+06	2.58869e+07	1.93888e+07	1.4519e+07	1.7416e+07	0	4.15366e+07	2.88502e+07	1.36174e+07	2.10519e+07	1.66965e+07	2.10061e+07	1.70921e+07	2.29976e+07	2.5033e+07	1.56601e+07
MLCL	Phospholipids	Cardiolipin	(61:4)	(61:4)			4.667e+07	2.80926e+07	1.57168e+07	3.20784e+07	2.60262e+07	2.29648e+07	2.90229e+07	96578.4	7.21278e+07	3.41055e+07	1.88883e+07	2.4216e+07	2.4233e+07	3.0844e+07	3.038e+07	2.41305e+07	2.82424e+07	1.78789e+07
MLCL	Phospholipids	Cardiolipin	(65:3)	(65:3)			3.05716e+07	2.24323e+07	2.49796e+06	1.81292e+07	1.58901e+07	4.83944e+06	1.63526e+07	3.00361e+06	1.32959e+07	1.31406e+07	3.51038e+07	8.73295e+06	1.69268e+07	2.60294e+07	6.88355e+06	9.75702e+06	2.40262e+07	1.30661e+07
							1.10278e+08	6.73283e+07	2.53298e+07	7.60945e+07	6.13052e+07	4.23232e+07	6.27915e+07	3.10019e+06	1.2696e+08	76096293	6.76096e+07	5.40009e+07	5.78564e+07	7.78796e+07	5.43556e+07	5.68851e+07	7.73015e+07	4.66051e+07
OAHFA	Fatty acyl and other lipids	OAcyl-(gamma-hydroxy)FA	(16:0_18:0)	(16:0)	(18:0)		0	1.01166e+07	0	0	845190	0	0	0	0	0	1.1307e+07	0	0	657881	0	0	190508	0
PA	Phospholipids	phosphatidic acid	(16:0_16:1)	(16:0)	(16:1)		3.37993e+07	1.73457e+07	7.15477e+06	2.62977e+07	1.97099e+07	1.45373e+07	1.7549e+07	0	4.39245e+07	2.95887e+07	1.39231e+07	2.12954e+07	1.68235e+07	2.13361e+07	1.75482e+07	2.30652e+07	2.56428e+07	1.60536e+07
PA	Phospholipids	phosphatidic acid	(16:0_18:1)	(16:0)	(18:1)		4.58091e+07	2.09072e+07	0	2.91524e+07	1.11329e+07	0	2.23031e+07	0	1.85088e+07	1.82954e+07	4.89517e+07	6.2479e+06	2.38221e+07	3.36933e+07	8.49765e+06	1.40924e+07	3.02316e+07	1.87164e+07
PA	Phospholipids	phosphatidic acid	(16:1_16:1)	(16:1)	(16:1)		4.70691e+07	2.83729e+07	1.57365e+07	3.21205e+07	2.60547e+07	2.30036e+07	2.909e+07	96578.4	7.40137e+07	3.44002e+07	1.8931e+07	2.42541e+07	2.43882e+07	3.10132e+07	3.08041e+07	2.41965e+07	2.85445e+07	1.79891e+07
PA	Phospholipids	phosphatidic acid	(16:1_18:1)	(16:1)	(18:1)		9.06928e+07	8.83877e+07	1.30236e+07	5.46489e+07	5.44263e+07	2.07825e+07	4.8479e+07	1.45066e+07	6.90573e+07	3.85122e+07	1.44075e+08	3.43879e+07	5.644e+07	9.5643e+07	3.91139e+07	3.23143e+07	9.56979e+07	5.81104e+07
PA	Phospholipids	phosphatidic acid	(16:1_18:2)	(16:1)	(18:2)		2.56459e+07	1.01281e+07	3.5065e+06	1.74157e+07	9.93461e+06	5.19491e+06	1.80696e+07	0	3.20274e+07	2.07243e+07	7.96066e+06	8.49544e+06	1.42213e+07	1.53336e+07	9.61159e+06	1.49689e+07	1.36321e+07	5.41292e+06
PA	Phospholipids	phosphatidic acid	(18:1_18:1)	(18:1)	(18:1)		4.69535e+07	5.20571e+07	0	2.78761e+07	3.66173e+07	1.19248e+07	2.90829e+07	9.82418e+06	4.47449e+07	2.38858e+07	1.28109e+08	2.84912e+07	4.85603e+07	1.05818e+08	4.19942e+07	3.80798e+07	1.36528e+08	8.04821e+07
PA	Phospholipids	phosphatidic acid	(18:1_18:2)	(18:1)	(18:2)		1.98011e+07	1.31388e+07	319656	8.74574e+06	5.68899e+06	235612	1.38224e+07	1.50083e+06	4.46864e+06	7.8839e+06	2.7458e+07	2.25812e+06	1.59107e+07	2.75061e+07	2.26163e+06	8.51602e+06	2.29546e+07	5.53593e+06
							3.09771e+08	2.30337e+08	3.97411e+07	1.96257e+08	1.63565e+08	7.56788e+07	1.78396e+08	2.59282e+07	2.86745e+08	1.7329e+08	3.89409e+08	1.2543e+08	2.00166e+08	3.30343e+08	1.49831e+08	1.55233e+08	3.53232e+08	2.023e+08
PC	Phospholipids	phosphatidylcholine	(16:0_16:0)	(16:0)	(16:0)		4.42654e+07	2.18765e+07	4.25014e+07	5.29737e+07	2.35196e+07	1.79314e+07	7.50474e+07	1.16032e+08	1.40923e+08	9.96562e+07	1.02977e+08	1.21194e+08	8.04266e+07	8.46446e+07	1.28001e+08	9.44343e+07	9.16586e+07	1.13096e+08
PC	Phospholipids	phosphatidylcholine	(16:0_16:1)	(16:0)	(16:1)		5.3728e+08	1.15953e+09	1.15566e+09	7.99833e+08	1.30083e+09	1.24649e+09	6.3998e+08	1.12077e+09	1.08821e+09	4.95323e+08	1.11802e+09	1.07927e+09	9.05455e+08	9.71654e+08	1.05015e+09	6.49334e+08	9.4924e+08	1.17854e+09
PC	Phospholipids	phosphatidylcholine	(16:0_16:1)	(16:0)	(16:1)		3.76108e+09	2.47772e+09	1.3817e+09	2.54367e+09	1.73741e+09	1.67797e+09	2.49743e+09	0	4.45408e+09	2.52753e+09	3.11788e+09	2.43576e+09	2.66469e+09	2.38921e+09	1.96557e+09	3.06632e+09	3.76011e+09	2.7077e+09
PC	Phospholipids	phosphatidylcholine	(16:0_18:1)	(16:0)	(18:1)		0	0	0	0	0	0	0	0	0	1.5898e+08	0	1.28014e+08	0	0	0	0	0	1.84787e+08
PC	Phospholipids	phosphatidylcholine	(16:0_20:4)	(16:0)	(20:4)		7.96917e+08	4.33944e+08	3.21843e+08	1.15006e+09	6.69294e+08	3.78402e+08	1.63267e+09	1.37706e+09	9.24391e+08	1.40188e+09	1.19102e+09	8.60026e+08	1.55822e+09	1.25641e+09	8.0737e+08	1.42789e+09	1.38511e+09	5.51273e+08
PC	Phospholipids	phosphatidylcholine	(16:0e_16:0)	(16:0e)	(16:0)		0	0	0	0	0	0	23417.2	0	79733	101828	78597.2	145687	1.78549e+06	1.72451e+06	1.23753e+06	2.6669e+07	2.63066e+07	2.1014e+07
PC	Phospholipids	phosphatidylcholine	(16:0e_18:2)	(16:0e)	(18:2)		683219	2.39841e+06	0	1.67314e+07	3.28715e+06	4.25892e+06	2.40918e+07	0	2.97429e+07	2.49056e+07	3.30747e+07	2.61475e+07	7.72305e+07	1.07194e+08	6.48283e+07	2.65976e+08	3.0446e+08	1.58661e+08
PC	Phospholipids	phosphatidylcholine	(16:1_12:0)	(16:1)	(12:0)		2.7223e+07	810474	446817	2.08435e+07	604585	1.13862e+06	2.61339e+06	1.66065e+06	1.5276e+07	1.30732e+07	0	0	1.30917e+07	1.08166e+07	5.39438e+06	1.12153e+07	3.1107e+07	2.38158e+06
PC	Phospholipids	phosphatidylcholine	(16:1_12:1)	(16:1)	(12:1)		2.94706e+07	1.93785e+07	1.83743e+07	2.06737e+07	1.0448e+07	2.82998e+06	4.71073e+06	2.24386e+07	10101565	4.06959e+06	8.70431e+06	2.07779e+06	6.92568e+06	3.37688e+07	1.22409e+07	8.18425e+06	5.51207e+07	6.43251e+06
PC	Phospholipids	phosphatidylcholine	(16:1_14:0)	(16:1)	(14:0)		1.81428e+08	1.49942e+08	1.42062e+08	9.95701e+07	8.57463e+07	1.36956e+08	1.81752e+08	1.92292e+08	1.97869e+08	7.806e+07	1.39269e+08	1.31076e+08	1.54614e+08	1.60055e+08	2.52688e+08	1.39114e+08	1.97963e+08	1.63065e+08
PC	Phospholipids	phosphatidylcholine	(16:1_14:1)	(16:1)	(14:1)		8.18683e+07	2.0596e+07	3.56083e+07	4.24028e+07	2.41203e+07	1.60133e+07	3.19657e+07	3.3285e+07	5.27265e+07	4.71467e+07	1.56792e+07	2.58284e+07	2.56123e+07	2.767e+07	6.10283e+07	3.04862e+07	3.15049e+07	7.01257e+06
PC	Phospholipids	phosphatidylcholine	(16:1_16:1)	(16:1)	(16:1)		1.27107e+09	1.75543e+09	1.66575e+09	1.66482e+09	1.77756e+09	2.30407e+09	1.68838e+09	2.25607e+09	2.90064e+09	7.86733e+08	2.09499e+09	2.69212e+09	1.31318e+09	2.31099e+09	3.1025e+09	1.27691e+09	2.54624e+09	2.29878e+09
PC	Phospholipids	phosphatidylcholine	(16:1_18:1)	(16:1)	(18:1)		2.08448e+08	0	0	4.25227e+07	24606.8	0	8.04002e+07	0	0	4.37301e+08	0	0	6.34244e+06	0	0	1.71817e+08	0	0
PC	Phospholipids	phosphatidylcholine	(16:1_18:1)	(16:1)	(18:1)		3.24456e+07	8.91777e+06	3.57923e+06	2.29587e+07	1.20318e+07	1.03656e+07	1.76551e+07	0	2.54715e+07	3.24726e+07	9.25122e+06	1.12933e+07	1.58752e+07	1.27323e+07	1.01606e+07	2.42389e+07	1.81319e+07	1.12662e+07
PC	Phospholipids	phosphatidylcholine	(16:1_18:1)	(16:1)	(18:1)		1.12815e+10	6.27536e+09	7.95425e+09	1.03405e+10	8.35183e+09	8.50509e+09	1.29208e+10	1.19087e+10	1.36426e+10	1.21738e+10	1.10236e+10	1.34236e+10	9.45243e+09	9.25673e+09	1.15887e+10	1.24251e+10	1.42642e+10	1.08187e+10
PC	Phospholipids	phosphatidylcholine	(16:1_18:2)	(16:1)	(18:2)		5.05104e+08	6.76691e+08	6.314e+08	5.57897e+08	6.91435e+08	5.23632e+08	6.78277e+08	1.11232e+09	9.49065e+08	3.58163e+08	8.57239e+08	6.91285e+08	7.54889e+08	9.69761e+08	4.37838e+08	3.99124e+08	0	3.87172e+08
PC	Phospholipids	phosphatidylcholine	(16:1_18:3)	(16:1)	(18:3)		7.62349e+06	5.733e+07	0	1.35479e+07	0	1.0825e+08	8.8496e+07	1.87733e+08	2.3388e+08	3.86193e+07	5.904e+07	1.71484e+08	9.17353e+07	2.09007e+07	2.05134e+08	3.74776e+07	0	4.47791e+07
PC	Phospholipids	phosphatidylcholine	(16:1_20:4)	(16:1)	(20:4)		3.67553e+08	2.8746e+08	3.2521e+08	1.91004e+08	2.74807e+08	3.29611e+08	5.04512e+08	6.44936e+08	2.47297e+08	2.8641e+08	3.46897e+08	4.36388e+08	4.0765e+08	2.51874e+08	5.72823e+08	3.4504e+08	4.54562e+08	2.95003e+08
PC	Phospholipids	phosphatidylcholine	(16:1_20:5)	(16:1)	(20:5)		4.36804e+07	3.34658e+08	3.49239e+08	1.87479e+08	3.42214e+08	3.21252e+08	5.40429e+08	6.58842e+08	5.8934e+08	1.36216e+08	4.95652e+08	5.1357e+08	4.06584e+08	5.83522e+08	4.85674e+08	2.65817e+08	5.20293e+08	3.91882e+08
PC	Phospholipids	phosphatidylcholine	(16:1_20:5)	(16:1)	(20:5)		2.02048e+08	1.62917e+08	1.03968e+08	2.15348e+08	1.48921e+08	1.48219e+08	1.14017e+08	2.96915e+06	1.59153e+08	1.04554e+08	1.23226e+08	8.32169e+07	1.17563e+08	7.76699e+07	7.41617e+07	1.0486e+08	1.03274e+08	7.34774e+07
PC	Phospholipids	phosphatidylcholine	(17:1_16:1)	(17:1)	(16:1)		5.08234e+08	0	2.01987e+08	1.39492e+08	0	4.63686e+08	0	0	1.82282e+08	4.84424e+08	4.093e+07	3.52381e+08	0	0	7.16185e+07	0	182412927	1.40749e+08
PC	Phospholipids	phosphatidylcholine	(18:0_20:4)	(18:0)	(20:4)		0	0	0	0	0	1.56353e+06	0	0	287326	1.34247e+07	1.35736e+06	2.77184e+07	2.38542e+06	1.71224e+06	2.71143e+07	5.01955e+07	2.11117e+06	2.99028e+07
PC	Phospholipids	phosphatidylcholine	(18:1_18:1)	(18:1)	(18:1)		1.65171e+09	8.77811e+08	1.61182e+09	2.41758e+09	1.74542e+09	2.81909e+09	2.72832e+09	2.74235e+09	4.21972e+09	3.70677e+09	3.61806e+09	5.9293e+09	2.13447e+09	2.58854e+09	4.14901e+09	3.94594e+09	5.43119e+09	5.23896e+09
PC	Phospholipids	phosphatidylcholine	(18:1_18:2)	(18:1)	(18:2)		4.04982e+08	4.08411e+08	3.74059e+08	5.87644e+08	5.77494e+08	3.98923e+08	4.99986e+08	7.80633e+08	7.36097e+08	6.37972e+08	8.49681e+08	7.21114e+08	6.12786e+08	7.41741e+08	5.68646e+08	5.19901e+08	6.96941e+08	6.98082e+08
PC	Phospholipids	phosphatidylcholine	(18:1_20:4)	(18:1)	(20:4)		1.09951e+08	9.5251e+07	1.07135e+08	1.66894e+08	1.48056e+08	2.06034e+08	1.58628e+08	1.90476e+08	2.74413e+08	2.76905e+08	2.4121e+08	2.66782e+08	1.88635e+08	1.47684e+08	2.5654e+08	2.34224e+08	1.70479e+08	2.60137e+08
PC	Phospholipids	phosphatidylcholine	(18:1_20:5)	(18:1)	(20:5)		1.91016e+08	1.45133e+08	1.69824e+08	2.26332e+08	1.8498e+08	1.70594e+08	2.44957e+08	2.57567e+08	2.5655e+08	2.24552e+08	2.57663e+08	2.48953e+08	3.17605e+08	2.99084e+08	3.02234e+08	2.81569e+08	2.88601e+08	2.37653e+08
PC	Phospholipids	phosphatidylcholine	(18:2_13:0)	(18:2)	(13:0)		8.09041e+08	9.03813e+08	1.0854e+09	9.27229e+08	8.56061e+08	1.024e+09	8.08158e+08	9.60165e+08	1.01589e+09	4.1257e+08	9.15167e+08	9.76913e+08	9.0127e+08	9.34455e+08	9.69427e+08	7.51521e+08	1.09384e+09	9.73437e+08
PC	Phospholipids	phosphatidylcholine	(20:5_18:2)	(20:5)	(18:2)		1.37269e+07	3.22574e+07	2.25956e+07	3.48278e+07	4.77502e+07	2.46955e+07	50539304	7.8732e+07	3.85812e+07	4.63722e+07	5.8384e+07	3.58225e+07	7.07063e+07	8.61642e+07	3.61541e+07	4.6699e+07	4.18223e+07	3.68008e+07
PC	Phospholipids	phosphatidylcholine	(24:2_11:4)	(24:2)	(11:4)		6.2695e+08	7.08022e+08	8.40622e+08	9.12416e+08	8.65778e+08	979522093	6.03665e+08	7.07972e+08	6.73481e+08	3.64327e+08	7.27654e+08	7.2125e+08	5.79072e+08	5.49724e+08	5.46426e+08	5.033e+08	7.33431e+08	4.94896e+08
PC	Phospholipids	phosphatidylcholine	(25:1_6:0)	(25:1)	(6:0)		2.86578e+09	6.72516e+09	5.98055e+09	3.25333e+09	6.95843e+09	5.49534e+09	7.5887e+09	9.79642e+09	1.13155e+10	6.15054e+09	1.2174e+10	7.58848e+09	7.48397e+09	5.54177e+09	9.94309e+09	8.68008e+09	1.56649e+10	1.17382e+10
PC	Phospholipids	phosphatidylcholine	(26:0_12:1)	(26:0)	(12:1)		5.04883e+07	81437444	1.1126e+08	2.36624e+07	5.55976e+07	1.08464e+08	6.83956e+07	1.29855e+08	2.07458e+08	3.18355e+07	4.65456e+07	8.28209e+07	8.91598e+07	1.58878e+08	2.17102e+08	5.17409e+07	1.6408e+08	1.50253e+08
PC	Phospholipids	phosphatidylcholine	(27:1_6:0)	(27:1)	(6:0)		6.12892e+08	7.49869e+08	7.79465e+08	8.47336e+08	1.02486e+09	1.03151e+09	1.60921e+09	2176119246	2.29552e+09	1.55479e+09	2.78425e+09	2.77289e+09	1.68026e+09	2.11887e+09	1.95008e+09	2.18515e+09	3.73012e+09	2.66505e+09
PC	Phospholipids	phosphatidylcholine	(16:1_12:0)	(16:1)	(12:0)		3.31055e+08	1.72132e+08	1.83844e+08	2.21654e+08	1.56007e+08	1.39875e+08	1.47669e+08	1.04362e+08	1.73181e+08	1.41367e+08	7.56628e+07	1.14665e+08	1.40034e+08	7.27468e+07	1.71302e+08	1.3849e+08	1.40165e+08	1.03923e+08
PC	Phospholipids	phosphatidylcholine	(30:0)	(30:0)			6.21998e+07	5.25229e+07	5.12989e+07	6.37972e+07	6.99863e+07	5.58214e+07	7.94186e+07	9.72196e+07	9.78531e+07	1.04104e+08	9.65066e+07	9.63659e+07	1.14489e+08	9.93103e+07	1.14057e+08	1.29853e+08	1.62481e+08	9.33633e+07
PC	Phospholipids	phosphatidylcholine	(16:1_14:0)	(16:1)	(14:0)		1.27608e+09	6.43137e+08	7.32281e+08	9.41636e+08	7.55278e+08	6.9712e+08	1.0678e+09	1.01584e+09	1.20781e+09	1.02615e+09	7.4176e+08	8.43556e+08	8.46345e+08	8.18126e+08	1.15417e+09	1.0468e+09	1.36984e+09	6.49527e+08
PC	Phospholipids	phosphatidylcholine	(16:1_14:1)	(16:1)	(14:1)		8.13522e+08	3.94578e+08	5.02263e+08	5.51043e+08	4.59908e+08	3.63437e+08	5.08605e+08	4.97476e+08	5.49897e+08	4.09804e+08	3.51878e+08	3.65293e+08	4.15241e+08	3.61688e+08	5.52639e+08	3.7105e+08	4.99409e+08	2.13005e+08
PC	Phospholipids	phosphatidylcholine	(30:3)	(30:3)			1.13821e+08	9.41038e+06	6.95822e+06	7.33175e+07	1.34792e+07	0	5.40136e+07	0	3.67306e+06	1.6688e+07	0	0	4.55391e+07	726629	1.06559e+07	2.45113e+07	64732.1	0
PC	Phospholipids	phosphatidylcholine	(16:0_16:0)	(16:0)	(16:0)		1.42657e+09	8.79185e+08	1.12742e+09	1.48023e+09	1.4327e+09	1.60538e+09	1.74803e+09	1.86317e+09	2.36124e+09	2.30734e+09	2.15697e+09	2.744e+09	1.57847e+09	1.63908e+09	2.28413e+09	2.40593e+09	3.09652e+09	2.19323e+09
PC	Phospholipids	phosphatidylcholine	(16:0_16:1)	(16:0)	(16:1)		1.97764e+10	1.18399e+10	1.54028e+10	1.9522e+10	1.88192e+10	2.08591e+10	2.01695e+10	2.09613e+10	2.68055e+10	2.35877e+10	2.22612e+10	2.81985e+10	1.58826e+10	1.69387e+10	2.46292e+10	2.32315e+10	3.11273e+10	2.15912e+10
PC	Phospholipids	phosphatidylcholine	(16:1_16:1)	(16:1)	(16:1)		2.8422e+10	1.61428e+10	2.17317e+10	2.35214e+10	2.26381e+10	2.38766e+10	2.68794e+10	2.95284e+10	3.81102e+10	2.58745e+10	2.58325e+10	3.25797e+10	1.74522e+10	2.08136e+10	3.37762e+10	2.3395e+10	3.48158e+10	2.16883e+10
PC	Phospholipids	phosphatidylcholine	(32:2)	(32:2)			2.78998e+09	0	0	5.03819e+08	0	0	5.58404e+08	0	0	2.96439e+09	0	0	6.37213e+07	0	0	9.76131e+08	0	0
PC	Phospholipids	phosphatidylcholine	(32:3)	(32:3)			3.30123e+08	1.48187e+08	1.47652e+08	2.37637e+08	1.59724e+08	1.12494e+08	2.51453e+08	2.09928e+08	2.0621e+08	1.61936e+08	1.37977e+08	1.40983e+08	2.21864e+08	1.85525e+08	2.09041e+08	1.73192e+08	2.36264e+08	8.32205e+07
PC	Phospholipids	phosphatidylcholine	(32:4)	(32:4)			1.88993e+08	1.4655e+08	2.04127e+08	1.76806e+08	1.36616e+08	1.75341e+08	1.88208e+08	1.91349e+08	2.85018e+08	1.12799e+08	1.38744e+08	1.93617e+08	1.97255e+08	1.75661e+08	2.51661e+08	1.68823e+08	2.24089e+08	1.7908e+08
PC	Phospholipids	phosphatidylcholine	(33:2e)	(33:2e)			0	2.29366e+06	1.75939e+07	0	1.27584e+07	3.28422e+07	4.59919e+07	9.30827e+07	1.33671e+08	8.19593e+07	2.06975e+08	2.04201e+08	2.70024e+08	5.96571e+08	4.20642e+08	9.58795e+08	1.87174e+09	8.48357e+08
PC	Phospholipids	phosphatidylcholine	(33:3)	(33:3)			7.31556e+08	7.64572e+08	6.46433e+08	9.94785e+08	8.77073e+08	6.96239e+08	1.19834e+09	1.35607e+09	1.12037e+09	7.8022e+08	1.5135e+09	1.18361e+09	1.36774e+09	1.47503e+09	1.14097e+09	1.53636e+09	2.3304e+09	1.11906e+09
PC	Phospholipids	phosphatidylcholine	(33:4)	(33:4)			1.45794e+08	6.88939e+07	9.08035e+07	1.70622e+08	9.54178e+07	9.75304e+07	2.31173e+08	1.83407e+08	1.34899e+08	1.02432e+08	1.59114e+08	1.34332e+08	2.26505e+08	2.21161e+08	1.62631e+08	2.40544e+08	3.1035e+08	1.05717e+08
PC	Phospholipids	phosphatidylcholine	(34:0)	(34:0)			3.7422e+08	2.58591e+08	3.51204e+08	5.4211e+08	4.95772e+08	6.80916e+08	5.15732e+08	6.04062e+08	8.98952e+08	8.40618e+08	8.49745e+08	1.23035e+09	5.5005e+08	7.07523e+08	9.5966e+08	1.08789e+09	1.6919e+09	1.25726e+09
PC	Phospholipids	phosphatidylcholine	(16:0_18:1)	(16:0)	(18:1)		8.12791e+09	5.53702e+09	7.10622e+09	1.06979e+10	1.0263e+10	1.28815e+10	9.59564e+09	1.12e+10	1.52593e+10	1.43211e+10	1.45999e+10	2.07781e+10	9.35439e+09	1.16412e+10	1.66894e+10	1.72656e+10	2.72943e+10	2.04548e+10
PC	Phospholipids	phosphatidylcholine	(34:1e)	(34:1e)			0	0	0	0	0	0	4.10991e+06	0	5.16784e+06	8.19776e+06	6.21627e+06	1.02624e+07	3.35127e+07	4.10138e+07	3.59563e+07	1.73542e+08	1.90287e+08	1.55712e+08
PC	Phospholipids	phosphatidylcholine	(34:2e)	(34:2e)			0	0	0	0	46693.8	0	110523	0	167783	1.04637e+07	0	29332.3	0	0	36231.3	4.65257e+07	127105	0
PC	Phospholipids	phosphatidylcholine	(16:1_18:2)	(16:1)	(18:2)		1.01444e+10	6.26997e+09	5.27568e+09	9.26156e+09	8.01851e+09	5.18224e+09	1.41579e+10	1.4798e+10	1.19352e+10	1.15379e+10	1.24863e+10	9.82319e+09	1.13455e+10	1.18264e+10	1.03953e+10	1.23646e+10	1.70146e+10	7.19785e+09
PC	Phospholipids	phosphatidylcholine	(34:3e)	(34:3e)			3.31842e+06	0	0	101658	73051.1	71784.9	3.77824e+06	0	473503	3.50654e+07	0	49385.4	1.1344e+06	0	143850	8.11276e+07	0	0
PC	Phospholipids	phosphatidylcholine	(34:3e)	(34:3e)			2.76246e+06	3.32402e+06	0	1.95723e+07	1.88548e+06	1.68176e+06	3764531	0	5.68635e+06	857376	6.80244e+06	456132	1.25457e+07	1.25973e+07	9.12816e+06	3.74731e+07	3.11073e+07	1.66027e+07
PC	Phospholipids	phosphatidylcholine	(16:1_18:3)	(16:1)	(18:3)		1.89182e+09	1.72791e+09	1.93616e+09	1.70447e+09	1.90064e+09	1.9471e+09	2.21773e+09	2.34886e+09	2.5839e+09	1.62328e+09	1.97497e+09	2.197e+09	1.87175e+09	2.02269e+09	2.4404e+09	1.7197e+09	2.18307e+09	1.9568e+09
PC	Phospholipids	phosphatidylcholine	(18:4_16:1)	(18:4)	(16:1)		1.2533e+09	1.93143e+09	2.17972e+09	1.65209e+09	1.98911e+09	2.29133e+09	1.6749e+09	2.42958e+09	2.88072e+09	1002241437	2.08232e+09	2.67711e+09	1.56599e+09	2.2962e+09	3.0879e+09	1.26276e+09	2.53658e+09	2.42668e+09
PC	Phospholipids	phosphatidylcholine	(18:0_18:1)	(18:0)	(18:1)		5.00194e+08	4.81296e+08	5.21614e+08	6.68035e+08	8.55032e+08	9.39833e+08	8.12563e+08	1.11864e+09	1.40753e+09	1.2152e+09	1.47298e+09	1.88087e+09	9.10471e+08	1.4151e+09	1.51684e+09	1.51209e+09	2.80519e+09	2.07836e+09
PC	Phospholipids	phosphatidylcholine	(18:1_18:2)	(18:1)	(18:2)		3.16213e+09	2.02931e+09	1.75765e+09	4.42278e+09	3.69045e+09	2.61533e+09	6.10952e+09	6.41046e+09	5.59957e+09	6.78877e+09	7.70401e+09	6.4919e+09	5.77827e+09	6.55558e+09	5.4688e+09	8.01264e+09	1.11126e+10	5.50889e+09
PC	Phospholipids	phosphatidylcholine	(16:0_20:4)	(16:0)	(20:4)		3.84252e+09	2.31492e+09	1.87917e+09	4.52709e+09	3.94356e+09	3.41989e+09	5.36452e+09	5.54766e+09	5.04664e+09	5.93545e+09	6.11905e+09	6.22318e+09	4.95642e+09	5.33708e+09	4.87123e+09	7.017e+09	9.06921e+09	5.75688e+09
PC	Phospholipids	phosphatidylcholine	(16:1_20:4)	(16:1)	(20:4)		1.09852e+10	6.17686e+09	7.69413e+09	1.01258e+10	8.31807e+09	8.40172e+09	1.26291e+10	1.17346e+10	1.33836e+10	1.19364e+10	1.08997e+10	1.30775e+10	9.27667e+09	9.15334e+09	1.13528e+10	1.22261e+10	1.41716e+10	1.07607e+10
PC	Phospholipids	phosphatidylcholine	(16:1_20:5)	(16:1)	(20:5)		7.4038e+09	3.14115e+09	3.44991e+09	5.75929e+09	4.04371e+09	3.07694e+09	8.2748e+09	7.88364e+09	7.44804e+09	6.36247e+09	5.85694e+09	5.69314e+09	4.81175e+09	5.48647e+09	5.1484e+09	5.29667e+09	6.76562e+09	3.62872e+09
PC	Phospholipids	phosphatidylcholine	(36:7)	(36:7)			1.38397e+08	9.68229e+07	1.20453e+08	9.64252e+07	8.92155e+07	1.14308e+08	1.62507e+08	1.87996e+08	2.21957e+08	1.85438e+08	1.37568e+08	1.64168e+08	1.47487e+08	1.63075e+08	1.97078e+08	1.33751e+08	1.54804e+08	1.4444e+08
PC	Phospholipids	phosphatidylcholine	(37:5)	(37:5)			8.7324e+08	0	3.71586e+06	2.43835e+08	937348	5.74671e+06	3.47363e+08	5.946e+06	9.75871e+06	1.83333e+09	3.47185e+06	6034046	4.32608e+07	3.3831e+06	1.18496e+07	6.11184e+08	1.17703e+07	6.86656e+06
PC	Phospholipids	phosphatidylcholine	(37:6)	(37:6)			8.31303e+08	330631	284388	2.12904e+08	1.61792e+06	1.40666e+06	2.8101e+08	7.25888e+06	5.1829e+06	1.23256e+09	3.09396e+06	8.30679e+06	2.91967e+07	5.20489e+06	4.06452e+06	5.37493e+08	7.5985e+06	1.91318e+06
PC	Phospholipids	phosphatidylcholine	(18:0_20:4)	(18:0)	(20:4)		0	0	0	0	0	0	1.96616e+08	1.4812e+08	4.38862e+08	4.53394e+08	3.44218e+08	7.38891e+08	7.1084e+07	1.66345e+08	4.20539e+08	7.49448e+08	1.10942e+09	8.75832e+08
PC	Phospholipids	phosphatidylcholine	(18:1_20:4)	(18:1)	(20:4)		1.64235e+09	8.66824e+08	1.57722e+09	2.40632e+09	1.69296e+09	2.79206e+09	2.71912e+09	2.7339e+09	4.18488e+09	3.69506e+09	3.61198e+09	5.86625e+09	2.1118e+09	2.57622e+09	4.11091e+09	3.93312e+09	5.42471e+09	5.19066e+09
PC	Phospholipids	phosphatidylcholine	(40:10)	(40:10)			2.73852e+07	6.77752e+06	8.38057e+06	3.05335e+07	1.1042e+07	6.95835e+06	5.70954e+07	4.74908e+07	3.93651e+07	4.88889e+07	3.60421e+07	3.05077e+07	6.98736e+07	7.15777e+07	5.27133e+07	6.17123e+07	6.71141e+07	2.30745e+07
PC	Phospholipids	phosphatidylcholine	(40:7)	(40:7)			2.56801e+07	2.55222e+07	2.8103e+07	7.47576e+07	7.35023e+07	8.51668e+07	3.70933e+07	6.18353e+07	6.50869e+07	8.87033e+07	1.12528e+08	1.1658e+08	2.62662e+07	4.88062e+07	5.11502e+07	70885807	1.24456e+08	8.11126e+07
PC	Phospholipids	phosphatidylcholine	(40:8)	(40:8)			2.03247e+08	1.30541e+08	2.06764e+08	3.08571e+08	2.02371e+08	3.31543e+08	3.26364e+08	3.02175e+08	4.53926e+08	3.98872e+08	3.75648e+08	5.1031e+08	3.12013e+08	3.24952e+08	4.57013e+08	3.96824e+08	4.25845e+08	5.21323e+08
PC	Phospholipids	phosphatidylcholine	(40:9)	(40:9)			1.9204e+08	1.46719e+08	1.7204e+08	2.26414e+08	1.89964e+08	172493648	2.4544e+08	2.54746e+08	2.58695e+08	2.29102e+08	2.59514e+08	2.52619e+08	3.19079e+08	2.96784e+08	3.02389e+08	2.90985e+08	2.9821e+08	2.41103e+08
							1.35258e+11	8.69816e+10	1.0053e+11	1.28959e+11	1.19326e+11	1.22116e+11	1.54949e+11	1.61382e+11	1.90199e+11	1.60564e+11	1.65067e+11	1.87133e+11	1.24535e+11	1.35245e+11	1.72324e+11	1.67706e+11	2.31614e+11	1.59233e+11
PE	Phospholipids	phosphatidylethanolamine	(12:1e_6:0)	(12:1e)	(6:0)		2.2737e+07	1.92127e+07	1.07379e+07	8.14717e+06	1.98041e+06	5.72711e+06	7.55865e+07	6.83313e+07	1.16259e+08	1.60387e+07	1.17334e+07	2.91614e+07	6.23291e+07	4.42932e+07	1.19569e+08	2.17064e+07	3.21534e+07	2.72358e+07
PE	Phospholipids	phosphatidylethanolamine	(16:0_16:0)	(16:0)	(16:0)		5.54958e+08	4.98284e+08	6.20109e+08	5.52483e+08	5.11056e+08	5.69207e+08	5.34445e+08	6.71503e+08	7.40113e+08	4.23508e+08	7.62613e+08	7.27612e+08	3.94828e+08	5.45e+08	5.75376e+08	3.96995e+08	8.02218e+08	5.40087e+08
PE	Phospholipids	phosphatidylethanolamine	(16:0_16:1)	(16:0)	(16:1)		8.13179e+09	9.08224e+09	1.07211e+10	7.85552e+09	7.83487e+09	9.89796e+09	6.72979e+09	7.74533e+09	9.11861e+09	4.67144e+09	8.79927e+09	9.3143e+09	5.75624e+09	5.89768e+09	6.8417e+09	5.14204e+09	8.85193e+09	6.16379e+09
PE	Phospholipids	phosphatidylethanolamine	(16:0_16:1)	(16:0)	(16:1)		4.90541e+09	3.48161e+09	1.86279e+09	2.92239e+09	1.9936e+09	1.97048e+09	1.98042e+09	0	3.99242e+09	1.87601e+09	2.13292e+09	1.6706e+09	1.91344e+09	1629825384	1.33114e+09	1.66328e+09	2.12092e+09	1.49252e+09
PE	Phospholipids	phosphatidylethanolamine	(16:0_18:1)	(16:0)	(18:1)		5.96799e+09	6.99423e+09	9.01209e+09	6.88071e+09	7.22514e+09	8.86285e+09	7.88579e+09	1.02274e+10	1.20877e+10	6.35981e+09	1.28299e+10	1.43334e+10	7.80912e+09	9.45483e+09	1.06361e+10	8.98192e+09	1.63019e+10	1.24359e+10
PE	Phospholipids	phosphatidylethanolamine	(16:0_18:1)	(16:0)	(18:1)		3.77897e+09	2.48186e+09	1.38376e+09	2.55401e+09	1.74069e+09	1.68092e+09	2.50623e+09	0	4472847439	2.53749e+09	3.12386e+09	2.44161e+09	2.67327e+09	2.39411e+09	1.96907e+09	3.07928e+09	3.77299e+09	2.71419e+09
PE	Phospholipids	phosphatidylethanolamine	(16:0_20:4)	(16:0)	(20:4)		8.33313e+08	9.21144e+08	1.20747e+09	9.02262e+08	8.43456e+08	1.1065e+09	9.21395e+08	1.05752e+09	1.15014e+09	5.7994e+08	1.02337e+09	1.11987e+09	1.01745e+09	1.0708e+09	1.06938e+09	8.48674e+08	1.23366e+09	1.03377e+09
PE	Phospholipids	phosphatidylethanolamine	(16:0_20:4)	(16:0)	(20:4)		2.20149e+08	1.55528e+08	9.42532e+07	1.58613e+08	9.83935e+07	1.08117e+08	1.41264e+08	1.97458e+06	2.01399e+08	1.119e+08	1.23166e+08	8.72578e+07	1.81693e+08	1.33107e+08	103882705	1.4458e+08	1.52179e+08	1.05925e+08
PE	Phospholipids	phosphatidylethanolamine	(16:0_20:4)	(16:0)	(20:4)		1.48659e+07	1.46377e+07	69916.2	2.91927e+06	2.80878e+06	578818	4.22215e+06	0	3.28531e+07	1.8656e+06	8.63248e+06	1.06168e+06	1.03614e+07	2.11402e+07	1.27987e+06	7.96871e+06	1.37257e+07	3.83107e+06
PE	Phospholipids	phosphatidylethanolamine	(16:0e)	(16:0e)			4.05885e+07	4.74332e+07	3.46757e+07	1.91919e+07	8.38061e+06	1.83095e+07	1.582e+08	1.60332e+08	2.43604e+08	2.36163e+07	2.15584e+07	3.73443e+07	131921874	7.4283e+07	2.6753e+08	1.9242e+07	4.17527e+07	3.17521e+07
PE	Phospholipids	phosphatidylethanolamine	(16:0e_18:1)	(16:0e)	(18:1)		0	0	0	0	0	158904	1.47564e+07	1.95802e+07	6.91762e+07	3.68427e+07	8.56646e+07	1.61148e+08	9.3004e+07	2.19987e+08	2.45569e+08	4.11392e+08	8.09636e+08	7.28633e+08
PE	Phospholipids	phosphatidylethanolamine	(16:0p_18:1)	(16:0p)	(18:1)		0	3.97778e+07	8.30288e+07	7.60042e+06	5.76655e+07	1.17917e+08	0	6.14055e+07	1.03679e+08	0	8.91731e+07	1.26767e+08	3.19958e+06	5.84125e+07	9.95686e+07	2.36095e+07	1.26203e+08	1.21151e+08
PE	Phospholipids	phosphatidylethanolamine	(16:0p_22:4)	(16:0p)	(22:4)		0	0	0	0	0	0	0	0	0	0	0	0	0	0	0	0	1.67593e+08	0
PE	Phospholipids	phosphatidylethanolamine	(16:1_14:0)	(16:1)	(14:0)		2.54483e+08	2.58754e+08	2.91309e+08	2.6076e+08	2.33034e+08	2.15255e+08	2.5271e+08	2.89615e+08	3.00507e+08	1.5382e+08	2.85872e+08	2.56203e+08	2.27275e+08	2.18369e+08	2.08553e+08	2.15196e+08	3.29398e+08	1.6531e+08
PE	Phospholipids	phosphatidylethanolamine	(16:1_14:0)	(16:1)	(14:0)		1.062e+08	7.76254e+07	4.01156e+07	7.7182e+07	4.31519e+07	3.56956e+07	5.99777e+07	283954	9.93965e+07	5.30539e+07	5.21715e+07	3.26307e+07	6.21784e+07	4.82935e+07	3.44649e+07	5.27104e+07	5.60312e+07	3.20364e+07
PE	Phospholipids	phosphatidylethanolamine	(16:1_16:1)	(16:1)	(16:1)		2.78705e+09	2.96273e+09	3.79587e+09	2.64724e+09	2.90907e+09	3.45481e+09	2.65586e+09	3.30833e+09	3.93867e+09	1.52016e+09	3.16874e+09	3.45609e+09	2.49857e+09	2.7713e+09	3.50401e+09	2.60812e+09	4.2582e+09	2.88502e+09
PE	Phospholipids	phosphatidylethanolamine	(16:1_16:1)	(16:1)	(16:1)		1.13863e+09	9.78083e+08	5.53529e+08	7.63332e+08	6.02079e+08	5.86785e+08	6.43597e+08	0	1.40158e+09	5.25408e+08	673177936	4.8476e+08	7.16094e+08	6.63859e+08	5.85426e+08	6.89909e+08	8.31878e+08	5.82895e+08
PE	Phospholipids	phosphatidylethanolamine	(16:1_17:0)	(16:1)	(17:0)		5.57392e+06	6.23891e+06	0	0	0	0	3.97474e+06	0	1.28796e+07	0	0	0	2.13044e+07	332120	1.32288e+07	4.62846e+06	0	875041
PE	Phospholipids	phosphatidylethanolamine	(16:1_18:1)	(16:1)	(18:1)		4.78822e+09	5.15627e+09	5.98496e+09	5.32958e+09	5.26023e+09	6.21211e+09	5.93408e+09	7.1727e+09	8.08866e+09	3.91341e+09	8.08114e+09	8.68885e+09	5.95424e+09	6.74737e+09	7.54835e+09	6.74719e+09	1.14189e+10	8.01046e+09
PE	Phospholipids	phosphatidylethanolamine	(16:1_18:1)	(16:1)	(18:1)		2.36919e+09	1.80257e+09	9.17101e+08	1.69753e+09	1.24995e+09	1.1429e+09	1.61439e+09	0	3.08299e+09	1.55965e+09	1.97393e+09	1.41131e+09	1.81431e+09	1.7419e+09	1.41964e+09	2.03191e+09	2.54539e+09	1.78095e+09
PE	Phospholipids	phosphatidylethanolamine	(16:1_18:2)	(16:1)	(18:2)		9.50604e+08	9.08079e+08	7.63408e+08	9.81498e+08	8.45273e+08	6.31459e+08	1.14762e+09	1.21432e+09	9.50631e+08	6.13528e+08	1.17908e+09	8.68612e+08	1.24616e+09	1.26761e+09	9.59938e+08	1.23153e+09	1.77325e+09	7.98729e+08
PE	Phospholipids	phosphatidylethanolamine	(16:1_18:2)	(16:1)	(18:2)		3.97504e+08	2.73947e+08	1.11829e+08	2.76601e+08	1.76104e+08	1.07678e+08	2.78675e+08	4.8532e+06	3.32952e+08	2.06395e+08	2.50599e+08	1.23574e+08	3.4121e+08	2.97767e+08	1.58128e+08	3.0948e+08	3.61858e+08	1.61438e+08
PE	Phospholipids	phosphatidylethanolamine	(16:1_18:3)	(16:1)	(18:3)		3.20697e+08	5.35875e+08	7.10001e+08	3.8465e+08	4.49502e+08	6.36486e+08	2.93142e+08	3.93841e+08	4.526e+08	1.9547e+08	4.56345e+08	4.7304e+08	3.19862e+08	3.60223e+08	3.81502e+08	2.4062e+08	3.44728e+08	4.1262e+08
PE	Phospholipids	phosphatidylethanolamine	(16:1_18:3)	(16:1)	(18:3)		5.10726e+07	2.7794e+07	1.20303e+07	3.05381e+07	1.38258e+07	1.27851e+07	2.80021e+07	0	3.94384e+07	1.84561e+07	1.83351e+07	1.0699e+07	3.34374e+07	2.26976e+07	1.59665e+07	2.68003e+07	27211243	1.27884e+07
PE	Phospholipids	phosphatidylethanolamine	(16:1_20:4)	(16:1)	(20:4)		8.29997e+08	8.99796e+08	1.15344e+09	9.40276e+08	8.53379e+08	1.05164e+09	8.15238e+08	9.59966e+08	1.02969e+09	4.30065e+08	9.13289e+08	1.01418e+09	9.04574e+08	9.36207e+08	9.93338e+08	7.56602e+08	1.09723e+09	9.74304e+08
PE	Phospholipids	phosphatidylethanolamine	(16:1_20:4)	(16:1)	(20:4)		2.52015e+08	1.69131e+08	9.80176e+07	1.81391e+08	1.10907e+08	1.04538e+08	1.29681e+08	2.59265e+06	1.99414e+08	1.00069e+08	1.17095e+08	7.79393e+07	1.58121e+08	1.12685e+08	9.07126e+07	1.27501e+08	1.31813e+08	9.64819e+07
PE	Phospholipids	phosphatidylethanolamine	(16:1_20:5)	(16:1)	(20:5)		3.25705e+08	3.43706e+08	3.62982e+08	3.44046e+08	3.26286e+08	3.01933e+08	3.25198e+08	3.85038e+08	3.54905e+08	1.30689e+08	3.24853e+08	2.83361e+08	3.39133e+08	3.2752e+08	2.91237e+08	2.59304e+08	4.00613e+08	2.3826e+08
PE	Phospholipids	phosphatidylethanolamine	(16:1_20:5)	(16:1)	(20:5)		9.65391e+07	6.71985e+07	3.48409e+07	6.71134e+07	4.15736e+07	3.35495e+07	5.16073e+07	114780	7.41944e+07	3.20504e+07	3.93316e+07	2.23309e+07	5.78919e+07	3.61211e+07	2.96911e+07	4.04023e+07	3.65618e+07	2.39124e+07
PE	Phospholipids	phosphatidylethanolamine	(16:1e_18:1)	(16:1e)	(18:1)		8.21539e+06	1.45096e+07	9.5786e+06	2.00986e+07	1.47731e+07	2.05422e+07	7.5859e+06	0	2.53893e+07	6.78509e+06	1.79827e+07	1.60658e+07	7.89591e+06	1.04423e+07	1.59048e+07	1.634e+07	2.11371e+07	2.12733e+07
PE	Phospholipids	phosphatidylethanolamine	(17:1_16:1)	(17:1)	(16:1)		8.16327e+08	4.03691e+08	5.09562e+08	5.54231e+08	4.66711e+08	3.66776e+08	5.12258e+08	5.02195e+08	5.56456e+08	4.12285e+08	3.55645e+08	3.69016e+08	4.28115e+08	3.67014e+08	5.57044e+08	3.78384e+08	5.01842e+08	2.17405e+08
PE	Phospholipids	phosphatidylethanolamine	(18:0_16:0)	(18:0)	(16:0)		7.23989e+07	4.53255e+08	8.81e+07	1.08475e+08	4.71527e+08	0	5.45008e+08	5.98494e+08	7.56968e+08	2.92389e+08	8.36788e+08	7.56829e+08	4.87099e+08	1.45634e+08	7.309e+08	5.36558e+08	8.77672e+08	7.5525e+08
PE	Phospholipids	phosphatidylethanolamine	(18:0_18:1)	(18:0)	(18:1)		6.12035e+08	7.52069e+08	7.86149e+08	8.47389e+08	1.02495e+09	1.03573e+09	1.61017e+09	2.18926e+09	2.31393e+09	1.55636e+09	2.79739e+09	2.79168e+09	1.68176e+09	2.13013e+09	1.95945e+09	2.18662e+09	3.74317e+09	2.68551e+09
PE	Phospholipids	phosphatidylethanolamine	(18:0_18:1)	(18:0)	(18:1)		2.94051e+08	1.55782e+08	8.68042e+07	2.51631e+08	1.36083e+08	1.55383e+08	4.02237e+08	0	6.56192e+08	3.82008e+08	4.70692e+08	3.99012e+08	4.08863e+08	3.89649e+08	3.01541e+08	5.69465e+08	6.36913e+08	4.87754e+08
PE	Phospholipids	phosphatidylethanolamine	(18:0_20:4)	(18:0)	(20:4)		2.06501e+08	1.83087e+08	2.51857e+08	2.1103e+08	2.17995e+08	3.22908e+08	3.27558e+08	3.89296e+08	4.76092e+08	2.83309e+08	3.92186e+08	5.10577e+08	3.38204e+08	3.77646e+08	4.13313e+08	3.78131e+08	5.99123e+08	5.24024e+08
PE	Phospholipids	phosphatidylethanolamine	(18:0_20:4)	(18:0)	(20:4)		5.25169e+07	3.17804e+07	2.0196e+07	7.3054e+07	2.22867e+07	3.59038e+07	4.10055e+07	0	6.25743e+07	3.27707e+07	3.81695e+07	2.91217e+07	4.69378e+07	3.00108e+07	3.27469e+07	6.08041e+07	5.51619e+07	4.91813e+07
PE	Phospholipids	phosphatidylethanolamine	(18:0_22:6)	(18:0)	(22:6)		5.26657e+08	1.86484e+08	1.07768e+08	3.6682e+08	2.10863e+08	1.73851e+08	3.2187e+08	0	2.12519e+08	3.87834e+08	1.16221e+08	1.40314e+08	2.56938e+08	1.83508e+08	1.27377e+08	3.06014e+08	1.32751e+08	5.9693e+07
PE	Phospholipids	phosphatidylethanolamine	(18:0e_18:1)	(18:0e)	(18:1)		1.97461e+06	591905	0	2.78068e+06	901190	228301	1.74746e+07	2.36535e+07	5.71877e+07	4.05099e+07	9.19312e+07	1.32868e+08	1.07423e+08	3.14897e+08	2.83554e+08	5.633e+08	1.54922e+09	1.04214e+09
PE	Phospholipids	phosphatidylethanolamine	(18:0e_18:1)	(18:0e)	(18:1)		0	0	0	0	0	0	4.12523e+06	0	5.18316e+06	8.21308e+06	6.23159e+06	1.02778e+07	3.3528e+07	4.07413e+07	3.59716e+07	1.72746e+08	1.88275e+08	1.54995e+08
PE	Phospholipids	phosphatidylethanolamine	(18:0e_18:2)	(18:0e)	(18:2)		0	0	0	0	0	0	0	0	0	0	0	0	0	0	0	0	1.33898e+08	0
PE	Phospholipids	phosphatidylethanolamine	(18:0e_18:2)	(18:0e)	(18:2)		645760	2.39841e+06	0	1.67314e+07	3.28715e+06	4.25892e+06	2.40918e+07	0	3.00005e+07	2.49428e+07	3.32222e+07	2.61475e+07	7.76587e+07	1.10988e+08	6.48055e+07	2.71666e+08	3.15747e+08	1.60409e+08
PE	Phospholipids	phosphatidylethanolamine	(18:0e_20:4)	(18:0e)	(20:4)		0	0	0	233928	0	0	0	0	0	0	0	0	135436	162283	549172	1.71681e+07	1.4584e+07	1.62699e+07
PE	Phospholipids	phosphatidylethanolamine	(18:0e_20:5)	(18:0e)	(20:5)		0	0	0	9.16623e+06	0	0	70218.2	0	0	0	0	0	5.70655e+06	7.19385e+06	7.80223e+06	5.89883e+07	6.04201e+07	4.26066e+07
PE	Phospholipids	phosphatidylethanolamine	(18:0p_18:1)	(18:0p)	(18:1)		0	3.56061e+07	4.1992e+07	0	5.57189e+07	6.50934e+07	4.82193e+07	1.19362e+08	1.62147e+08	8.37197e+07	2.60305e+08	2.43433e+08	2.82491e+08	6.44146e+08	4.5309e+08	9.85947e+08	1.96968e+09	9.33244e+08
PE	Phospholipids	phosphatidylethanolamine	(18:1_18:1)	(18:1)	(18:1)		1.56845e+09	1.85399e+09	2.33114e+09	2.19719e+09	2.43279e+09	3.08768e+09	2.4979e+09	3.5646e+09	4.05061e+09	2.20634e+09	4.73665e+09	5.19817e+09	2.49557e+09	3.52465e+09	3.95691e+09	3.42012e+09	6.32327e+09	4.79716e+09
PE	Phospholipids	phosphatidylethanolamine	(18:1_18:1)	(18:1)	(18:1)		5.95068e+08	4.94158e+08	2.80554e+08	5.97642e+08	4.76416e+08	5.11046e+08	6.02588e+08	0	1.1899e+09	7.19518e+08	9.33816e+08	7.44301e+08	7.06363e+08	7.0622e+08	6.21872e+08	9.477e+08	1.17185e+09	9.08979e+08
PE	Phospholipids	phosphatidylethanolamine	(18:1_18:2)	(18:1)	(18:2)		6.26545e+08	7.07872e+08	8.39837e+08	9.11907e+08	8.6496e+08	9.80431e+08	6.03349e+08	7.07284e+08	6.73457e+08	3.63952e+08	7.26861e+08	7.20649e+08	5.78957e+08	5.4958e+08	5.45953e+08	5.03409e+08	7.33533e+08	4.94595e+08
PE	Phospholipids	phosphatidylethanolamine	(18:1_18:2)	(18:1)	(18:2)		2.71566e+08	2.00894e+08	8.2585e+07	2.54185e+08	1.66828e+08	1.08714e+08	2.71964e+08	5.79397e+06	3.24204e+08	2.46447e+08	3.11425e+08	1.61371e+08	3.3326e+08	2.98119e+08	1.72797e+08	3.61188e+08	4.23902e+08	2.11449e+08
PE	Phospholipids	phosphatidylethanolamine	(18:1_20:4)	(18:1)	(20:4)		1.38827e+08	2.49935e+08	5.28089e+08	3.83771e+08	3.83246e+08	7.77792e+08	1.94293e+08	2.5486e+08	4.65436e+08	5.027e+07	3.47125e+08	6.05982e+08	1.48503e+08	2.27178e+08	4.14808e+08	2.1213e+08	5.02436e+08	4.20213e+08
PE	Phospholipids	phosphatidylethanolamine	(18:1_20:4)	(18:1)	(20:4)		2.05177e+08	1.74303e+08	1.26368e+08	2.06391e+08	1.49603e+08	1.95235e+08	1.29653e+08	3.24069e+06	2.38021e+08	1.31816e+08	1.51411e+08	1.24846e+08	1.39378e+08	1.01803e+08	1.14655e+08	1.53278e+08	1.53143e+08	1.35826e+08
PE	Phospholipids	phosphatidylethanolamine	(18:1_20:5)	(18:1)	(20:5)		9.42888e+08	7.11487e+08	8.53282e+08	9.91772e+08	8.75299e+08	9.95251e+08	6.93625e+08	7.1454e+08	6.95109e+08	6.56616e+08	7.33214e+08	7.37139e+08	5.85889e+08	5.5544e+08	5.59477e+08	6.24237e+08	7.43234e+08	5.0371e+08
PE	Phospholipids	phosphatidylethanolamine	(18:1_20:5)	(18:1)	(20:5)		1.94933e+08	1.55992e+08	1.02056e+08	2.10057e+08	1.44866e+08	1.45238e+08	1.11275e+08	2.98279e+06	1.48939e+08	1.01885e+08	1.17915e+08	8.14126e+07	1.1341e+08	7.42953e+07	7.18114e+07	1.01936e+08	9.802e+07	7.04185e+07
PE	Phospholipids	phosphatidylethanolamine	(20:0_18:1)	(20:0)	(18:1)		5.59089e+07	1.34774e+08	1.29557e+08	3.71728e+07	8.22092e+07	9.37785e+07	1.98504e+08	4.51394e+08	4.80119e+08	7.24655e+07	2.14759e+08	2.29605e+08	2.06482e+08	4.05022e+08	3.32759e+08	1.11679e+08	3.19086e+08	2.46729e+08
PE	Phospholipids	phosphatidylethanolamine	(20:0_18:1)	(20:0)	(18:1)		4.18353e+07	1.35528e+07	6.91587e+06	1.66862e+07	4.04364e+06	4.75395e+06	5.96472e+07	152841	6.3245e+07	1.51174e+07	1.39364e+07	1.28635e+07	5.82967e+07	3.28718e+07	2.34481e+07	2.16228e+07	1.74232e+07	1.59365e+07
PE	Phospholipids	phosphatidylethanolamine	(20:0_18:2)	(20:0)	(18:2)		3.19369e+06	1.7259e+07	1.3991e+07	3.23016e+06	6.72708e+06	5.28256e+06	4.18138e+07	5.76088e+07	5.83311e+07	8.60586e+06	1.49288e+07	1.78308e+07	4.79273e+07	3.94905e+07	2.05603e+07	1.39906e+07	22065777	1.81758e+07
PE	Phospholipids	phosphatidylethanolamine	(20:0_18:2)	(20:0)	(18:2)		9.71561e+06	1.62389e+06	498674	3.88321e+06	350856	137620	1.14689e+07	0	6.91729e+06	1.75356e+06	1.87208e+06	764843	1.18454e+07	4.17689e+06	1.32977e+06	3.58708e+06	2.38202e+06	762507
PE	Phospholipids	phosphatidylethanolamine	(20:5_18:2)	(20:5)	(18:2)		9.76031e+07	1.25441e+08	1.24272e+08	1.3269e+08	9.11769e+07	9.26452e+07	1.12787e+08	114109776	7.6327e+07	3.92662e+07	7.81117e+07	6.10934e+07	1.26644e+08	1.01518e+08	7.53164e+07	7.4075e+07	9.79835e+07	4.63011e+07
PE	Phospholipids	phosphatidylethanolamine	(20:5_18:2)	(20:5)	(18:2)		2.46893e+07	1.53711e+07	4.67143e+06	2.17442e+07	1.00305e+07	4.45077e+06	1.55535e+07	0	7.95611e+06	7.39299e+06	8.22358e+06	2.38631e+06	1.82759e+07	7.57024e+06	3.67516e+06	1.18136e+07	9.12295e+06	2.17241e+06
PE	Phospholipids	phosphatidylethanolamine	(18:0_16:0)	(18:0)	(16:0)		7.12441e+08	7.24794e+08	6.08028e+08	9.69282e+08	8.464e+08	6.6732e+08	1.16692e+09	1.30557e+09	1.06841e+09	7.49524e+08	1.45543e+09	1.13179e+09	1.32689e+09	1.42478e+09	1.10039e+09	1.50367e+09	2.2678e+09	1.06326e+09
PE	Phospholipids	phosphatidylethanolamine	(34:0e)	(34:0e)			0	0	0	227817	0	0	0	0	137125	0	644611	4.37588e+06	1.70934e+06	9.6157e+06	10647943	9.00434e+07	1.9633e+08	1.42692e+08
PE	Phospholipids	phosphatidylethanolamine	(34:0e)	(34:0e)			0	0	0	0	0	0	23417.2	0	79733	101828	78597.2	145687	1.62426e+06	1.72451e+06	1.23753e+06	2.53944e+07	2.50056e+07	1.9919e+07
PE	Phospholipids	phosphatidylethanolamine	(16:1_20:4)	(16:1)	(20:4)		3.43019e+06	5.16251e+07	6.43687e+07	1.52767e+07	3.75982e+07	4.71289e+07	1.02643e+07	3.08556e+07	2.3939e+07	0	2.45544e+07	2.27758e+07	2.27103e+07	4.3181e+07	2.93893e+07	6.33407e+06	1.19069e+07	4.60518e+07
							4.72278e+10	4.60561e+10	4.78578e+10	4.52603e+10	4.263e+10	4.87639e+10	4.57692e+10	4.47803e+10	6.75731e+10	3.49729e+10	6.18335e+10	6.25366e+10	4.58277e+10	4.99551e+10	5.25354e+10	5.07709e+10	8.1958e+10	5.7869e+10
PEt	Fatty acyl and other lipids	phosphatidylethanol	(16:1_14:1)	(16:1)	(14:1)		4.68755e+07	2.80573e+07	1.57155e+07	3.22057e+07	2.60483e+07	2.29438e+07	2.90019e+07	75584.4	7.04424e+07	3.38487e+07	1.89384e+07	2.42121e+07	2.41913e+07	3.05405e+07	3.00841e+07	2.41095e+07	2.82355e+07	1.74823e+07
PEt	Fatty acyl and other lipids	phosphatidylethanol	(16:1_16:1)	(16:1)	(16:1)		6.54423e+07	3.90455e+07	2.2764e+07	5.53785e+07	4.48446e+07	3.7798e+07	4.08814e+07	308650	8.75434e+07	6.37231e+07	4.02971e+07	4.85524e+07	4.01394e+07	5.52434e+07	4.56002e+07	5.30722e+07	6.3577e+07	4.9369e+07
PEt	Fatty acyl and other lipids	phosphatidylethanol	(38:6)	(38:6)			1.38982e+09	3.83803e+06	454438	1.9639e+08	2.39935e+06	1.50949e+06	1.63143e+08	0	2.16032e+06	8.45363e+08	0	0	1.42872e+07	707757	757604	2.00393e+08	318483	0
PEt	Fatty acyl and other lipids	phosphatidylethanol	(40:7)	(40:7)			5.88591e+08	167186	0	1.0109e+08	0	0	1.21303e+08	0	29491.8	6.09984e+08	0	0	1.27801e+07	0	0	2.19633e+08	0	0
							2.09073e+09	7.1108e+07	3.89339e+07	3.85064e+08	7.32923e+07	6.22512e+07	3.5433e+08	384234	1.60176e+08	1.55292e+09	5.92355e+07	7.27645e+07	9.1398e+07	8.64916e+07	7.64419e+07	4.97208e+08	9.2131e+07	6.68513e+07
PG	Phospholipids	phosphatidylglycerol	(16:0_16:1)	(16:0)	(16:1)		1.32261e+08	1.7965e+08	166009848	1.43578e+08	1.49325e+08	1.70271e+08	7.17091e+07	1.02619e+08	121356211	5.9154e+07	9.07928e+07	8.84348e+07	8.33911e+07	7.14954e+07	1.25137e+08	6.96667e+07	9.03433e+07	7.40728e+07
PG	Phospholipids	phosphatidylglycerol	(16:0_16:1)	(16:0)	(16:1)		1.53957e+08	9.8465e+07	3.52855e+07	1.07601e+08	5.96413e+07	5.43559e+07	3.27775e+07	0	7.06604e+07	2.57671e+07	1.75197e+07	1.66119e+07	4.021e+07	2.64852e+07	3.44481e+07	2.65541e+07	2.0095e+07	1.76604e+07
PG	Phospholipids	phosphatidylglycerol	(16:0_18:1)	(16:0)	(18:1)		4.9164e+07	6.18112e+07	6.10117e+07	6.74342e+07	5.77068e+07	1.02949e+08	3.28245e+07	3.71588e+07	5.70166e+07	1.68603e+07	2.67731e+07	4.2974e+07	2.84926e+07	2.35497e+07	8.18357e+07	2.45353e+07	3.1304e+07	2.79777e+07
PG	Phospholipids	phosphatidylglycerol	(16:0_18:1)	(16:0)	(18:1)		2.02689e+08	8.34415e+07	3.06031e+07	8.16236e+07	5.54889e+07	50292568	4.25485e+07	0	8.32313e+07	1.18029e+08	2.13591e+07	1.85935e+07	4.01672e+07	3.57128e+07	4.72869e+07	4.38113e+07	2.79869e+07	2.45587e+07
PG	Phospholipids	phosphatidylglycerol	(16:1_18:1)	(16:1)	(18:1)		9.08461e+07	1.11298e+08	1.04577e+08	1.0653e+08	1.33713e+08	1.34629e+08	4.01553e+07	6.1674e+07	7.7359e+07	3.62896e+07	5.00895e+07	5.72028e+07	5.29216e+07	4.9989e+07	1.01711e+08	3.42014e+07	5.68332e+07	4.88646e+07
PG	Phospholipids	phosphatidylglycerol	(16:1_18:1)	(16:1)	(18:1)		1.15542e+08	8.48676e+07	2.89901e+07	9.9256e+07	6.22263e+07	5.09831e+07	3.04906e+07	0	5.73919e+07	3.60399e+07	2.19742e+07	1.46811e+07	3.79286e+07	3.20246e+07	3.26584e+07	2.72527e+07	2.86647e+07	1.75234e+07
PG	Phospholipids	phosphatidylglycerol	(16:1_18:2)	(16:1)	(18:2)		8.19979e+07	5.23791e+07	9.69378e+07	6.79525e+07	1.73903e+08	9.82922e+07	174581255	1.31976e+08	3.25718e+08	1.66654e+08	1.61646e+08	2.50355e+08	1.7046e+08	1.28363e+08	3.36915e+08	1.38228e+08	1.81297e+08	1.94337e+08
PG	Phospholipids	phosphatidylglycerol	(18:1_18:1)	(18:1)	(18:1)		1.218e+08	2.29555e+07	6.92975e+06	3.41129e+07	1.38871e+07	1.29265e+07	2.52604e+07	0	2.20053e+07	1.1955e+08	6.61245e+06	3.22077e+06	1.37101e+07	1.0791e+07	1.075e+07	3.99497e+07	6.02895e+06	3.618e+06
PG	Phospholipids	phosphatidylglycerol	(18:1_18:2)	(18:1)	(18:2)		2.68335e+07	1.31421e+07	2.12668e+06	2.0897e+07	1.06347e+07	5.24081e+06	4.24109e+06	0	2.66907e+06	1.77246e+07	1.33632e+06	239447	4.61478e+06	3.15605e+06	992534	6.70824e+06	4.05359e+06	488601
							9.75091e+08	7.0801e+08	5.32472e+08	7.28986e+08	7.16526e+08	6.79939e+08	4.54588e+08	3.33428e+08	8.17407e+08	5.96069e+08	3.98104e+08	4.92313e+08	4.71895e+08	3.81567e+08	7.71734e+08	4.10907e+08	4.46607e+08	4.09102e+08
PI	Phospholipids	phosphatidylinositol	(16:0_16:1)	(16:0)	(16:1)		257051	1.44335e+06	70723.4	66403.2	83913.4	742504	661134	1.05737e+06	5.74165e+06	191572	3.42659e+06	4.33296e+06	1.09781e+06	2.82296e+06	9.44764e+06	4.10811e+06	3.50799e+07	2.45646e+07
PI	Phospholipids	phosphatidylinositol	(16:0_16:1)	(16:0)	(16:1)		1.92844e+07	2.40066e+06	412743	1.93839e+07	1.02045e+06	2.22916e+06	1.81497e+07	0	4.46949e+07	2.24991e+07	4.03851e+06	6.33785e+06	2.77666e+07	1.34967e+07	1.64915e+07	2.8567e+07	3.51102e+07	1.40695e+07
PI	Phospholipids	phosphatidylinositol	(16:0_18:1)	(16:0)	(18:1)		136477	0	0	1.46534e+07	1.47943e+06	13898.1	1.04762e+06	0	4.25164e+07	0	748419	5.47585e+06	626436	9.00405e+06	1.22312e+07	5.17151e+06	3.33007e+07	1.28643e+07
PI	Phospholipids	phosphatidylinositol	(16:0_18:2)	(16:0)	(18:2)		6.44261e+06	6.5279e+06	713327	1.16172e+07	3.70015e+06	5.29783e+06	7.79234e+06	230.57	7.54901e+07	5.54803e+06	5.6186e+06	1.40936e+07	1.06449e+07	3.42449e+07	2.73025e+07	1.65284e+07	8.4343e+07	2.8838e+07
PI	Phospholipids	phosphatidylinositol	(16:0_20:4)	(16:0)	(20:4)		3.88416e+06	2.77017e+07	2.48194e+07	1.60823e+07	3.16954e+07	7.38544e+07	1.20249e+07	5.83706e+07	8.96638e+07	1.54769e+07	6.03127e+07	7.92313e+07	1.57679e+07	5.8432e+07	7.88359e+07	9.66573e+06	1.06016e+08	5.65359e+07
PI	Phospholipids	phosphatidylinositol	(16:0_20:4)	(16:0)	(20:4)		7.52889e+06	1.46193e+07	2.02958e+06	3.06801e+07	1.14566e+07	1.95038e+07	8.98438e+06	5082.15	8.41144e+07	4.89405e+06	7.08654e+06	1.77376e+07	1.40479e+07	3.07457e+07	2.96024e+07	6.30942e+06	4.52365e+07	1.69434e+07
PI	Phospholipids	phosphatidylinositol	(16:1_16:1)	(16:1)	(16:1)		1.67713e+06	269900	25581.4	1.19605e+06	25941.2	89691	1.49647e+06	87263.3	1.58039e+07	621518	116404	863750	2.93068e+06	4.66399e+06	3.99948e+06	3.03594e+06	1.35362e+07	4.04178e+06
PI	Phospholipids	phosphatidylinositol	(16:1_18:1)	(16:1)	(18:1)		8.88038e+06	1.88428e+06	0	9.48264e+06	293558	1.19043e+06	2.06159e+07	6.65357e+06	1.88615e+07	3.82739e+07	1.19317e+07	1.44843e+07	194997	1.35464e+07	1.73618e+07	2.00116e+07	5.56266e+07	3.07588e+07
PI	Phospholipids	phosphatidylinositol	(16:1_18:1)	(16:1)	(18:1)		1.02127e+06	1.44757e+07	1.18962e+07	4.97498e+06	5.47463e+06	2.44458e+07	1.05026e+07	4.25552e+07	7.51262e+07	1.23959e+07	5.25218e+07	6.67009e+07	1.15054e+07	6.0221e+07	7.31275e+07	2.71251e+07	1.761e+08	1.10028e+08
PI	Phospholipids	phosphatidylinositol	(16:1_18:2)	(16:1)	(18:2)		137540	721167	0	615375	0	314160	4.5919e+06	3.35803e+06	1.59634e+07	462552	1.44347e+07	3.18879e+06	7.31862e+06	2.45579e+07	1.1122e+07	1.14708e+07	6.05025e+07	2.37011e+07
PI	Phospholipids	phosphatidylinositol	(16:1_18:2)	(16:1)	(18:2)		1.44176e+07	736215	0	3.62415e+06	94785.6	115121	4.38368e+06	0	2.53399e+07	7.92441e+06	595304	1.24341e+06	1.04375e+07	1.48419e+07	1.0682e+07	1.90531e+07	3.63168e+07	1.09969e+07
PI	Phospholipids	phosphatidylinositol	(16:1_20:4)	(16:1)	(20:4)		7.62663e+06	3.93734e+07	1.79489e+07	1.88472e+07	3.34036e+07	6.30063e+07	1.85032e+07	7.35077e+07	1.10451e+08	1.38754e+07	4.51344e+07	4.95391e+07	3.07416e+07	6.05018e+07	1.08669e+08	1.18357e+07	5.28014e+07	4.90528e+07
PI	Phospholipids	phosphatidylinositol	(16:1_20:4)	(16:1)	(20:4)		1.34866e+07	1.58866e+07	1.83574e+06	2.54655e+07	8.51603e+06	1.16954e+07	1.07252e+07	0	7.64411e+07	4.4724e+06	5.18815e+06	1.31266e+07	1.49403e+07	3.21887e+07	2.8367e+07	6.81601e+06	3.35157e+07	1.34514e+07
PI	Phospholipids	phosphatidylinositol	(16:1_20:5)	(16:1)	(20:5)		2.91981e+06	1.84738e+06	39837.9	2.81591e+06	197390	397767	2.30192e+06	0	1.63164e+07	458206	316243	577099	3.78559e+06	1.03061e+07	4.46423e+06	1.4493e+06	7.62226e+06	1.14754e+06
PI	Phospholipids	phosphatidylinositol	(18:0_20:4)	(18:0)	(20:4)		103336	9.82244e+06	9.70031e+06	2.15999e+06	7.36026e+06	2.71482e+07	8.35303e+06	5.18986e+07	9.24424e+07	1.17243e+07	6.49605e+07	7.30588e+07	1.07633e+07	4.32421e+07	6.43464e+07	6.00658e+06	9.21259e+07	6.06808e+07
PI	Phospholipids	phosphatidylinositol	(18:0_20:4)	(18:0)	(20:4)		4.77395e+06	5.62462e+06	0	2.66216e+07	4.6255e+06	9.63734e+06	1.25756e+07	0	1.01677e+08	7.85862e+06	1.06691e+07	2.21863e+07	9.28459e+06	2.80204e+07	2.77843e+07	1.04723e+07	5.45949e+07	2.10194e+07
PI	Phospholipids	phosphatidylinositol	(18:1_18:1)	(18:1)	(18:1)		199446	946898	42831.4	2.20943e+06	224469	539133	3.82473e+06	0	4.65946e+07	1.23114e+06	2.7301e+06	5.83513e+06	4.5786e+06	2.08364e+07	1.3588e+07	7.05612e+06	5.08277e+07	1.58205e+07
PI	Phospholipids	phosphatidylinositol	(18:1_18:2)	(18:1)	(18:2)		737342	1.12103e+07	3.3697e+06	2.14219e+06	8.92683e+06	1.56838e+07	6.81397e+06	4.00342e+07	5.04519e+07	3.83381e+06	4.1365e+07	3.6829e+07	1.25519e+07	6.90691e+07	5.27361e+07	1.33298e+07	1.41192e+08	6.48168e+07
PI	Phospholipids	phosphatidylinositol	(18:1_18:2)	(18:1)	(18:2)		9.799e+06	3.74441e+06	184497	9.38505e+06	2.02862e+06	3.11876e+06	6.07144e+06	0	4.88192e+07	9.79118e+06	3.05559e+06	6.41356e+06	8.57937e+06	3.15488e+07	1.91448e+07	9.19615e+06	6.29964e+07	1.57757e+07
PI	Phospholipids	phosphatidylinositol	(18:1_20:4)	(18:1)	(20:4)		998298	4.47626e+07	4.41362e+07	2.55058e+07	4.64876e+07	1.26118e+08	1.55291e+07	9.28126e+07	1.42497e+08	2.19068e+07	1.15364e+08	1.42513e+08	2.82112e+07	1.00649e+08	1.52048e+08	2.33712e+07	1.55109e+08	1.11452e+08
PI	Phospholipids	phosphatidylinositol	(18:1_20:4)	(18:1)	(20:4)		1.79005e+07	2.61913e+07	4.66121e+06	4.58362e+07	2.00016e+07	3.32918e+07	1.69033e+07	255.41	1.2264e+08	1.40424e+07	1.64694e+07	3.04909e+07	2.0027e+07	4.88207e+07	5.00331e+07	1.54443e+07	7.58057e+07	3.28917e+07
PI	Phospholipids	phosphatidylinositol	(18:1_20:5)	(18:1)	(20:5)		1.60787e+06	3.00895e+07	2.28875e+07	1.08814e+07	2.35486e+07	4.37065e+07	8.88762e+06	4.6511e+07	5.72751e+07	6.26136e+06	5.21745e+07	4.55009e+07	1.87467e+07	6.29674e+07	7.64075e+07	1.0774e+07	7.69855e+07	5.00262e+07
PI	Phospholipids	phosphatidylinositol	(18:1_20:5)	(18:1)	(20:5)		6.67957e+06	1.15171e+07	537549	1.64772e+07	5.17719e+06	7.27931e+06	4.89833e+06	100590	3.80829e+07	2.20618e+06	4348332	6.98648e+06	9.27288e+06	2.62225e+07	1.93158e+07	6.42233e+06	3.37857e+07	1.02623e+07
							1.305e+08	2.71797e+08	1.45312e+08	3.00724e+08	2.15823e+08	4.69419e+08	2.05638e+08	4.16952e+08	1.39701e+09	2.0595e+08	5.22607e+08	6.46747e+08	2.73822e+08	8.0095e+08	9.07108e+08	2.73221e+08	1.51853e+09	7.7974e+08
PS	Phospholipids	phosphatidylserine	(16:0_16:1)	(16:0)	(16:1)		3.89847e+07	1.77915e+07	1.87385e+07	3.05185e+07	5.90944e+06	2.42031e+07	6.30576e+07	4.79559e+07	5.81065e+07	5.20363e+07	4.63156e+07	4.38728e+07	7.36268e+07	4.11499e+07	4.58752e+07	5.01381e+07	6.92412e+07	3.23873e+07
PS	Phospholipids	phosphatidylserine	(16:0_16:1)	(16:0)	(16:1)		2.97829e+07	1.27764e+06	611037	1.93456e+07	704066	2.01798e+06	2.0449e+07	0	3.45947e+07	2.05262e+07	2.27089e+06	2.28919e+06	2.02226e+07	3.39958e+06	8.31292e+06	1.55939e+07	5.28741e+06	3.19724e+06
PS	Phospholipids	phosphatidylserine	(16:0_18:1)	(16:0)	(18:1)		8.48442e+07	5.47922e+07	9.92369e+07	7.02881e+07	1.74892e+08	1.00252e+08	1.84168e+08	1.50727e+08	3.48834e+08	1.76926e+08	1.77665e+08	2.67073e+08	1.76764e+08	1.41952e+08	3.48795e+08	1.45168e+08	2.00127e+08	2.06172e+08
PS	Phospholipids	phosphatidylserine	(16:0_18:1)	(16:0)	(18:1)		1.16855e+08	6.56954e+07	4.93267e+07	7.53257e+07	1.75412e+08	6.01418e+07	9.59517e+07	0	3.74429e+08	1.18131e+08	5.99932e+07	9.78242e+07	8.7198e+07	6.39076e+07	1.77455e+08	8.46522e+07	4.4745e+07	1.10062e+08
PS	Phospholipids	phosphatidylserine	(16:1_16:1)	(16:1)	(16:1)		5.17307e+07	2.40192e+07	1.93054e+07	3.56093e+07	7.36326e+06	1.38472e+07	6.41457e+07	4.30159e+07	5.24292e+07	4.20472e+07	3.70903e+07	2.44605e+07	5.87798e+07	3.07701e+07	3.19273e+07	4.00264e+07	4.76249e+07	1.5423e+07
PS	Phospholipids	phosphatidylserine	(16:1_16:1)	(16:1)	(16:1)		2.12005e+07	740286	320017	1.35547e+07	73704.8	720349	1.37577e+07	0	1.97717e+07	1.16052e+07	839969	862125	1.24782e+07	1.96853e+06	3.29132e+06	8.69624e+06	3.28236e+06	1.13451e+06
PS	Phospholipids	phosphatidylserine	(16:1_18:1)	(16:1)	(18:1)		3.19909e+08	1.98579e+08	2.40989e+08	3.42359e+08	1.85287e+08	3.42095e+08	5.08897e+08	4.5545e+08	6.43434e+08	4.7149e+08	5.58354e+08	5.68256e+08	5.15978e+08	3.81851e+08	5.18999e+08	4.24324e+08	6.46693e+08	3.87328e+08
PS	Phospholipids	phosphatidylserine	(16:1_18:1)	(16:1)	(18:1)		2.2105e+08	4.62643e+07	4.11326e+07	1.95925e+08	5.83609e+07	7.34514e+07	1.73196e+08	1.45616e+06	3.61051e+08	2.23998e+08	7.29883e+07	8.1334e+07	1.63598e+08	6.70081e+07	1.32416e+08	1.49265e+08	9.10585e+07	8.58777e+07
PS	Phospholipids	phosphatidylserine	(16:1_18:2)	(16:1)	(18:2)		3.15497e+07	1.72957e+07	2.21745e+06	2.12974e+07	5.88723e+06	2.66589e+06	5.93934e+07	4.19011e+07	2.41141e+07	3.78835e+07	3.75343e+07	1.38217e+07	7.56827e+07	3.51361e+07	2.11903e+07	4.40335e+07	5.06022e+07	9.43117e+06
PS	Phospholipids	phosphatidylserine	(16:1_18:2)	(16:1)	(18:2)		1.69163e+07	336483	96333.7	1.15819e+07	0	73477.6	1.50392e+07	0	9.33517e+06	1.17844e+07	762838	312113	1.56339e+07	1.48431e+06	898010	9.63018e+06	2.78307e+06	116394
PS	Phospholipids	phosphatidylserine	(16:1_20:4)	(16:1)	(20:4)		3.41756e+07	2.06529e+06	1.66562e+06	2.90002e+07	127037	4.11484e+06	2.70885e+07	0	4.57135e+07	3.52234e+07	6.60191e+06	5.84484e+06	3.03342e+07	5.59289e+06	1.11468e+07	23128295	1.04289e+07	5.40394e+06
PS	Phospholipids	phosphatidylserine	(16:1_20:5)	(16:1)	(20:5)		4.49351e+06	26772.9	0	2.20784e+06	0	0	3.85583e+06	0	2.35511e+06	2.36857e+06	0	0	5.54029e+06	162251	165666	1.4654e+06	163686	0
PS	Phospholipids	phosphatidylserine	(18:0_18:1)	(18:0)	(18:1)		1.37012e+08	5.29752e+07	7.10633e+07	9.7492e+07	1.64709e+08	9.11649e+07	1.62135e+08	1.20538e+08	3.33631e+08	1.81282e+08	1.65205e+08	2.8255e+08	1.69401e+08	1.91116e+08	4.30949e+08	1.97007e+08	2.601e+08	3.39594e+08
PS	Phospholipids	phosphatidylserine	(18:0_18:1)	(18:0)	(18:1)		6.45466e+07	3.88925e+07	2.72375e+07	6.41568e+07	1.45763e+08	4.07034e+07	53172127	0	3.82894e+08	6.90392e+07	6.50572e+07	1.21232e+08	5.98753e+07	7.37273e+07	2.3776e+08	7.70679e+07	5.19416e+07	1.85568e+08
PS	Phospholipids	phosphatidylserine	(18:0_20:4)	(18:0)	(20:4)		1.0334e+07	5.99218e+06	9.79196e+06	3.08166e+06	2.40479e+07	7.3497e+06	2.20487e+07	9.26281e+06	6.2994e+07	2.72437e+07	1.4597e+07	4.29548e+07	3.2819e+07	5.02096e+07	1.12763e+08	7.06086e+07	1.05037e+08	1.09225e+08
PS	Phospholipids	phosphatidylserine	(18:0_20:4)	(18:0)	(20:4)		1.83742e+07	592904	585370	2.05072e+07	5.3877e+06	1.9452e+06	1.94454e+07	0	4.26192e+07	2.63915e+07	3.70883e+06	5.61786e+06	2.93711e+07	9.04676e+06	2.37312e+07	4.97586e+07	2.49759e+07	1.82801e+07
PS	Phospholipids	phosphatidylserine	(18:1_18:1)	(18:1)	(18:1)		1.82263e+08	7.97693e+07	1.58386e+08	2.38499e+08	1.41825e+08	2.86044e+08	3.92235e+08	3.50642e+08	5.8341e+08	4.01603e+08	4.98004e+08	5.62106e+08	5.06338e+08	4.61272e+08	6.94733e+08	5.03946e+08	8.75247e+08	6.18853e+08
PS	Phospholipids	phosphatidylserine	(18:1_18:1)	(18:1)	(18:1)		1.98978e+08	5.6834e+07	4.58496e+07	1.96975e+08	1.18448e+08	9.30992e+07	1.66413e+08	0	4.53951e+08	2.58409e+08	1.0392e+08	1.31864e+08	1.95771e+08	1.12196e+08	2.47557e+08	2.46169e+08	1.60773e+08	1.92509e+08
PS	Phospholipids	phosphatidylserine	(18:1_18:2)	(18:1)	(18:2)		7.93295e+07	3.35341e+07	1.67509e+07	8.13098e+07	2.57226e+07	1.95874e+07	1.79433e+08	1.27159e+08	1.05896e+08	1.38924e+08	1.33707e+08	8.59815e+07	2.04575e+08	1.44112e+08	1.07112e+08	1.47292e+08	2.01029e+08	5.64426e+07
PS	Phospholipids	phosphatidylserine	(18:1_18:2)	(18:1)	(18:2)		7.30399e+07	8.81241e+06	2.80688e+06	5.83234e+07	1.2937e+07	6.54362e+06	6.68094e+07	90365.5	8.02992e+07	7.04776e+07	2.00967e+07	1.39591e+07	7.1966e+07	2.55825e+07	3.27423e+07	5.86368e+07	3.18862e+07	1.91851e+07
PS	Phospholipids	phosphatidylserine	(18:1_20:4)	(18:1)	(20:4)		4.89091e+07	3.12885e+07	4.78519e+07	6.13581e+07	4.27065e+07	7.22635e+07	1.30245e+08	1.00533e+08	1.84971e+08	1.42558e+08	1.41266e+08	1.78642e+08	2.20798e+08	2.18242e+08	2.82689e+08	2.56818e+08	3.84113e+08	2.96027e+08
PS	Phospholipids	phosphatidylserine	(18:1_20:4)	(18:1)	(20:4)		6.59514e+07	8.29317e+06	6.54019e+06	6.3669e+07	9.50549e+06	2.11959e+07	6.43478e+07	65512.9	1.19077e+08	9.4508e+07	2.55606e+07	2.8499e+07	9.06609e+07	3.70547e+07	5.89532e+07	1.28377e+08	8.16083e+07	5.27451e+07
PS	Phospholipids	phosphatidylserine	(18:1_20:5)	(18:1)	(20:5)		6.79659e+07	3.58826e+07	2.23709e+07	6.97808e+07	2.14875e+07	2.75923e+07	1.364e+08	1.00902e+08	1.10862e+08	1.26507e+08	1.22931e+08	1.02947e+08	2.1634e+08	1.81971e+08	1.48153e+08	1.89801e+08	2.71904e+08	1.2565e+08
PS	Phospholipids	phosphatidylserine	(18:1_20:5)	(18:1)	(20:5)		4.1016e+07	2.74759e+06	767623	3.66e+07	1.3561e+06	3.09438e+06	3.96698e+07	0	5.91152e+07	5.13859e+07	9.91585e+06	8.34604e+06	5.97869e+07	2.08277e+07	2.29872e+07	5.57696e+07	36015233	1.54644e+07
PS	Phospholipids	phosphatidylserine	(19:1_18:1)	(19:1)	(18:1)		4.25681e+08	0	0	1.05354e+08	0	0	1.29885e+08	0	0	8.31483e+08	0	0	1.5603e+07	0	0	2.90536e+08	0	0
PS	Phospholipids	phosphatidylserine	(20:1_18:1)	(20:1)	(18:1)		3.989e+06	5.11212e+06	3.60665e+06	817154	3.65852e+07	8.73205e+06	1.55628e+06	0	7.38698e+07	1.34032e+06	1.29936e+07	3.05506e+07	809186	1.41585e+07	5.786e+07	1.06922e+06	2.56758e+06	4.80087e+07
PS	Phospholipids	phosphatidylserine	(20:4_20:4)	(20:4)	(20:4)		0	0	0	0	0	0	0	0	777402	279960	0	1.59667e+06	2.69951e+07	3.67722e+07	5.30224e+07	9.31768e+07	7.22295e+07	1.06846e+08
PS	Phospholipids	phosphatidylserine	(20:4_20:4)	(20:4)	(20:4)		4.97192e+07	57755.4	0	7.62079e+06	25700.6	100094	5.87434e+06	0	6.44553e+06	2.64357e+07	195780	240972	1.0892e+07	2.23029e+06	5.02297e+06	3.03123e+07	1.61872e+07	8.68432e+06
PS	Phospholipids	phosphatidylserine	(20:5_18:2)	(20:5)	(18:2)		1.38077e+06	0	0	629319	0	0	1.89775e+06	0	651723	901890	0	0	6.54018e+06	251209	127487	2.48069e+06	328787	25692.5
PS	Phospholipids	phosphatidylserine	(20:5_20:4)	(20:5)	(20:4)		53027.6	0	0	0	179676	0	2.04698e+06	0	0	932130	0	823285	4.54013e+07	4.89639e+07	2.6536e+07	9.16666e+07	6.79404e+07	5.5985e+07
PS	Phospholipids	phosphatidylserine	(27:1_6:0)	(27:1)	(6:0)		1.06051e+09	3.07245e+06	1.45693e+06	2.42361e+08	2.72991e+06	2.94486e+06	2.36416e+08	191815	1.11008e+06	1.20196e+09	1.34253e+06	862611	2.43565e+07	506101	1.20409e+06	3.10063e+08	220609	153401
PS	Phospholipids	phosphatidylserine	(31:1)	(31:1)			8.02228e+07	7.98438e+06	3.44281e+06	1.77549e+07	6.00094e+06	4.96194e+06	1.26002e+07	0	8.20641e+06	5.43101e+07	2.23466e+06	1.06292e+06	4.31547e+06	2.67533e+06	2.65859e+06	1.43653e+07	1.5519e+06	1.05894e+06
PS	Phospholipids	phosphatidylserine	(32:2e)	(32:2e)			3.68271e+08	3.10464e+07	1.82729e+07	1.02043e+08	4.07837e+07	1.75259e+07	5.6628e+07	0	4.25498e+07	1.62083e+08	1.19755e+07	1.45953e+07	1.94743e+07	1.52308e+07	1.44134e+07	6.25101e+07	6.44465e+06	1.11872e+07
PS	Phospholipids	phosphatidylserine	(32:3e)	(32:3e)			7.30371e+07	5.22248e+06	2.71116e+06	2.10408e+07	8.54917e+06	2.41727e+06	1.61395e+07	0	1.05546e+07	4.18481e+07	1.64529e+06	898038	5.59657e+06	3.34003e+06	3.51178e+06	2.18128e+07	994969	2.17545e+06
PS	Phospholipids	phosphatidylserine	(33:1)	(33:1)			3.57033e+09	1.49117e+07	509928	5.61459e+08	9.78083e+06	5.3178e+06	4.50227e+08	0	8.73255e+06	2.1345e+09	0	0	4.90104e+07	1.5189e+06	1.20149e+06	5.29988e+08	421155	0
PS	Phospholipids	phosphatidylserine	(33:1)	(33:1)			9.88164e+06	0	0	638682	0	0	349921	0	0	4608116	0	3653.34	0	0	0	39733.4	0	0
PS	Phospholipids	phosphatidylserine	(34:2e)	(34:2e)			2.81711e+08	2.17017e+07	1.38891e+07	9.10269e+07	3.56485e+07	1.47226e+07	7.46694e+07	0	5.40729e+07	2.27276e+08	1.90157e+07	2.33719e+07	2.81187e+07	2.34436e+07	2.29402e+07	1.17073e+08	1.49668e+07	2.6268e+07
PS	Phospholipids	phosphatidylserine	(35:1)	(35:1)			2.73685e+09	0	0	4.96406e+08	0	0	5.50602e+08	0	0	2.905e+09	0	0	6.36318e+07	0	0	9.56962e+08	0	0
PS	Phospholipids	phosphatidylserine	(35:2)	(35:2)			1.74787e+09	0	0	3.14294e+08	0	0	3.50824e+08	0	0	1.81765e+09	0	0	4.24035e+07	0	0	6.28559e+08	0	0
PS	Phospholipids	phosphatidylserine	(35:3)	(35:3)			2.69221e+08	571912	21776.1	4.79012e+07	212892	169543	5.43809e+07	0	386112	2.23272e+08	0	11561.7	6.96689e+06	97608.8	20854.8	9.13643e+07	0	0
PS	Phospholipids	phosphatidylserine	(37:3)	(37:3)			2.12328e+08	0	0	4.35286e+07	0	0	6.00991e+07	0	0	3.02651e+08	0	0	6.28016e+06	0	0	1.16535e+08	0	0
PS	Phospholipids	phosphatidylserine	(37:4)	(37:4)			1.90447e+08	0	0	3.06863e+07	0	0	3.51127e+07	0	68415	1.52923e+08	0	0	2.41514e+06	0	0	5.34879e+07	0	0
PS	Phospholipids	phosphatidylserine	(37:5)	(37:5)			2.04552e+08	90893.6	69416.7	3.25419e+07	26744.1	67749.4	2.88596e+07	0	0	1.29846e+08	24119.6	10445.4	1.48739e+06	0	0	4.38708e+07	0	0
PS	Phospholipids	phosphatidylserine	(39:5)	(39:5)			1.52893e+08	0	20187.4	3.29304e+07	0	27580.6	2.54324e+07	0	0	1.62161e+08	36684	28145.8	749465	0	0	4.65627e+07	0	0
PS	Phospholipids	phosphatidylserine	(39:6)	(39:6)			1.60984e+08	2.57533e+06	986773	3.44822e+07	1.40986e+06	1.77468e+06	2.31536e+07	16824.1	2.43232e+06	1.33632e+08	741992	103235	665897	940956	261882	3.14506e+07	338516	225042
PS	Phospholipids	phosphatidylserine	(40:6)	(40:6)			0	0	0	2.57444e+07	3.81979e+06	0	0	0	3.77625e+07	0	0	161453	0	6.86684e+06	9.0908e+06	1.44199e+06	2.65347e+07	7.54135e+06
							1.35592e+10	8.76845e+08	9.28629e+08	4.04803e+09	1.47367e+09	1.35293e+09	4.77811e+09	1.54991e+09	4.74151e+09	1.33075e+10	2.35459e+09	2.74497e+09	3.45525e+09	2.45674e+09	3.89847e+09	6.5127e+09	3.86739e+09	3.15424e+09
SM	Sphingolipids	sphingomyelin	(d32:1)	(d32:1)			1.95276e+06	188655	0	2.25263e+06	322043	829032	2.69025e+07	3.17391e+07	7.07935e+07	6.92261e+07	2.39156e+07	8.42664e+07	2.42015e+07	1.49868e+07	3.32334e+07	4.27561e+07	8.94133e+07	2.4591e+07
SM	Sphingolipids	sphingomyelin	(d34:0)	(d34:0)			2.91669e+08	1.40048e+08	1.24476e+08	3.10502e+08	1.60093e+08	1.91196e+08	1.70432e+08	1.79422e+08	3.63526e+08	2.89901e+08	1.08827e+08	2.82845e+08	1.2183e+08	7.25067e+07	1.93985e+08	1.63637e+08	1.84679e+08	1.17411e+08
SM	Sphingolipids	sphingomyelin	(d34:1)	(d34:1)			4.93719e+08	2.7809e+08	1.82304e+08	4.30793e+08	3.32989e+08	3.18578e+08	8.4391e+08	8.73676e+08	1.6268e+09	1415889151	4.58132e+08	1.28191e+09	7.98569e+08	4.4157e+08	9.07038e+08	9.47594e+08	1.20876e+09	7.44201e+08
SM	Sphingolipids	sphingomyelin	(d36:1)	(d36:1)			4.1186e+08	2.05475e+08	1.34898e+08	3.13468e+08	2.43428e+08	2.06426e+08	6.21847e+08	6.12517e+08	1.24019e+09	7.25973e+08	2.42166e+08	6.60229e+08	5.96484e+08	3.34504e+08	7.22089e+08	6.57577e+08	8.51212e+08	5.3955e+08
SM	Sphingolipids	sphingomyelin	(d36:3)	(d36:3)			9.34465e+06	1.37129e+07	7.97617e+06	7.85137e+06	6.39024e+06	7.28704e+06	1.74324e+06	3.42961e+06	6.24027e+06	2.17521e+06	0	1.21544e+06	2.77946e+06	0	1.37197e+06	818981	0	694789
SM	Sphingolipids	sphingomyelin	(d36:4)	(d36:4)			1.09522e+07	2.85243e+07	1.59181e+07	2.13082e+07	2.43797e+07	2.59887e+07	3.65823e+07	6.26897e+07	1.01441e+08	1.64708e+07	2.41339e+07	7.85701e+07	4.94428e+07	4.0888e+07	6.44709e+07	2.00358e+07	4.62612e+07	5.42163e+07
SM	Sphingolipids	sphingomyelin	(d38:1)	(d38:1)			6.47644e+07	2.77868e+07	1.12815e+07	3.10092e+07	2.51006e+07	1.70348e+07	1.0008e+08	1.21442e+08	2.08952e+08	7.50386e+07	1.94703e+07	6.11971e+07	1.03302e+08	5.3516e+07	1.05149e+08	8.48686e+07	1.45528e+08	7.05721e+07
SM	Sphingolipids	sphingomyelin	(d38:4)	(d38:4)			3.07139e+07	1.0787e+07	9.9808e+06	3.83096e+07	3.149e+06	2.37841e+07	4.86313e+07	6.83946e+07	1.90799e+08	3.88412e+07	7.07203e+06	8.11763e+07	4.91238e+07	2.59732e+07	9.228e+07	1.36516e+07	4.12775e+07	4.57125e+07
							1.31498e+09	7.04612e+08	4.86835e+08	1.15549e+09	7.95852e+08	7.91123e+08	1.85013e+09	1.95331e+09	3.80874e+09	2.63351e+09	8.83717e+08	2.53141e+09	1.74573e+09	9.83945e+08	2.11962e+09	1.93094e+09	2.56713e+09	1.59695e+09
SPH	Sphingolipids	Sphingosine	(d14:0)	(d14:0)			0	2.28226e+07	1.92156e+07	0	2.73178e+07	4.15346e+07	0	2.0064e+07	2.51441e+07	0	5.43537e+07	5.87223e+07	0	6.19093e+06	1.08246e+07	0	1.55089e+07	6.78395e+06
SPHP	Sphingolipids	Sphingosine phosphate	(d22:1)	(d22:1)			0	0	5.44668e+08	0	194330	1.05984e+07	0	4.46823e+06	1.2913e+08	0	0	2.86756e+06	0	3.52944e+06	3.80275e+06	0	5.37556e+06	7.20205e+06
StE	Neutral lipids	Stigmasterol Ester	(0:0)	(0:0)			4.53204e+06	3.29053e+07	4.72939e+07	0	2.61724e+08	1.41144e+07	2.17626e+06	2.79153e+07	4.4567e+07	1.47111e+07	8.566e+06	8.35675e+06	0	6.02538e+07	2.97776e+07	0	2.17757e+07	2.53556e+07
TG	Neutral lipids	triglyceride	(12:0e_6:0_20:5)	(12:0e)	(6:0)	(20:5)	3.32437e+08	3.52259e+08	1.30895e+08	2.453e+08	3.85978e+08	1.96654e+08	2.96841e+08	6.66193e+08	2.43783e+08	2.20627e+08	609536043	2.55345e+08	1.39893e+08	5.22981e+08	7.13296e+07	0	5.10972e+08	0
TG	Neutral lipids	triglyceride	(12:1e_6:0_16:0)	(12:1e)	(6:0)	(16:0)	3.34174e+09	2.42564e+09	3.08718e+09	2.81146e+09	2.56974e+09	3.20377e+09	2.28101e+09	2.31604e+09	2.48468e+09	2.16245e+09	2.30112e+09	2.36256e+09	1.64823e+09	1.45339e+09	1.89661e+09	8.09096e+08	1.12428e+09	8.67641e+08
TG	Neutral lipids	triglyceride	(12:1e_6:0_18:3)	(12:1e)	(6:0)	(18:3)	3.4488e+09	2.7582e+09	3.8231e+09	2.74374e+09	2.56124e+09	3.48851e+09	2.47e+09	2.81553e+09	3.39547e+09	2.08726e+09	2.50213e+09	2.80066e+09	1.83109e+09	1.96795e+09	2.59889e+09	7.09209e+08	1.27599e+09	1.11567e+09
TG	Neutral lipids	triglyceride	(15:0_16:0_16:1)	(15:0)	(16:0)	(16:1)	9.24205e+08	6.64088e+08	7.03836e+08	1.97704e+09	1.32916e+09	9.93534e+08	3.98491e+08	3.19127e+08	4.24916e+08	1.28383e+09	1.02231e+09	1.0023e+09	2.06525e+08	1.00604e+08	2.72948e+08	9.34658e+08	6.86033e+08	5.13129e+08
TG	Neutral lipids	triglyceride	(15:0_16:1_16:1)	(15:0)	(16:1)	(16:1)	9.81779e+08	7.22607e+08	6.68445e+08	1.59388e+09	1.11795e+09	7.60343e+08	4.09193e+08	3.52359e+08	3.74733e+08	1.09039e+09	8.33447e+08	7.37164e+08	2.18704e+08	1.23238e+08	2.33274e+08	8.18496e+08	5.70437e+08	3.55665e+08
TG	Neutral lipids	triglyceride	(16:0_12:0_16:1)	(16:0)	(12:0)	(16:1)	5.52347e+09	5.75375e+09	6.18956e+09	1.07041e+10	1.18445e+10	1.14542e+10	2.42165e+09	3.74417e+09	4.21096e+09	8.08437e+09	1.1154e+10	9.80249e+09	1.08928e+09	1.37836e+09	2.91608e+09	4.81718e+09	7.27592e+09	5.63897e+09
TG	Neutral lipids	triglyceride	(16:0_13:0_16:1)	(16:0)	(13:0)	(16:1)	3.1597e+08	2.19514e+08	2.3336e+08	6.58743e+08	4.40253e+08	2.76702e+08	6.47599e+07	1.1427e+08	1.42143e+08	3.8625e+08	3.35262e+08	3.14192e+08	8798209	2.12256e+07	6.35607e+07	2.54219e+08	2.01193e+08	1.36552e+08
TG	Neutral lipids	triglyceride	(16:0_14:0_16:1)	(16:0)	(14:0)	(16:1)	1.51882e+10	1.35381e+10	1.65364e+10	2.90609e+10	2.92296e+10	2.69176e+10	6.57257e+09	8.08994e+09	9.72346e+09	2.26811e+10	2.58575e+10	2.35956e+10	2.91849e+09	2.64467e+09	6.10252e+09	1.4358e+10	1.80593e+10	1.4275e+10
TG	Neutral lipids	triglyceride	(16:0_16:0_16:1)	(16:0)	(16:0)	(16:1)	7.0103e+10	7.95788e+10	1.12468e+11	2.0091e+11	2.51343e+11	2.79899e+11	3.06428e+10	3.93279e+10	6.56214e+10	1.58039e+11	1.86086e+11	2.03153e+11	9.49545e+09	7.79455e+09	3.66298e+10	9.24714e+10	1.16613e+11	1.17735e+11
TG	Neutral lipids	triglyceride	(16:0_16:0_18:1)	(16:0)	(16:0)	(18:1)	3.71595e+10	4.53629e+10	6.90925e+10	1.12769e+11	1.59011e+11	1.79585e+11	1.73893e+10	2.64308e+10	4.60072e+10	9.71443e+10	1.24411e+11	1.43328e+11	2.53527e+09	6.73512e+09	2.60005e+10	5.93839e+10	8.76039e+10	9.3201e+10
TG	Neutral lipids	triglyceride	(16:0_16:1_16:1)	(16:0)	(16:1)	(16:1)	122565543187	1.29326e+11	1.78512e+11	2.4422e+11	2.97796e+11	3.21091e+11	4.7843e+10	5.96541e+10	9.43578e+10	1.8865e+11	2.30089e+11	2.45519e+11	1.57124e+10	1.31596e+10	5.36551e+10	1.14666e+11	1.49319e+11	1.39075e+11
TG	Neutral lipids	triglyceride	(16:0_16:1_17:0)	(16:0)	(16:1)	(17:0)	1.24171e+09	1.19198e+09	1.34536e+09	2.82359e+09	2.74245e+09	2.68419e+09	6.81469e+08	7.17053e+08	9.15902e+08	2.18611e+09	2.25192e+09	2.29768e+09	4.30474e+08	3.11453e+08	6.11908e+08	1.5696e+09	1.5605e+09	1.40141e+09
TG	Neutral lipids	triglyceride	(16:0_16:1_17:1)	(16:0)	(16:1)	(17:1)	2.7284e+09	2.11437e+09	2.52362e+09	4.57692e+09	3.85333e+09	3.45807e+09	1.3707e+09	1.16672e+09	1.52855e+09	3.47224e+09	3.30549e+09	3.26122e+09	8.09925e+08	4.11579e+08	9.44139e+08	2.64977e+09	2.34544e+09	1.94078e+09
TG	Neutral lipids	triglyceride	(16:0_16:1_18:1)	(16:0)	(16:1)	(18:1)	9.73286e+10	1.05772e+11	1.53019e+11	2.27875e+11	2.91797e+11	3.28123e+11	4.13633e+10	5.52721e+10	9.27936e+10	1.8715e+11	2.32838e+11	2.58973e+11	9.7509e+09	1.22061e+10	52311372875	1.16289e+11	1.6186e+11	1.63308e+11
TG	Neutral lipids	triglyceride	(16:0_16:1_20:4)	(16:0)	(16:1)	(20:4)	5.93216e+09	4.97683e+09	6.89554e+09	1.16886e+10	1.10642e+10	1.12086e+10	2.90098e+09	2.25963e+09	3.61925e+09	8.80321e+09	7.87823e+09	9.172e+09	1.60215e+09	3.00952e+08	2.60915e+09	6.76443e+09	5.23067e+09	5.1245e+09
TG	Neutral lipids	triglyceride	(16:0_16:1_20:5)	(16:0)	(16:1)	(20:5)	6.3332e+09	4.90054e+09	6.60384e+09	9.53577e+09	8.49551e+09	7.81725e+09	2.85568e+09	2.2875e+09	3.38607e+09	7.31923e+09	6.47476e+09	7.0687e+09	1.73787e+09	3.70876e+08	2.70323e+09	6.27624e+09	4.71835e+09	4.30602e+09
TG	Neutral lipids	triglyceride	(16:0_17:1_18:1)	(16:0)	(17:1)	(18:1)	2.09019e+09	1.8132e+09	2.15062e+09	3.69188e+09	3.57098e+09	3.52782e+09	1.07465e+09	9.26376e+08	1.30905e+09	2.97379e+09	2.98889e+09	3.06167e+09	6.19789e+08	3.10286e+08	6.78959e+08	2.29106e+09	2.20025e+09	1.98981e+09
TG	Neutral lipids	triglyceride	(16:0_18:1_18:1)	(16:0)	(18:1)	(18:1)	2.47533e+10	3.02427e+10	4.7411e+10	5.98523e+10	8.83895e+10	1.05271e+11	9.95354e+09	1.81102e+10	3.2313e+10	5.4183e+10	7.45407e+10	8.71465e+10	1.03498e+08	4.63709e+09	1.7598e+10	3.55212e+10	5.73668e+10	6.01919e+10
TG	Neutral lipids	triglyceride	(16:0_18:1_22:4)	(16:0)	(18:1)	(22:4)	7.23141e+08	6.382e+08	9.77559e+08	8.80625e+08	8.6088e+08	1.11834e+09	4.3269e+08	3.91906e+08	6.82632e+08	8.04546e+08	7.81203e+08	1.08081e+09	3.07792e+08	1.30515e+08	5.3395e+08	7.33129e+08	6.7263e+08	8.80368e+08
TG	Neutral lipids	triglyceride	(16:1_12:0_14:0)	(16:1)	(12:0)	(14:0)	4.97518e+08	6.12947e+08	4.7621e+08	8.52841e+08	9.43654e+08	6.15609e+08	1.48542e+08	4.95015e+08	3.03375e+08	5.70349e+08	1.06775e+09	6.75346e+08	1.79592e+07	2.88318e+08	2.50095e+08	3.79276e+08	8.38872e+08	4.5924e+08
TG	Neutral lipids	triglyceride	(16:1_12:0_14:1)	(16:1)	(12:0)	(14:1)	5.42278e+08	4.46488e+08	5.09852e+08	6.62471e+08	5.58062e+08	4.34315e+08	1.68763e+08	3.78564e+08	329081093	4.20676e+08	7.14475e+08	5.5176e+08	5.50755e+07	2.24866e+08	2.5313e+08	3.01206e+08	5.94428e+08	4.09183e+08
TG	Neutral lipids	triglyceride	(16:1_12:0_16:1)	(16:1)	(12:0)	(16:1)	7.13613e+09	6.23782e+09	7.26387e+09	1.00854e+10	1.02897e+10	9.72425e+09	3.06221e+09	3.39658e+09	4.68976e+09	7.29103e+09	9.8122e+09	8.73472e+09	1.47654e+09	2.21772e+08	3.13487e+09	4.50048e+09	6.44285e+09	4.9945e+09
TG	Neutral lipids	triglyceride	(16:1_12:0_20:4)	(16:1)	(12:0)	(20:4)	2.00091e+09	1.22666e+09	1.70953e+09	1.96416e+09	1.25334e+09	1.38732e+09	7.18489e+08	4.5776e+08	7.61437e+08	1.26964e+09	9.99352e+08	1.13942e+09	4.18947e+08	1.02755e+08	537753048	7.75449e+08	5.62946e+08	5.31757e+08
TG	Neutral lipids	triglyceride	(16:1_12:1_16:1)	(16:1)	(12:1)	(16:1)	1.57338e+09	8.14021e+08	1.03869e+09	1.54836e+09	1.01221e+09	6.8532e+08	4.82391e+08	4.59339e+08	4.75874e+08	8.67817e+08	8.76888e+08	7.84959e+08	1.7777e+08	1.57409e+08	2.97819e+08	5.19467e+08	5.45955e+08	3.44839e+08
TG	Neutral lipids	triglyceride	(16:1_13:0_16:1)	(16:1)	(13:0)	(16:1)	3.77049e+08	2.06513e+08	1.68773e+08	5.64797e+08	3.65036e+08	1.71916e+08	1.10832e+08	6.73386e+07	6.59685e+07	3.64624e+08	2.67555e+08	1.84509e+08	3.94647e+07	1.66463e+07	3.09886e+07	2.79655e+08	1.36257e+08	62520005
TG	Neutral lipids	triglyceride	(16:1_14:0_16:1)	(16:1)	(14:0)	(16:1)	2.17215e+10	1.84506e+10	2.24537e+10	3.20016e+10	3.22231e+10	2.79827e+10	8.71123e+09	1.06172e+10	1.23248e+10	2.40265e+10	2.90941e+10	2.58269e+10	3.76319e+09	3.50538e+09	7.64565e+09	1.52296e+10	2.02226e+10	1.45232e+10
TG	Neutral lipids	triglyceride	(16:1_14:0_20:5)	(16:1)	(14:0)	(20:5)	1.36792e+09	8.43017e+08	9.92047e+08	1.43503e+09	8.33443e+08	5.82699e+08	5.73105e+08	3.11335e+08	3.91634e+08	9.88686e+08	7.01219e+08	5.92025e+08	4.24684e+08	7.40617e+07	3.11572e+08	8.29335e+08	4.42989e+08	3.0911e+08
TG	Neutral lipids	triglyceride	(16:1_14:1_16:1)	(16:1)	(14:1)	(16:1)	1.13633e+10	6.7045e+09	9.18374e+09	1.30551e+10	9.86624e+09	7.67653e+09	4.30623e+09	4.00561e+09	4.7526e+09	8.61612e+09	8.92962e+09	8.32525e+09	1.97531e+09	1.32363e+09	2.58493e+09	5.61102e+09	6.13291e+09	3.94714e+09
TG	Neutral lipids	triglyceride	(16:1_14:1_18:2)	(16:1)	(14:1)	(18:2)	4.40082e+09	2.61477e+09	3.23173e+09	4.93123e+09	3.3832e+09	2.98951e+09	1.72119e+09	1.37341e+09	1.64956e+09	3.14387e+09	2.81059e+09	2.84811e+09	9.60768e+08	5.36028e+08	1.08403e+09	2.0867e+09	1.89316e+09	1.37872e+09
TG	Neutral lipids	triglyceride	(16:1_14:2_16:1)	(16:1)	(14:2)	(16:1)	2.52064e+09	6.05014e+08	8.48725e+08	2.43874e+09	8.37778e+08	3.96632e+08	7.51226e+08	2.43207e+08	4.1159e+08	1.25284e+09	5.58137e+08	7.18418e+08	2.74873e+08	3.99991e+07	1.4607e+08	6.87701e+08	2.92342e+08	1.65985e+08
TG	Neutral lipids	triglyceride	(16:1_16:1_16:1)	(16:1)	(16:1)	(16:1)	5.55958e+10	5.25304e+10	7.12799e+10	7.19911e+10	8.59372e+10	8.83944e+10	1.98691e+10	2.383e+10	3.53042e+10	5.70542e+10	7.14131e+10	7.50566e+10	7.44327e+09	5.91457e+09	2.09853e+10	3.85789e+10	5.05612e+10	4.20013e+10
TG	Neutral lipids	triglyceride	(16:1_16:1_17:1)	(16:1)	(16:1)	(17:1)	1.14233e+09	8.1722e+08	8.72974e+08	1.41597e+09	1.08431e+09	8.02693e+08	5.26317e+08	3.60132e+08	4.26985e+08	1.06187e+09	9.50011e+08	7.78987e+08	2.90438e+08	8.26782e+07	2.24708e+08	8.90841e+08	6.5914e+08	4.07009e+08
TG	Neutral lipids	triglyceride	(16:1_16:1_18:1)	(16:1)	(16:1)	(18:1)	7.30266e+10	6.89709e+10	9.18724e+10	1.17646e+11	1.34121e+11	1.38811e+11	2.86994e+10	3.42207e+10	5.16634e+10	9.72994e+10	1.17239e+11	1.22174e+11	9.45157e+09	7.56046e+09	3.02957e+10	6.69882e+10	8.82689e+10	7.64294e+10
TG	Neutral lipids	triglyceride	(16:1_16:1_18:2)	(16:1)	(16:1)	(18:2)	1.34183e+10	9.55702e+09	9.33841e+09	1.62918e+10	1.34087e+10	9.52591e+09	6.0007e+09	5.39408e+09	5.17401e+09	1.32065e+10	1.32696e+10	1.04359e+10	3.23313e+09	1.45288e+09	3.23064e+09	1.06517e+10	1.08502e+10	5.77061e+09
TG	Neutral lipids	triglyceride	(16:1_16:1_18:3)	(16:1)	(16:1)	(18:3)	3.46824e+09	2.33134e+09	3.08565e+09	4.00806e+09	2.84686e+09	2.94703e+09	1.6763e+09	1.24592e+09	1.70178e+09	3.10445e+09	2.55127e+09	2.83798e+09	1.12204e+09	4.62168e+08	1.36125e+09	2.50954e+09	1.99065e+09	1.76744e+09
TG	Neutral lipids	triglyceride	(16:1_16:1_20:5)	(16:1)	(16:1)	(20:5)	2.85741e+09	1.87475e+09	2.29325e+09	3.17449e+09	2.37052e+09	1.83308e+09	1.58342e+09	1.15934e+09	1.44861e+09	2.67648e+09	2.28796e+09	2.23581e+09	1.16157e+09	3.91526e+08	1.27119e+09	2.7655e+09	2.04935e+09	1.55838e+09
TG	Neutral lipids	triglyceride	(16:1_17:1_18:1)	(16:1)	(17:1)	(18:1)	1.33786e+09	9.86818e+08	1.13429e+09	1.75324e+09	1.46155e+09	1.29103e+09	7.16514e+08	4.68095e+08	6.1916e+08	1.46572e+09	1.31721e+09	1.24669e+09	4.70691e+08	1.30134e+08	2.87681e+08	1.21806e+09	9.8998e+08	7.09461e+08
TG	Neutral lipids	triglyceride	(16:1_18:1_18:1)	(16:1)	(18:1)	(18:1)	2.61951e+10	2.71079e+10	3.78089e+10	5.40332e+10	6.78632e+10	7.17594e+10	1.0651e+10	1.49178e+10	2.46843e+10	4.66265e+10	5.97239e+10	6.42244e+10	1.89565e+09	3.46954e+09	1.36553e+10	3.2965e+10	4.70501e+10	4.35337e+10
TG	Neutral lipids	triglyceride	(16:1_18:1_18:2)	(16:1)	(18:1)	(18:2)	1.0189e+10	7.80687e+09	7.5102e+09	1.7176e+10	1.57051e+10	1.21476e+10	4.95194e+09	4.69035e+09	4.73995e+09	1.43325e+10	1.47452e+10	1.17018e+10	2.43285e+09	1.19453e+09	2.65478e+09	1.1442e+10	1.19793e+10	7.28718e+09
TG	Neutral lipids	triglyceride	(16:1_18:1_20:4)	(16:1)	(18:1)	(20:4)	3.86619e+09	2.94827e+09	5.01222e+09	6.9e+09	6.51264e+09	7.46656e+09	1.84807e+09	1.42336e+09	3.00452e+09	5.77292e+09	5.47217e+09	7037391082	1.0091e+09	1.01393e+08	2.16671e+09	5.15856e+09	4.18113e+09	4.60806e+09
TG	Neutral lipids	triglyceride	(16:1_18:1_20:5)	(16:1)	(18:1)	(20:5)	2.5266e+09	1.69936e+09	2.32678e+09	3.63914e+09	2.95183e+09	2.63155e+09	1.41176e+09	1.03437e+09	1.51977e+09	3.13136e+09	2.81919e+09	3.00264e+09	1.03415e+09	2.37956e+08	1.25019e+09	3.2173e+09	2.44341e+09	2.0579e+09
TG	Neutral lipids	triglyceride	(16:1_18:1_22:0)	(16:1)	(18:1)	(22:0)	2.11689e+09	1.31289e+10	7.9962e+09	6.75648e+09	2.01031e+10	1.6963e+10	0	3.01611e+09	4.21203e+09	5.37557e+09	1.15354e+10	1.19056e+10	0	4.82997e+08	3.06578e+09	3.25576e+09	6.6579e+09	7.24373e+09
TG	Neutral lipids	triglyceride	(16:1_6:0_12:1)	(16:1)	(6:0)	(12:1)	4.03424e+07	1.01192e+08	2.96255e+08	2.7145e+08	3.22422e+08	6.96279e+08	1.1768e+08	3.59558e+08	6.20719e+08	4.73221e+08	8.40271e+08	1.17465e+09	1.09363e+08	1.69248e+08	8.11222e+08	8.3825e+08	1.1091e+09	1.29119e+09
TG	Neutral lipids	triglyceride	(18:0_16:0_18:1)	(18:0)	(16:0)	(18:1)	1.00405e+10	1.33261e+10	1.95502e+10	2.1274e+10	3.18221e+10	3.76515e+10	3.75759e+09	7.28349e+09	1.3362e+10	2.04407e+10	2.82208e+10	3.24159e+10	0	1.62046e+09	7.42699e+09	1.3637e+10	2.1802e+10	2.28118e+10
TG	Neutral lipids	triglyceride	(18:0_18:1_18:1)	(18:0)	(18:1)	(18:1)	1.21972e+10	3.46454e+10	4.06988e+10	2.39681e+10	5.12192e+10	5.77022e+10	9.89076e+08	1.40833e+10	2.40969e+10	1.8207e+10	4.46024e+10	5.06989e+10	0	2.72192e+09	1.31431e+10	9.36013e+09	3.09566e+10	3.60621e+10
TG	Neutral lipids	triglyceride	(18:1_17:1_18:1)	(18:1)	(17:1)	(18:1)	5.65581e+08	5.07283e+08	7.55878e+08	6.77674e+08	6.35306e+08	7.23344e+08	3.08133e+08	3.20036e+08	5.04823e+08	5.79341e+08	7.16923e+08	7.37499e+08	1.95385e+08	1.06269e+08	2.67962e+08	5.01299e+08	6.22933e+08	6.10584e+08
TG	Neutral lipids	triglyceride	(18:1_18:1_18:1)	(18:1)	(18:1)	(18:1)	4.98599e+09	7.83878e+09	1.39695e+10	8.12913e+09	1.36692e+10	1.75348e+10	5.90877e+08	5.12175e+09	9.26499e+09	7.34376e+09	1.48185e+10	1.82342e+10	0	1.18664e+09	4.62449e+09	4.50952e+09	1.3033e+10	1.44251e+10
TG	Neutral lipids	triglyceride	(18:1_18:1_18:2)	(18:1)	(18:1)	(18:2)	2.10597e+09	1.84673e+09	2.16289e+09	3.89651e+09	4.08566e+09	3.58551e+09	7.56878e+08	1.10419e+09	1.34766e+09	3.35831e+09	4.12979e+09	3.56795e+09	5.438e+07	1.72183e+08	6.34901e+08	2.59444e+09	3.33794e+09	2.31414e+09
TG	Neutral lipids	triglyceride	(18:1_18:1_20:5)	(18:1)	(18:1)	(20:5)	7.39256e+08	5.64999e+08	8.7782e+08	1.16967e+09	1.04826e+09	1.27219e+09	5.53992e+08	4.23313e+08	7.09114e+08	1.0871e+09	1.11856e+09	1.33965e+09	4.42856e+08	1.9626e+08	5.82892e+08	1.17394e+09	9.72255e+08	9.71438e+08
TG	Neutral lipids	triglyceride	(18:1_18:2_18:2)	(18:1)	(18:2)	(18:2)	2.2957e+09	2.09778e+09	3.53087e+09	4.89805e+09	5.33828e+09	6.40731e+09	1.03753e+09	9.13093e+08	2.07084e+09	4.10865e+09	3.98546e+09	5.34632e+09	3.87993e+08	1.32254e+07	1.34305e+09	3.24701e+09	2.80893e+09	3.39914e+09
TG	Neutral lipids	triglyceride	(18:1e_11:3_20:4)	(18:1e)	(11:3)	(20:4)	1.45328e+08	6.66407e+07	4.29623e+07	1.96566e+08	1.25256e+08	8.74148e+07	5.49873e+07	6.37217e+06	8.62726e+06	1.65651e+08	7.34857e+07	6.69947e+07	2.47566e+07	0	3.52415e+06	1.04239e+08	3.99997e+07	1.91633e+07
TG	Neutral lipids	triglyceride	(19:0_18:1_18:1)	(19:0)	(18:1)	(18:1)	7.73794e+08	2.04872e+09	2.00808e+09	1.69686e+09	3.21619e+09	3.3433e+09	2.71134e+08	8.02646e+08	1.24189e+09	1.3325e+09	2.64511e+09	2.84261e+09	0	3.00679e+08	7.55498e+08	9.0321e+08	1.84071e+09	2.06465e+09
TG	Neutral lipids	triglyceride	(19:1_16:0_18:1)	(19:1)	(16:0)	(18:1)	1.33757e+09	2.40518e+09	2.46757e+09	2.49126e+09	3.56932e+09	3.77196e+09	5.15289e+08	9.2487e+08	1.36595e+09	1.94015e+09	3.02462e+09	3.14748e+09	1.68672e+08	3.11049e+08	8.31033e+08	1.40149e+09	2.06392e+09	2.14168e+09
TG	Neutral lipids	triglyceride	(19:1_18:1_18:1)	(19:1)	(18:1)	(18:1)	7.43554e+08	1.29948e+09	1.33612e+09	1.08727e+09	1.54086e+09	1.53635e+09	3.07157e+08	5.8669e+08	8.13107e+08	8.56337e+08	1.45956e+09	1.44753e+09	1.30513e+08	2.25887e+08	5.58645e+08	6.75316e+08	1.11972e+09	1.11539e+09
TG	Neutral lipids	triglyceride	(20:0_16:0_18:1)	(20:0)	(16:0)	(18:1)	5.78566e+09	2.43129e+10	2.8432e+10	1.99838e+10	4.70227e+10	5.31831e+10	0	9.95472e+09	1.79306e+10	1.4655e+10	3.78855e+10	4.35361e+10	0	1.69869e+09	9.55466e+09	6.86914e+09	2.45553e+10	3.10929e+10
TG	Neutral lipids	triglyceride	(20:0e_11:3_20:5)	(20:0e)	(11:3)	(20:5)	6.33078e+08	3.81472e+08	3.24538e+08	7.91204e+08	645631170	7.15476e+08	4.04827e+08	0	6.53576e+07	8.20311e+08	4.45618e+08	3.91349e+08	2.12864e+08	0	0	6.39179e+08	2.4545e+08	2.37464e+08
TG	Neutral lipids	triglyceride	(20:1e_6:0_6:0)	(20:1e)	(6:0)	(6:0)	4.10244e+09	2.34769e+09	3.92046e+09	4.79235e+09	3.24388e+09	4.68825e+09	2.49406e+09	1.93739e+09	2.85153e+09	2.89338e+09	2.17341e+09	2.94568e+09	1.79626e+09	1.22731e+09	2.11387e+09	1.2436e+09	1.07831e+09	1.22614e+09
TG	Neutral lipids	triglyceride	(20:2e_11:3_20:4)	(20:2e)	(11:3)	(20:4)	2.28486e+08	1.69469e+08	1.0002e+08	2.59691e+08	2.62883e+08	2.17915e+08	7.37345e+07	3.57329e+06	7.28558e+06	1.96943e+08	1.32449e+08	1.18919e+08	1.68388e+07	0	530066	1.7097e+08	4.97102e+07	2.60572e+07
TG	Neutral lipids	triglyceride	(20:2e_6:0_6:0)	(20:2e)	(6:0)	(6:0)	5.86667e+08	5.26994e+08	2.70338e+08	6.75572e+08	1.23954e+09	525296353	4.62769e+08	392490139	1.50429e+08	5.73789e+08	7.62819e+08	2.76906e+08	2.35691e+08	1.3046e+08	2.24013e+08	2.79639e+08	2.13915e+08	4.63884e+07
TG	Neutral lipids	triglyceride	(4:0_14:0_16:1)	(4:0)	(14:0)	(16:1)	0	1.04256e+08	2.02202e+08	2.39868e+08	3.94901e+08	5.63553e+08	5.98164e+07	6.09059e+08	7.10036e+08	6.11696e+08	1.18358e+09	1.48703e+09	1.33408e+08	4.47429e+08	1.03336e+09	1.14708e+09	1.64402e+09	1.78535e+09
TG	Neutral lipids	triglyceride	(4:0_16:1_16:1)	(4:0)	(16:1)	(16:1)	0	2.35572e+08	1.40951e+08	1.00723e+08	4.1752e+08	3.99533e+08	3.10768e+07	7.83173e+08	5.78763e+08	4.45336e+08	1.27982e+09	1.22086e+09	8.61575e+07	691275446	9.67012e+08	1.05549e+09	2.04659e+09	1.77726e+09
TG	Neutral lipids	triglyceride	(4:0_6:0_9:0)	(4:0)	(6:0)	(9:0)	1.50141e+08	0	0	1.1672e+08	0	0	1.30111e+08	0	0	1.50141e+08	0	0	1.11005e+08	0	0	1.05888e+08	0	0
TG	Neutral lipids	triglyceride	(6:0_6:0_12:0)	(6:0)	(6:0)	(12:0)	5.33006e+07	1.52965e+08	0	1.0817e+08	7.98276e+07	0	1.36206e+08	4.81502e+08	2.1843e+07	1.76768e+08	1.03622e+08	0	2.30133e+08	2.53788e+08	8.3975e+07	1.11509e+08	1.75535e+08	0
TG	Neutral lipids	triglyceride	(6:0_6:0_14:3)	(6:0)	(6:0)	(14:3)	5.24014e+07	1.57091e+08	0	1.07427e+08	8.42156e+07	0	1.35992e+08	4.90118e+08	1.98985e+07	1.76164e+08	1.08607e+08	0	2.30355e+08	2.56447e+08	8.1684e+07	1.11105e+08	1.81028e+08	0
							6.9782e+11	7.5601e+11	1.02187e+12	1.39988e+12	1.75432e+12	1.8929e+12	2.833e+11	3.85109e+11	6.01931e+11	1.12923e+12	1.42513e+12	1.53895e+12	9.48622e+10	9.42814e+10	3.502e+11	7.22837e+11	9.94879e+11	9.55974e+11
WE	Fatty acyl and other lipids	wax esters	(10:0_14:1)	(10:0)	(14:1)		0	4.12272e+07	5.59894e+07	0	1.84359e+08	2.99169e+07	0	5.04647e+07	5.01555e+07	9.36321e+06	3.27183e+07	4.37311e+07	0	3.32527e+07	3.47884e+07	0	4.85119e+07	3.07639e+07
WE	Fatty acyl and other lipids	wax esters	(4:0_14:2)	(4:0)	(14:2)		0	0	0	0	2.10899e+08	0	0	3.59707e+08	0	0	2.23074e+08	0	0	2.42431e+08	0	0	3.39885e+08	0
WE	Fatty acyl and other lipids	wax esters	(7:0_15:1)	(7:0)	(15:1)		0	5.08188e+08	4.56146e+08	0	2.48405e+09	4.50687e+07	0	3.07366e+08	2.56069e+08	1.37769e+08	7.99696e+07	8.66042e+07	0	1.33306e+08	1.9429e+07	0	1.35737e+08	0
WE	Fatty acyl and other lipids	wax esters	(8:0_14:2)	(8:0)	(14:2)		0	0	8.54131e+08	0	0	6.57797e+08	0	0	3.20436e+08	0	0	8.02482e+08	0	2.26921e+08	1.16595e+09	0	1.24379e+07	5.8127e+08
							0	5.49416e+08	1.36627e+09	0	2.87931e+09	7.32782e+08	0	7.17538e+08	6.26661e+08	1.47132e+08	3.35762e+08	9.32817e+08	0	6.3591e+08	1.22017e+09	0	5.36571e+08	6.12034e+08
