# Supplementary material for: Maternal lipid mobilization is essential for embryonic development in the malaria vector Anopheles gambiae
Source: PLoS Biol. 2024 Dec 17;22(12):e3002960. doi: 10.1371/journal.pbio.3002960 (PMC11703037; doi:10.1371/journal.pbio.3002960)
Supplement: S2 Data — Metabolite levels (as peak area) determined after LC-MS of control and AgTL2-depleted embryos at 4–6 h, 22–24 h, and 36–38 h after oviposition. Values are given for each metabolite and confidence of metabolite identification (ID). The raw metabolomics data are available from the EMBL-EBI Metabolights online repository using the link https://www.ebi.ac.uk/metabolights/MTBLS9881. (XLSX) [file pbio.3002960.s009.xlsx]

## Sheet: S2 Data
Metabolite	ID level	dsGFP_6h_Rep 1	dsTL2_6h_Rep 1	dsGFP_6h_Rep 2	dsTL2_6h_Rep 2	dsGFP_6h_Rep 3	dsTL2_6h_Rep 3	dsGFP_24h_Rep 1	dsTL2_24h_Rep 1	dsGFP_24h_Rep 2	dsTL2_24h_Rep 2	dsGFP_24h_Rep 3	dsTL2_24h_Rep 3	dsGFP_38h_Rep 1	dsTL2_38h_Rep 1	dsGFP_38h_Rep 2	dsTL2_38h_Rep 2	dsGFP_38h_Rep 3	dsTL2_38h_Rep 3
		dsGFP	dsTL2	dsGFP	dsTL2	dsGFP	dsTL2	dsGFP	dsTL2	dsGFP	dsTL2	dsGFP	dsTL2	dsGFP	dsTL2	dsGFP	dsTL2	dsGFP	dsTL2
GABA	Level 1 ID	3.83426e+07	2.39121e+07	4.01197e+07	2.65518e+07	4.72144e+07	4.24667e+07	3.77006e+07	1.85918e+07	4.1295e+07	2.10838e+07	3.91633e+07	2.54236e+07	2.75371e+07	2.32654e+07	3.00233e+07	1.28363e+07	2.9291e+07	2.73227e+07
β-Alanine	Level 1 ID	3.30097e+07	4.58869e+07	3.5425e+07	4.52565e+07	4.00859e+07	6.97278e+07	2.88231e+07	2.90852e+07	2.1879e+07	2.42747e+07	3.31263e+07	3.61612e+07	2.3283e+07	4.78444e+07	2.72553e+07	3.95556e+07	3.51277e+07	6.99953e+07
YLH	Level 2 ID	959871	639125	1.28304e+06	2.10393e+06	2.06528e+06	3.20442e+06	3.36772e+06	1.96945e+06	1.15115e+06	761949	1.15448e+06	1.98691e+06	8.74561e+07	4.67176e+07	1.19331e+08	5.03438e+07	1.27063e+08	5.09571e+07
Xylose/pentose	Bad integration;Level 2 ID	1.08779e+06	881769	665523	472968	438066	1.64518e+06	2.10998e+06	2.1601e+06	1.54574e+06	1.52092e+06	2.2762e+06	420677	2.94209e+06	2.3699e+06	2.11098e+06	1.84897e+06	2.23183e+06	3.54118e+06
Xylenesulfonate	Weak/poor match	3.15191e+06	7.11144e+07	7.28964e+06	2.53827e+06	8.96098e+07	3.04354e+06	3.58575e+06	4.90541e+07	1.10223e+07	3.30279e+06	3.09033e+07	3.97417e+06	2.4506e+06	5.41613e+06	2.27195e+06	3.27878e+06	3.41469e+07	5.69398e+06
Xanthurenic acid	Level 2 ID	4.18112e+09	3.79195e+09	4.20959e+09	4.39091e+09	3.03026e+09	4.31576e+09	3.76678e+09	3.72407e+09	4.04597e+09	3.94759e+09	2.43886e+09	2.43863e+09	2.06205e+09	3.26478e+09	2.1785e+09	2.91199e+09	1.17684e+09	2.79535e+09
Xanthine	Level 1 ID	445360	915033	302595	600024	507897	1.96434e+06	2.52208e+06	5.6751e+06	2.01343e+06	4.73416e+06	2.59718e+06	5.10989e+06	1.37357e+06	9.24234e+06	1.59242e+06	9.00636e+06	2.80703e+06	1.54178e+07
Valine	Level 1 ID	9.08586e+08	1.12336e+09	9.77586e+08	1.26677e+09	8.62846e+08	1.40268e+09	1.26448e+09	1.24849e+09	1.34784e+09	1.36353e+09	1.01722e+09	1.30729e+09	7.17143e+08	1.36823e+09	7.47286e+08	1.54645e+09	5.66585e+08	1.72251e+09
UMP	Level 1 ID	5.17442e+06	3.67461e+06	7.37037e+06	5.79808e+06	8.09785e+06	2.74174e+07	2.97047e+07	1.79914e+07	3.40425e+07	1.70086e+07	3.11399e+07	2.35363e+07	1.66712e+06	3.35718e+06	1.30373e+07	4.02658e+06	2.05425e+06	4.52417e+06
UDP- glucose	Level 1 ID	3.52219e+06	2.96507e+06	4.2933e+06	3.1764e+06	1.31547e+06	1.85222e+06	2.57805e+06	2.3827e+06	3.13061e+06	2.57451e+06	1.53688e+06	873305	3.21922e+06	2.93358e+06	3.97607e+06	1.95679e+06	1.06127e+06	1.23977e+06
UTP	Level 1 ID	1.71931e+07	1.30455e+07	1.42413e+07	1.41696e+07	1.87145e+06	1.2934e+06	1.96273e+06	3.00116e+06	2.52343e+06	3.15804e+06	423509	245729	2.25611e+06	8.29104e+06	1.90632e+06	3.37514e+06	402770	694496
UdPGA	Level 2 ID	517814	386464	452044	406971	24363.1	33197.8	443086	567461	417759	467800	49239.1	22215.2	586531	1.65015e+06	602329	914544	40758.9	83448
UDP	Level 1 ID	1.00127e+07	5.82677e+06	1.00695e+07	4.77273e+06	8.30828e+06	2.73181e+06	853575	702808	1.26959e+06	1.3827e+06	2.56294e+06	3.82583e+06	616523	1.58904e+06	1.25675e+06	1.2118e+06	4.5387e+06	2.25491e+06
Uridine	Level 1 ID	1.91069e+06	7.63466e+06	2.31537e+06	9.43953e+06	3.16e+06	4.10943e+07	2.00337e+07	1.65052e+07	1.03348e+07	1.41195e+07	2.81811e+07	2.80621e+07	7.06823e+07	5.34412e+07	5.39938e+07	2.47463e+07	7.31933e+07	6.02493e+07
Uric acid	Level 2 ID	2.96531e+06	2.88604e+06	3.71537e+06	3.25526e+06	1.64118e+06	5.14508e+06	1.36825e+07	2.88829e+07	1.70777e+07	3.96873e+07	1.68315e+07	4.03639e+07	3.96037e+07	8.97379e+07	4.76257e+07	6.30127e+07	4.41393e+07	1.0401e+08
Uracil	Level 1 ID	4.67287e+06	4.75261e+06	3.61865e+06	5.50096e+06	3.39416e+06	7.12394e+07	2.04304e+07	4.55895e+07	1.808e+07	3.66385e+07	2.87586e+07	6.32848e+07	8.62478e+07	1.90047e+08	6.2861e+07	1.66059e+08	9.69063e+07	4.53559e+08
UDP-GlcNAc	Level 1 ID	1.13852e+07	1.0705e+07	1.05848e+07	1.17453e+07	6.44273e+06	7.29502e+06	1.92141e+07	1.81602e+07	1.98875e+07	1.81015e+07	1.02103e+07	8.21698e+06	1.87328e+07	2.37076e+07	2.20429e+07	1.93282e+07	8.97693e+06	1.31415e+07
Tyrosine	Level 1 ID	2.85955e+08	3.70166e+08	2.84513e+08	5.43847e+08	3.57535e+08	8.12693e+08	1.32542e+09	8.61272e+08	1.17884e+09	8.60706e+08	1.08485e+09	7.79987e+08	2.63557e+09	1.12849e+09	3.14075e+09	1.33187e+09	2.21343e+09	1.30677e+09
Tryptophan	Level 1 ID	6.6946e+08	7.4264e+08	7.35519e+08	9.4215e+08	2.71673e+08	8.72854e+08	2.5367e+08	2.86613e+08	2.67127e+08	3.09381e+08	1.73683e+08	1.25822e+08	2.9873e+08	4.50697e+08	3.63324e+08	2.79274e+08	1.21483e+08	3.00664e+08
Tropinone	Weak/poor match	1.44486e+08	1.04279e+08	7.8835e+06	1.0713e+07	9.87682e+06	9.23982e+06	1.17553e+08	8.89663e+07	8.46084e+06	1.33423e+07	7.5074e+06	1.73103e+06	1.13605e+08	1.27154e+08	4.34165e+06	1.15906e+07	6.77824e+06	7.4265e+06
Tretinoin	Weak/poor match	791501	654586	5.54862e+07	6.17029e+07	145201	489227	683680	564457	5.51726e+07	1.10604e+07	838504	1.51442e+06	830001	841247	5.82978e+07	2.92076e+07	144169	1.11981e+06
Trehalose/disaccharide	Level 2 ID	532389	1.14842e+07	2.7311e+06	8.58828e+06	2.86151e+06	1.07229e+07	4.31464e+08	2.43907e+08	3.88407e+08	1.72282e+08	3.67415e+08	2.15803e+08	5.18495e+08	1.01788e+08	5.79347e+08	1.52064e+08	3.14615e+08	1.20993e+08
TMP	Level 1 ID	7.45226e+06	3.80831e+06	3.85529e+06	3.21169e+06	5.75661e+06	3.88281e+06	926586	843294	1.13496e+06	567470	2.04183e+06	974920	776990	2.56862e+06	296863	785351	1.70176e+06	2.12404e+06
Thymine	Level 1 ID	1.56479e+07	1.46222e+07	1.36648e+07	2.72054e+07	1.40274e+07	3.77708e+07	1.33313e+07	9.9052e+06	1.43229e+07	1.09883e+07	1.66632e+07	1.27932e+07	1.21591e+07	4.05866e+07	1.14482e+07	1.2645e+07	1.34536e+07	2.83442e+07
dTTP	Level 1 ID	1.61691e+06	1.0011e+06	1.01627e+06	1.27804e+06	120136	135738	748614	885724	797944	1.01521e+06	168549	121509	718608	2.74556e+06	633984	989294	128337	220903
Thymidine	Level 1 ID	5.43811e+06	4.62112e+06	3.70746e+06	8.36728e+06	3.82914e+06	1.13318e+07	1.79996e+06	1.3447e+06	1.98377e+06	2.15306e+06	2.75893e+06	1.68475e+06	1.2566e+06	4.09611e+06	1.10029e+06	1.38234e+06	1.71429e+06	3.87311e+06
Threonine	Level 1 ID	1.73658e+08	2.25833e+08	2.62618e+08	3.77264e+08	3.0882e+08	6.95679e+08	1.56627e+08	2.11625e+08	2.36554e+08	3.45294e+08	3.02331e+08	5.09401e+08	1.39237e+08	3.09121e+08	2.0373e+08	3.44971e+08	2.43687e+08	7.66399e+08
Taurine	Level 1 ID	397250	958112	514497	263189	890742	307560	3.5527e+06	2.27668e+06	4.14351e+06	2.29283e+06	2.96621e+06	2.19105e+06	3.64727e+06	2.26014e+06	4.73238e+06	2.79517e+06	4.83233e+06	3.48122e+06
Succinic semialdehyde	Level 2 ID	1.67039e+08	7.22802e+07	8.84729e+07	4.32268e+07	1.37295e+07	1.11802e+07	6.41646e+07	5.60959e+07	4.98671e+07	2.80149e+07	1.42189e+07	1.68891e+07	6.38248e+07	6.91769e+07	3.60473e+07	2.03943e+07	2.98442e+07	1.03938e+07
Succinic acid	Level 1 ID	5.89059e+07	5.59559e+07	5.62132e+07	5.12274e+07	4.22444e+07	6.97576e+07	1.02427e+08	6.69474e+07	9.10515e+07	6.03934e+07	5.44961e+07	7.86028e+07	8.76392e+07	8.95136e+07	9.9271e+07	1.15882e+08	6.64696e+07	1.20738e+08
Stachydrine	Level 2 ID	7.09637e+06	1.31762e+07	1.7252e+07	8.54532e+06	1.78984e+07	1.51846e+07	5.21369e+06	5.05551e+06	4.79675e+07	2.78588e+07	1.90313e+07	1.23096e+07	5.23572e+06	1.77476e+07	1.27502e+08	6.99438e+08	5.92589e+07	1.20602e+08
Serine	Level 1 ID	9.35491e+07	1.14038e+08	1.09471e+08	1.41002e+08	1.42184e+08	2.4091e+08	3.42635e+07	4.8473e+07	4.21216e+07	5.52929e+07	5.01451e+07	6.56949e+07	2.56781e+07	6.94347e+07	3.16993e+07	5.32923e+07	4.59984e+07	1.03826e+08
SH7P	Level 1 ID	895535	1.16738e+06	912916	1.17681e+06	1.68541e+06	1.75443e+06	5.38385e+06	2.7388e+06	3.92107e+06	2.64521e+06	4.18959e+06	2.286e+06	2.8097e+06	5.1654e+06	3.38269e+06	2.28633e+06	4.54788e+06	5.43425e+06
RLK	Weak/poor match	848740	1.31516e+06	2.40913e+06	599371	4.95956e+06	5.64443e+06	1.24677e+08	7.38146e+07	1.51345e+08	8.54401e+07	1.64275e+08	1.32768e+08	1.20553e+08	5.62756e+07	1.55277e+08	7.75904e+07	1.52355e+08	1.23569e+08
RKK	Level 2 ID	2.83262e+06	1.03919e+07	2.17716e+06	1.76466e+07	392738	2.04178e+06	1.54023e+07	6.23421e+07	2.58711e+07	7.69763e+07	1.82937e+06	4.65792e+06	2.88336e+07	1.30696e+08	2.96209e+07	1.03526e+08	1.37651e+06	9.28512e+06
Raffinose/ trisaccharide	Level 2 ID	464344	577085	326095	361408	814165	3.88454e+06	1.74497e+07	2.22746e+07	9.20942e+06	9.38722e+06	2.19416e+07	2.0602e+07	3.18468e+07	3.75305e+06	1.60115e+07	2.43297e+06	2.76177e+07	2.33648e+06
quinoxaline-2,3-diol	Level 2 ID	684989	715064	479642	544487	2.29568e+07	1.79079e+07	628458	1.11678e+06	1.0753e+06	603040	2.63637e+07	2.55508e+07	398635	703840	579002	466408	1.36616e+07	1.9268e+07
Pyroglutamic Acid	Level 2 ID	1.38502e+09	1.61999e+09	2.0054e+09	2.07379e+09	2.50961e+09	4.14022e+09	1.71574e+09	2.11829e+09	2.23395e+09	2.89282e+09	1.92846e+09	3.03141e+09	1.08299e+09	2.09355e+09	1.54973e+09	1.79086e+09	1.56903e+09	3.08617e+09
Propionylcarnitine	Level 2 ID	2.22665e+07	2.18864e+07	2.025e+07	1.08314e+07	8.9386e+06	3.75518e+06	8.61422e+06	1.11238e+07	1.06865e+07	5.4815e+06	9.26225e+06	1.0626e+07	1.10902e+07	1.46715e+07	2.18536e+07	8.73929e+06	9.28626e+06	1.92813e+07
Proline	Level 1 ID	5.38003e+09	2.89173e+09	5.5288e+09	3.33338e+09	5.64231e+09	3.69595e+09	4.38756e+09	1.97551e+09	5.07449e+09	2.00512e+09	4.67402e+09	1.79873e+09	3.49799e+09	2.67335e+09	4.05963e+09	1.45243e+09	3.5608e+09	2.26654e+09
Prolinamide	Level 2 ID	7.12284e+06	1.78035e+07	2.05304e+07	2.31292e+07	4.71539e+07	6.34359e+07	7.92772e+06	5.37509e+06	1.95385e+07	7.16722e+06	2.45566e+07	1.31254e+07	6.54759e+06	4.84485e+06	1.15466e+07	4.28222e+06	1.73839e+07	1.52463e+07
Pipecolinic acid	Level 2 ID	2.22316e+08	2.74678e+08	3.00051e+08	3.6746e+08	4.70605e+08	6.90197e+08	1.55346e+08	2.2765e+08	2.00106e+08	3.01207e+08	3.25364e+08	4.7849e+08	1.18551e+08	2.62079e+08	1.42296e+08	2.04172e+08	2.31578e+08	4.60271e+08
Picolinic acid	Level 2 ID	6.90917e+06	7.63354e+06	1.05983e+07	1.23032e+07	9.4276e+06	5.02086e+06	6.55491e+06	5.95732e+06	7.77493e+06	9.08069e+06	4.0121e+06	3.83181e+06	8.51464e+06	2.78359e+07	8.48961e+06	2.75692e+07	6.4053e+06	2.65496e+07
Phosphoenolpyruvate	Level 1 ID	1.14287e+06	2.02145e+06	2.37328e+06	3.39614e+06	218716	6.51613e+06	647710	902397	484647	993129	554490	1.45782e+06	6.89683e+06	3.21169e+06	4.26744e+06	2.55649e+06	5.91801e+06	4.33772e+06
Phosphocholine	Level 1 ID	4.05708e+09	4.62872e+09	4.38927e+09	4.85602e+09	3.42888e+09	4.82618e+09	1.39042e+09	2.13952e+09	1.5617e+09	1.68617e+09	1.13385e+09	2.36803e+09	7.55439e+08	1.82541e+09	1.06994e+09	2.07287e+09	6.57346e+08	2.72501e+09
Phloroglucinol	Level 2 ID	1.83406e+06	1.79455e+06	1.68506e+06	1.79137e+06	3.40837e+06	5.32207e+06	1.80127e+07	7.68916e+06	1.19973e+07	5.63362e+06	1.53043e+07	6.53291e+06	4.90238e+06	6.2812e+06	7.40472e+06	3.35754e+06	8.57101e+06	7.31481e+06
Phenylalanine	Level 1 ID	9.94271e+08	1.23086e+09	1.10229e+09	1.87997e+09	1.30204e+09	2.69847e+09	5.79786e+08	4.88277e+08	5.648e+08	6.80785e+08	7.67441e+08	6.72622e+08	7.89722e+08	4.83195e+08	9.9475e+08	5.42174e+08	1.06334e+09	9.15003e+08
PEG n8	Level 2 ID	2.40804e+07	1.84878e+07	3.90665e+06	3.23753e+06	5.66079e+06	2.2339e+06	2.20018e+07	1.799e+07	3.2344e+06	2.58872e+06	265102	895152	1.90273e+07	2.31515e+07	3.86746e+06	4.3635e+06	2.38858e+06	1.03494e+06
PEG n12	Level 2 ID	8.30156e+06	5.84117e+06	1.48959e+06	376858	3.62305e+06	2.63774e+06	5.97646e+06	4.14196e+06	886382	679500	2.45011e+06	493545	4.46114e+06	6.81148e+06	1.48844e+06	2.88193e+06	611707	1.27749e+06
PEG n11	Level 2 ID	1.95152e+07	1.94027e+07	1.95243e+06	1.30729e+06	6.06375e+06	2.42027e+06	1.64756e+07	1.44063e+07	1.19864e+06	1.34219e+06	3.35589e+06	1.08718e+06	1.65328e+07	1.81587e+07	2.43623e+06	5.55137e+06	2.68486e+06	1.77495e+06
PEG n10	Level 2 ID	5.57404e+07	4.13618e+07	4.94847e+06	4.38927e+06	1.3084e+07	3.49084e+06	5.05051e+07	3.27847e+07	4.58118e+06	3.61849e+06	7.55082e+06	2.50634e+06	5.12613e+07	5.01727e+07	5.65307e+06	1.25719e+07	5.89153e+06	3.55854e+06
pantothenic acid	Level 1 ID	1.28559e+08	9.04808e+07	1.18063e+08	1.19025e+08	1.05599e+08	1.23953e+08	1.09108e+08	8.31098e+07	1.29592e+08	1.06644e+08	1.024e+08	7.58434e+07	9.07491e+07	6.89202e+07	1.14281e+08	9.27604e+07	9.05872e+07	8.59005e+07
Palmitelaidic acid methyl ester	Level 2 ID	1.53739e+06	1.10385e+06	1.07545e+06	453890	1.24408e+06	1.19577e+06	2.79734e+06	2.53225e+06	2.81944e+06	1.02096e+06	1.11422e+06	1.41459e+06	2.9814e+06	2.91818e+06	2.12214e+06	2.24591e+06	4.35137e+06	2.07887e+06
Oxoproline	Bad integration;Level 2 ID	1.71662e+08	2.31378e+08	1.91189e+08	1.65821e+08	1.80587e+08	2.91701e+08	1.20737e+08	2.62605e+08	1.46988e+08	2.75097e+08	1.27369e+08	2.52089e+08	1.26194e+08	2.98301e+08	1.87244e+08	2.4193e+08	1.61659e+08	2.86514e+08
Orotic acid	Bad integration;Level 1 ID	4.62289e+07	2.67293e+06	6.78926e+07	1.11158e+08	3.46321e+07	1.47543e+08	6.68346e+06	3.38457e+07	9.31555e+06	4.43435e+07	4.60727e+06	8.98816e+07	4.8731e+06	1.75735e+08	5.11809e+06	3.12033e+08	2.4104e+06	6.89243e+08
Ornithine	Level 1 ID	5.66488e+06	6.85154e+06	6.21601e+06	8.40766e+06	8.79465e+06	1.71712e+07	3.96493e+06	5.07951e+06	3.55171e+06	5.05025e+06	5.61856e+06	1.05851e+07	5.29154e+06	8.6715e+06	5.53076e+06	6.09747e+06	8.63664e+06	1.90945e+07
N-Ac-L-Arg-OH	Level 2 ID	1.14554e+06	1.82716e+06	1.3016e+06	3.28232e+06	4.59861e+06	8.71613e+06	1.59742e+07	1.08607e+07	2.01608e+07	1.50479e+07	1.28556e+07	1.60174e+07	6.4778e+06	9.15698e+06	8.93279e+06	1.45117e+07	9.30366e+06	3.11187e+07
NP-022231	Level 2 ID	4.76039e+06	1.47505e+06	3.60206e+06	3.51231e+06	4.54046e+06	3.4544e+06	5.50753e+06	255128	4.69363e+06	4.9569e+06	4.4054e+06	2.93408e+06	1.93813e+06	6.05079e+06	2.65669e+06	4.67828e+06	1.98228e+06	3.42285e+06
NP-021733	Level 2 ID	2.90617e+06	3.49121e+06	4.48902e+06	4.09089e+06	4.14959e+06	4.09685e+06	1.4732e+07	1.48003e+07	1.65859e+07	1.64491e+07	1.19703e+07	1.4445e+07	2.44923e+06	8.16039e+06	2.50343e+06	1.24141e+07	2.41424e+06	1.61177e+07
NP-020454	Level 2 ID	1.95119e+07	2.08156e+07	2.00037e+07	1.2886e+07	3.12205e+07	2.59309e+07	3.67245e+07	3.00191e+07	5.33685e+07	2.09626e+07	4.90801e+07	4.9344e+07	6.51895e+07	1.61285e+07	7.35189e+07	2.44536e+07	6.96165e+07	4.23334e+07
NP-019722	Level 2 ID	3.48575e+07	1.08304e+07	2.49079e+07	1.04275e+07	687476	983642	1.2882e+07	5.36324e+06	1.42665e+07	3.6007e+06	208340	527904	1.08748e+07	5.39232e+06	1.2198e+07	2.02602e+06	407353	870887
NP-016455	Level 2 ID	569578	1.31381e+06	883772	919702	2.11989e+06	1.90813e+06	1.2615e+06	1.58492e+06	1.56995e+06	2.33315e+06	2.26867e+06	2.74027e+06	3.05604e+06	4.69396e+06	3.18772e+06	5.307e+06	4.19366e+06	8.22295e+06
NP-015114	Weak/poor match	2.1776e+07	2.1351e+07	1.73566e+07	2.39448e+07	1.62873e+07	2.73402e+07	2.04086e+07	2.13222e+07	1.0231e+07	1.06022e+07	1.53611e+07	1.77292e+07	2.08886e+07	1.14615e+07	1.19439e+06	1.88264e+07	1.64672e+07	2.24502e+07
NP-007866	Weak/poor match	539359	536330	1.44774e+06	855450	315362	421837	919910	394920	923469	299022	1.34877e+06	708626	1.62198e+08	1.92295e+08	2.08148e+08	3.17094e+08	1.06669e+08	4.04517e+08
NP-001346	Level 2 ID	2.09231e+06	2.45163e+06	1.66048e+06	2.73984e+06	1.1407e+06	4.43429e+06	1.32575e+07	8.53627e+06	9.5784e+06	9.81797e+06	1.11892e+07	6.76928e+06	4.15667e+07	5.25525e+07	2.21417e+07	2.32303e+07	7.78667e+06	2.40303e+07
N-Oleoyl Dopamine	Weak/poor match	434162	360852	261147	259137	227970	837423	1.79464e+06	3.44718e+06	1.8494e+06	3.55226e+06	1.98901e+06	4.04398e+06	2.38106e+08	1.89688e+08	2.71206e+08	2.18831e+08	1.40522e+08	1.69461e+08
N-Methyl-2-pyrrolidone	Level 2 ID	7.95773e+07	5.86418e+07	1.99e+07	3.33489e+07	1.92194e+07	1.95649e+07	5.99765e+07	6.74554e+07	2.91226e+07	3.89537e+07	1.68325e+07	2.27575e+07	5.56718e+07	6.54098e+07	1.64954e+07	3.55184e+07	1.96191e+07	1.95347e+07
NLK	Level 2 ID	679999	505388	1.29054e+06	1.30273e+06	7.52251e+06	7.55277e+06	6.70852e+06	4.33476e+06	6.84756e+06	3.77638e+06	8.75279e+06	9.34244e+06	3.55301e+06	4.59241e+06	4.71402e+06	6.38033e+06	9.04395e+06	1.72924e+07
Nitrooleate	Level 2 ID	4.70215e+06	4.84309e+06	4.78804e+06	5.15464e+06	3.82962e+06	6.01199e+06	5.0654e+06	5.27345e+06	5.92311e+06	5.37012e+06	5.13737e+06	4.08432e+06	2.1622e+07	8.53658e+06	2.6258e+07	7.19545e+06	2.04095e+07	5.89725e+06
N-Isovalerylglycine	Level 2 ID	1.32714e+07	1.50366e+07	9.06913e+06	9.8075e+06	1.30568e+07	6.0696e+06	1.80585e+07	2.00528e+07	1.26457e+07	1.34897e+07	1.23046e+07	1.19824e+07	1.0998e+07	2.44328e+07	4.17484e+06	1.54888e+07	9.53436e+06	1.48858e+07
NADP	MasslistRT ID	234209	201175	224598	207791	149950	126097	278895	183703	221559	177911	134807	91400	362730	217238	379763	189512	139578	107915
NAD+	Level 1 ID	2.20604e+06	1.56839e+06	1.90236e+06	1.49082e+06	2.22911e+06	2.40316e+06	1.87795e+06	1.52729e+06	1.95878e+06	1.86395e+06	1.39321e+06	1.29321e+06	1.96794e+06	1.03868e+06	1.997e+06	1.2663e+06	1.72833e+06	1.48847e+06
Nicotinamide	Level 2 ID	3.41517e+07	3.6487e+07	4.47004e+07	2.95669e+07	3.71538e+06	9.58522e+06	2.57562e+07	1.92474e+07	2.74263e+07	3.14984e+07	1.30226e+06	4.76977e+06	3.98481e+07	1.92775e+07	5.7256e+07	3.47061e+07	1.14567e+07	7.45358e+06
Niacin (NA)	Level 1 ID	2.47209e+07	3.18371e+07	4.50303e+07	5.30628e+07	5.82123e+07	3.5131e+07	2.258e+07	2.53193e+07	2.96689e+07	3.22953e+07	2.91203e+07	2.32595e+07	3.67585e+07	1.15735e+08	4.30431e+07	1.34138e+08	4.32686e+07	1.32023e+08
N-Benzylformamide	Level 2 ID	4.32303e+07	5.85694e+07	4.75719e+07	8.89978e+07	5.73153e+07	1.33752e+08	2.26449e+08	1.46876e+08	1.97768e+08	1.44226e+08	1.8496e+08	1.19182e+08	4.73197e+08	1.96503e+08	6.08307e+08	2.24643e+08	4.06566e+08	2.28586e+08
4-Piperidineacetamide	Level 2 ID	5.63698e+06	1.05599e+07	3.35812e+06	8.41549e+06	5.83204e+06	1.42134e+07	3.55304e+07	4.88338e+07	2.86317e+07	4.54131e+07	3.30189e+07	5.72901e+07	3.72732e+07	1.41295e+08	3.28634e+07	4.65384e+07	4.14539e+07	1.16e+08
N-Arachidonoyl dopamine	Level 2 ID	1.30923e+06	2.31987e+06	1.43765e+06	2.96608e+06	980290	1.15282e+06	4.91526e+06	2.03455e+06	6.47876e+06	2.80478e+06	845878	768472	1.40218e+07	5.39442e+06	1.73314e+07	8.01625e+06	674656	1.23131e+06
N-Acetyl-α-D-glucosamine	Level 2 ID	1.63866e+06	2.9884e+06	2.51186e+06	2.09812e+06	2.57095e+07	1.63257e+07	1.96632e+06	1.79864e+06	1.45083e+06	2.0535e+06	1.14138e+07	3.4629e+07	3.87892e+06	3.09562e+06	5.01805e+06	1.87227e+06	3.43195e+07	1.26571e+07
N-Acetyltyramine	Level 2 ID	409963	573206	658597	556001	433614	452583	542030	504775	389002	591926	636417	621336	1.92215e+07	5.88348e+07	1.58832e+07	7.88988e+07	2.31815e+07	8.72723e+07
N-Acetyl-serine	Level 2 ID	272056	2.14679e+07	3.97921e+06	668849	1.89984e+07	2.59267e+07	8.93899e+06	9.98173e+06	148037	128073	3.26907e+07	5.30567e+07	2.66725e+06	314629	73991.6	122744	1.78765e+07	3.65403e+07
N-Acetylputrescine	Level 2 ID	1.28895e+07	1.42132e+07	1.45156e+07	2.01895e+07	3.46892e+07	3.62251e+07	6.34933e+07	1.53826e+07	6.54029e+07	1.59383e+07	7.59752e+07	1.46412e+07	4.73217e+07	1.13294e+07	4.71828e+07	1.92051e+07	5.39908e+07	1.35242e+07
N-Acetylhistamine	Level 2 ID	878545	1.3553e+06	1.93107e+06	765393	1.21084e+06	553440	468276	867486	1.58208e+06	1.88442e+06	840809	1.22456e+06	1.39693e+07	1.36016e+07	8.31165e+06	1.47083e+07	1.6266e+07	1.67901e+07
N-Acetyl-glucosamine 1-phosphate	Level 1 ID	1.80054e+07	1.54227e+07	1.96193e+07	1.59917e+07	1.74537e+07	1.78793e+07	4.18963e+06	4.0009e+06	4.31402e+06	5.48374e+06	5.06967e+06	5.55012e+06	1.94828e+06	7.98041e+06	400505	1.29129e+07	1.93751e+06	1.22819e+07
N-Acetyldopamine	Level 2 ID	963340	897813	859439	795648	1.70123e+06	1.50859e+06	3.82134e+07	1.12389e+08	8.97018e+07	1.77798e+08	1.0396e+08	1.41563e+08	6.55158e+07	9.0793e+07	6.1135e+07	1.17283e+08	8.31042e+07	2.37721e+08
N-Acetylaspartic acid	Level 2 ID	185682	818194	378025	102136	156695	364949	4.98359e+07	3.37328e+07	3.66023e+07	3.33635e+07	3.32872e+07	5.09234e+07	1.82582e+08	1.81507e+08	2.33761e+08	2.39159e+08	2.0095e+08	3.03559e+08
N-Acetyl-1-aspartylglutamic acid	Weak/poor match	7.19079e+06	6.73502e+06	1.06189e+07	9.3931e+06	1.61775e+07	2.11829e+07	2.16314e+06	3.56875e+06	2.7866e+06	3.97403e+06	3.83453e+06	6.24654e+06	1.36876e+06	2.11309e+06	1.68926e+06	2.1142e+06	2.15425e+06	3.25606e+06
N6-Acetyl-L-lysine	Level 2 ID	5.94357e+07	5.49965e+07	6.52634e+07	6.44917e+07	6.77207e+07	7.59103e+07	2.32069e+08	2.36514e+08	2.70164e+08	2.66829e+08	1.99562e+08	2.43355e+08	4.97067e+07	1.45959e+08	5.13086e+07	2.16754e+08	4.52853e+07	2.69542e+08
N6,N6,N6-Trimethyl-L-lysine	Level 2 ID	1.86965e+06	1.85993e+06	3.6102e+06	2.4757e+06	1.09299e+07	7.80359e+06	4.95575e+07	2.72288e+07	6.12088e+07	3.64434e+07	7.04691e+07	8.63386e+07	5.01985e+07	2.91581e+07	6.67515e+07	5.13724e+07	9.54973e+07	1.33576e+08
N3,N4-Dimethyl-L-arginine	Level 2 ID	7.33515e+07	6.24124e+07	9.02331e+07	7.52496e+07	1.43239e+08	1.67075e+08	7.19115e+08	5.19877e+08	8.11065e+08	5.24202e+08	8.29842e+08	7.27157e+08	1.67048e+08	1.72797e+08	1.90996e+08	1.94063e+08	2.0252e+08	3.84752e+08
N1-(4-chlorophenyl)-2-({4-methyl-5-[1-methyl-2-(methylthio)-1H-imidazol-5-yl]-4H-1,2,4-triazol-3-yl}thio)acetamide	Weak/poor match	5.77076e+06	3.76563e+06	8.21845e+06	5.48046e+06	195166	237067	4.10284e+07	3.54528e+07	4.33719e+07	3.13391e+07	3.58229e+06	4.24804e+06	3.26063e+08	1.83297e+08	4.07671e+08	2.25894e+08	1.69299e+07	1.06983e+07
N-(3-Chloro-4-morpholinophenyl)-6-oxo-1,4,5,6-tetrahydro-3-pyridazinecarboxamide	Weak/poor match	153419	103679	155476	108066	151628	124120	582329	380193	692213	442150	319309	556617	419608	293176	632747	319583	352454	155839
N-(2,4-Dimethylphenyl)formamide	Level 2 ID	1.5825e+07	3.11823e+07	2.66765e+07	3.48183e+07	283020	254239	2.26498e+06	4.40359e+06	8.39955e+06	9.7009e+06	267015	225603	5.71794e+06	8.45388e+06	8.11133e+06	1.02874e+07	182038	355537
Muramic acid	Weak/poor match	1.42131e+07	1.12348e+07	1.31908e+07	1.12659e+07	9.9549e+06	1.18328e+07	1.73247e+06	2.30153e+06	2.17991e+06	1.78224e+06	72883.7	84076.7	556194	6.23089e+06	818228	9.66477e+06	81073.1	117779
Mevalonic acid	Level 2 ID	8.56889e+07	3.70565e+07	4.1208e+07	3.87954e+07	1.08778e+07	3.76942e+06	5.29168e+07	3.82794e+07	2.48161e+07	3.44032e+07	3.99838e+06	3.00655e+06	5.37852e+07	6.12522e+07	1.42583e+07	3.25573e+07	5.13702e+06	4.01141e+06
Methylsuccinic acid	Level 2 ID	8.0634e+08	5.14933e+08	2.87541e+07	2.09078e+07	2.94653e+07	3.53208e+07	7.45563e+08	5.39403e+08	2.40083e+07	1.96999e+07	1.94968e+07	1.88053e+07	7.52373e+08	8.78834e+08	2.13232e+07	2.44132e+07	1.82718e+07	2.83506e+07
Methyl-3-aminobenzoate	Weak/poor match	6.4219e+06	6.06133e+06	1.11197e+07	1.34498e+07	3.46393e+06	7.14405e+06	3.00818e+06	2.91209e+06	2.99363e+06	3.82436e+06	4.19593e+06	4.76123e+06	3.87538e+06	2.83283e+06	6.58903e+06	2.35429e+06	4.46743e+06	3.79307e+06
Methyl 2-[(3S)-1-(tetrahydro-2H-pyran-4-yl)-3-pyrrolidinyl]-1,3-benzoxazole-7-carboxylate	Weak/poor match	1.68307e+07	1.3151e+07	1.28856e+06	1.674e+06	614685	680786	1.18484e+07	1.08465e+07	444883	646030	672879	647845	1.65497e+07	1.37291e+07	1.35762e+06	1.15289e+06	546229	870550
methyl (2S,3E,4S)-4-{2-[2-(3,4-dihydroxyphenyl)ethoxy]-2-oxoethyl}-3-ethylidene-2-{[(2S,3R,4S,5S,6R)-3,4,5-trihydroxy-6-(hydroxymethyl)oxan-2-yl]oxy}-3,4-dihydro-2H-pyran-5-carboxylate	Weak/poor match	245008	349862	221422	345088	354070	1.42092e+06	3.0925e+07	2.58525e+07	4.84507e+07	3.24275e+07	5.02864e+07	5.62232e+07	2.00492e+07	1.73439e+07	4.17353e+07	3.50748e+07	2.53271e+07	4.74425e+07
Methionine S-Oxide	Level 2 ID	8.76926e+08	1.07064e+09	9.49873e+08	1.20447e+09	1.08145e+09	1.45236e+09	6.01092e+08	8.67548e+08	6.73702e+08	9.82836e+08	6.64361e+08	1.12844e+09	9.65856e+08	1.29316e+09	1.09756e+09	1.21879e+09	1.0053e+09	1.85303e+09
Methionine	Level 1 ID	331853	1.17241e+06	317829	366642	8.41319e+07	4.79659e+08	1.81139e+06	367945	539119	516465	1.3127e+08	1.40865e+08	4.15376e+07	3.39933e+06	2.34314e+06	287085	1.29249e+07	1.54719e+08
Malonic acid	Weak/poor match	5.73767e+06	8.84138e+06	1.03065e+07	9.72053e+06	905712	1.31113e+06	4.95537e+07	1.86004e+07	4.61751e+07	1.26675e+07	157240	485716	6.21145e+07	4.57818e+07	8.92375e+07	3.81552e+07	710743	596169
Malic acid	Level 1 ID	1.12782e+08	1.10535e+08	1.20328e+08	1.20282e+08	2.17295e+08	2.66242e+08	5.64154e+08	4.31647e+08	5.77362e+08	3.86631e+08	5.07573e+08	5.4524e+08	3.25323e+08	2.34502e+08	3.29023e+08	3.05976e+08	3.1758e+08	3.35082e+08
Lysine	Level 1 ID	4.41746e+08	5.1263e+08	5.50394e+08	6.61667e+08	8.25228e+08	1.18241e+09	2.96188e+08	4.19261e+08	3.76849e+08	5.3617e+08	5.65626e+08	8.07581e+08	2.27254e+08	4.76358e+08	2.68507e+08	3.73429e+08	4.07868e+08	7.87595e+08
Leucylproline	Level 2 ID	1.32023e+06	1.32427e+06	1.8326e+06	2.28797e+06	1.83143e+06	3.46175e+06	2.46362e+06	2.24976e+06	967966	1.90405e+06	2.94958e+06	3.58781e+06	4.74425e+06	2.87533e+06	5.95323e+06	1.47066e+06	5.38082e+06	2.12972e+06
Lenalidomide	Weak/poor match	5.91032e+07	1.76985e+07	1.58151e+08	3.45266e+07	152141	235329	3.72557e+07	1.96207e+07	5.40738e+07	2.13903e+07	186905	187455	9.78295e+06	1.11307e+07	1.64462e+07	1.28662e+07	181883	181948
Lactose	Level 2 ID	332065	5.55218e+06	507256	3.88306e+06	3.37556e+06	7.06621e+06	1.84147e+08	1.02692e+08	1.78844e+08	7.85843e+07	1.85939e+08	1.05924e+08	2.43214e+08	4.156e+07	2.86503e+08	6.69034e+07	1.71516e+08	5.72256e+07
Kynurenic acid	Level 2 ID	3.56556e+07	3.47414e+07	4.42116e+07	6.12421e+07	1.27695e+08	2.61002e+08	4.70326e+07	6.26877e+07	5.78032e+07	1.13879e+08	1.86222e+08	2.30415e+08	4.32427e+07	6.44434e+07	7.07999e+07	1.01626e+08	1.21846e+08	2.12939e+08
Itaconic acid	MasslistRT ID	700836	638863	583890	560655	5.09229e+06	5.8252e+06	1.36956e+06	1.22537e+06	942237	1.81691e+06	2.73084e+06	1.68492e+06	6.65406e+06	2.49739e+06	5.66781e+06	2.46238e+06	7.66265e+06	6.28566e+06
Isophthalic acid	Level 2 ID	1.23419e+07	1.98786e+07	9.44812e+06	1.05479e+07	5.04947e+07	2.44133e+07	1.06663e+07	1.30821e+07	1.06205e+07	1.15702e+07	2.19642e+07	2.01488e+07	9.96903e+06	9.59012e+06	1.38084e+07	1.14411e+07	3.00159e+07	1.84323e+07
Isoleu + Leucine	Level 1 ID	1.55156e+09	2.3273e+09	1.7422e+09	2.80873e+09	1.68446e+09	3.77888e+09	2.22771e+09	2.63946e+09	2.71187e+09	2.95636e+09	2.52998e+09	3.32143e+09	1.29564e+09	2.86332e+09	1.27112e+09	3.28801e+09	1.39618e+09	4.89963e+09
Isobutyraldehyde	Level 2 ID	2.60472e+07	2.35361e+07	544003	299435	577701	454117	2.2914e+07	2.10269e+07	318547	334504	643700	271159	2.23919e+07	2.592e+07	271948	280211	627890	496544
Inositol	Level 1 ID	31976.3	86921.3	35950.7	34586.1	50722.2	193199	3.4486e+06	2.04284e+06	2.71118e+06	1.70004e+06	3.17273e+06	2.04141e+06	3.33537e+06	941124	3.47792e+06	935575	2.35803e+06	1.25498e+06
Inosine-5'-monophosphate (IMP)	Level 2 ID	570429	318769	419510	416472	590138	535044	318178	276932	215486	276410	346579	379588	449290	291997	356139	284112	448193	451996
Inosine	Level 1 ID	6.56731e+06	1.42387e+07	6.45379e+06	1.57708e+07	3.28592e+06	2.61319e+07	4.131e+06	1.0248e+07	2.97631e+06	1.20701e+07	6.5351e+06	8.86806e+06	1.30441e+07	5.42603e+07	7.76878e+06	2.02641e+07	1.22524e+07	4.39677e+07
Indoleacrylic acid	Level 2 ID	6.39922e+08	7.1486e+08	7.3494e+08	9.44258e+08	2.86002e+08	8.97827e+08	2.53527e+08	2.92881e+08	2.74127e+08	3.13025e+08	1.91065e+08	1.34924e+08	2.97016e+08	4.46799e+08	3.63702e+08	2.78859e+08	1.27721e+08	3.16761e+08
Indole-3-lactic acid	Level 2 ID	1.34373e+06	1.96639e+06	1.66897e+06	1.50612e+06	2.76582e+08	9.05572e+08	1.91964e+06	1.82486e+06	1.37956e+06	1.32862e+06	5.9866e+08	2.52981e+08	1.17059e+06	1.80212e+06	1.15719e+06	1.2761e+06	1.05992e+08	3.32163e+08
IMP	Level 1 ID	5.32604e+06	5.13751e+06	5.42959e+06	5.23354e+06	7.48618e+06	1.11789e+07	4.30863e+07	1.87167e+07	2.9016e+07	1.22311e+07	3.31219e+07	1.41254e+07	1.29289e+07	1.66966e+07	1.71562e+07	7.69717e+06	1.80043e+07	1.46787e+07
Imidazoleacetic acid	Level 2 ID	5.39664e+06	8.96292e+06	329369	1.19257e+07	1.20253e+07	3.12236e+07	1.89207e+06	1.05773e+07	8.74464e+06	1.1234e+07	6.35395e+08	4.16702e+08	2.42554e+06	2.91015e+06	1.26834e+06	1.57533e+07	8.88679e+08	1.7485e+09
Iditol	Level 2 ID	5.49298e+06	6.11181e+06	4.06907e+06	2.90636e+06	6.14877e+06	5.64462e+06	6.4284e+06	5.48608e+06	9.14584e+06	1.00561e+07	5.16922e+06	3.00295e+06	9.4097e+06	1.71994e+07	1.52039e+07	3.95386e+07	1.46442e+07	4.18302e+07
Hypoxanthine	Level 2 ID	3.32311e+07	7.21173e+07	3.46037e+07	8.65095e+07	1.78938e+07	1.4091e+08	1.99723e+07	5.2573e+07	1.8409e+07	6.63586e+07	3.741e+07	4.92861e+07	7.30511e+07	2.6132e+08	4.42747e+07	1.07982e+08	7.00638e+07	2.29976e+08
Hydroxy-proline	Level 2 ID	4.75898e+07	5.11648e+07	1.75474e+07	2.69272e+07	3.79852e+06	6.51009e+06	5.24046e+07	6.4447e+07	2.11252e+07	3.57858e+07	5.69027e+06	9.58156e+06	4.18795e+07	8.58714e+07	1.46394e+07	2.37253e+07	2.67632e+06	3.40155e+06
Hydroxykynurenine	Level 2 ID	1.64967e+06	1.63631e+06	2.29609e+06	3.59725e+06	8.19338e+06	1.07649e+07	4.63279e+06	2.61745e+06	6.38963e+06	2.99578e+06	8.95175e+06	3.11382e+06	239070	451070	410825	1.03435e+06	351889	6.32286e+06
Hydroxyglutaric acid	Level 2 ID	881919	1.39903e+06	968724	843398	2.41373e+06	2.02727e+06	2.68197e+06	1.94438e+06	2.7088e+06	1.78045e+06	2.63994e+06	2.34053e+06	9.36087e+06	3.65119e+06	6.89381e+06	2.81119e+06	1.01965e+07	3.38306e+06
Hydroxybenzaldehyde	Level 2 ID	1.1895e+07	1.67986e+07	1.36696e+07	2.73588e+07	1.66306e+07	4.15893e+07	6.95769e+07	4.48422e+07	6.04479e+07	4.40032e+07	5.68117e+07	3.65061e+07	1.51034e+08	6.31437e+07	1.85475e+08	6.72114e+07	1.24653e+08	6.80342e+07
Histidine	Bad integration;Level 1 ID	9.96861e+08	1.06565e+09	1.7736e+09	1.81977e+09	2.6132e+09	3.27946e+09	1.2778e+09	1.09228e+09	2.21866e+09	2.17504e+09	3.25535e+09	1.42859e+09	2.78094e+08	1.09994e+09	4.18611e+08	4.31709e+08	2.07422e+09	1.40827e+09
Hexose-phosphate	Level 1 ID	2.29222e+06	4.57656e+06	4.70527e+06	2.71714e+06	5.8092e+06	9.70718e+06	2.25777e+07	1.0079e+07	1.60284e+07	7.45956e+06	1.74436e+07	7.11873e+06	6.71982e+06	9.01551e+06	1.01284e+07	4.58603e+06	1.02394e+07	5.19606e+06
Hexanoylcarnitine	Level 2 ID	1.03678e+07	1.24036e+07	9.51176e+06	9.54959e+06	1.02281e+07	3.7528e+06	5.15601e+06	5.17993e+06	1.90407e+07	6.4106e+06	5.80783e+06	2.07232e+06	2.11965e+06	1.5194e+06	5.47645e+06	2.57312e+06	2.72808e+06	1.0419e+06
Guanosine triphosphate (GTP)	Level 1 ID	3.78635e+06	2.72995e+06	3.24083e+06	2.94783e+06	107448	323853	1.78811e+06	2.53414e+06	3.20204e+06	2.75829e+06	288379	187232	2.11236e+06	5.13139e+06	2.34054e+06	2.71944e+06	188962	279407
GMP	Level 1 ID	538181	287740	498018	217799	265812	97205.7	5.65094e+06	3.24066e+06	2.04954e+06	1.14554e+06	4.27133e+06	3.44013e+06	5.01252e+06	1.93346e+06	4.52055e+06	1.35453e+06	3.4683e+06	1.82163e+06
Guanosine 5'-diphosphate (GDP)	Level 2 ID	7.02388e+06	3.99352e+06	7.70326e+06	4.36679e+06	1.4994e+06	829177	7.38753e+06	6.59314e+06	9.21264e+06	6.36623e+06	3.50412e+06	2.30864e+06	8.11343e+06	5.93831e+06	1.14437e+07	6.18288e+06	2.35859e+06	2.12768e+06
Guanosine	Level 1 ID	1.94158e+06	2.88282e+06	1.93518e+06	2.5177e+06	296905	2.27969e+06	2.95706e+06	6.935e+06	2.61342e+06	9.02246e+06	1.93869e+06	2.77686e+06	9.19408e+06	3.86034e+07	7.34837e+06	1.84726e+07	5.03138e+06	2.25984e+07
Guanine	Bad integration;Level 2 ID	4.90189e+07	6.43653e+07	5.10829e+07	8.8241e+07	1.04777e+07	6.53064e+07	2.48425e+07	2.82446e+07	3.23188e+07	4.76175e+07	2.70408e+07	7.48687e+07	2.78093e+07	8.73778e+07	2.60625e+07	3.25888e+06	1.22312e+07	5.63022e+07
GSA	Weak/poor match	363446	302258	513689	569344	634122	654777	350592	302347	563143	599796	631722	736552	175443	351809	322725	686794	268937	971760
Guanidineacetic acid	Weak/poor match	536061	1.40117e+08	1.09874e+06	624822	5.31288e+07	591230	3.02085e+06	4.44241e+07	482568	505523	3.88415e+06	297582	2.6153e+06	609466	316653	3.11384e+06	1.62409e+07	339982
Glycine	Level 1 ID	1.06554e+07	1.4107e+07	1.30077e+07	1.63242e+07	1.73795e+07	3.02656e+07	9.53415e+06	1.20089e+07	1.07808e+07	1.15964e+07	1.48794e+07	1.99654e+07	4.90094e+06	1.61964e+07	5.42274e+06	1.25251e+07	8.84556e+06	3.11862e+07
Glycerylphosphorylcholine	Level 1 ID	1.82637e+07	3.43431e+07	6.05737e+07	7.02959e+07	3.93561e+08	2.48247e+08	6.12986e+08	7.48245e+07	5.05205e+08	2.52507e+08	8.68751e+07	5.57749e+07	9.43254e+07	1.60828e+08	8.23415e+07	1.10083e+08	7.89291e+07	5.76975e+08
GSSG	Level 1 ID	3.41086e+06	1.82508e+06	2.69318e+06	1.97617e+06	7.75859e+06	6.15375e+06	1.0585e+07	5.54803e+06	1.3119e+07	6.27884e+06	1.15713e+07	9.85638e+06	1.61388e+07	4.17798e+06	1.64562e+07	5.27388e+06	1.13989e+07	7.13639e+06
Glutathione (reduced)	Level 2 ID	7.9086e+06	1.03709e+07	6.1803e+06	4.53717e+06	266460	185216	1.29211e+07	1.52993e+07	6.08026e+06	5.55743e+06	309332	144105	9.78888e+06	5.94425e+06	9.2153e+06	5.4684e+06	247402	161176
Glutamyl-glutamic acid	Level 2 ID	2.34129e+06	2.50024e+06	2.93472e+06	3.51797e+06	4.91062e+06	7.70003e+06	224244	244467	261971	299099	328772	391814	397739	188382	510878	150763	569707	156297
Glutamine	Level 1 ID	9.50452e+08	1.29776e+09	1.45099e+09	1.70387e+09	1.84431e+09	3.5576e+09	1.13488e+09	1.81039e+09	1.60123e+09	2.56699e+09	1.39651e+09	2.69548e+09	5.74072e+08	1.7621e+09	9.54245e+08	1.54412e+09	1.09905e+09	2.65571e+09
Glutamic acid	Level 1 ID	9.99623e+08	5.81645e+08	1.07673e+09	6.47593e+08	1.38443e+09	1.0239e+09	1.04358e+09	3.49502e+08	1.24117e+09	4.00624e+08	1.06824e+09	4.07153e+08	7.97377e+08	4.43488e+08	8.71153e+08	2.59901e+08	8.68298e+08	4.47619e+08
Glucuronic acid	Level 1 ID	250239	538905	472168	578682	1.30865e+06	1.43506e+06	2.61974e+06	2.86586e+06	2.5729e+06	2.52317e+06	3.00295e+06	3.5121e+06	3.57046e+06	2.24955e+06	4.14396e+06	2.52435e+06	4.02131e+06	2.86635e+06
Glucose	Level 1 ID	1.77252e+06	9.65255e+06	654662	529651	2.33705e+06	779857	8.41133e+06	4.16349e+06	4.1975e+06	1.57636e+06	2.87455e+06	2.44772e+06	1.71071e+07	4.90655e+06	9.91122e+06	1.74374e+06	1.79539e+07	2.20511e+06
Glucosamine-6-phosphate	MasslistRT ID	60463.9	54014.6	57030.3	80527.2	91788.8	131811	787125	377863	786473	449341	844465	245388	197738	1.38904e+06	635411	1.27895e+06	383318	2.31618e+06
Gluconic acid	Level 2 ID	2.63694e+07	3.57327e+07	3.05915e+07	2.95215e+07	3.06848e+07	3.78991e+07	2.42064e+08	1.74602e+08	2.2684e+08	1.81163e+08	1.95784e+08	1.54103e+08	1.7143e+08	1.30559e+08	1.80314e+08	1.25584e+08	1.22475e+08	1.1276e+08
Galactonic acid	Level 2 ID	2.48261e+07	3.55463e+07	2.40743e+07	2.20402e+07	2.24037e+07	2.20749e+07	3.86177e+07	2.53244e+07	3.63159e+07	1.44416e+07	2.09946e+07	1.12465e+07	1.43619e+08	6.88089e+07	1.30022e+08	6.06616e+07	9.63208e+07	5.31939e+07
Fumaric acid	Level 1 ID	1.75682e+07	1.66752e+07	1.92675e+07	1.78423e+07	2.79091e+07	3.31873e+07	7.86637e+07	6.11903e+07	7.92225e+07	5.1668e+07	6.02466e+07	6.72773e+07	4.86689e+07	3.25246e+07	5.10341e+07	4.29931e+07	4.19348e+07	3.95731e+07
Fru-1,6-bP	Level 1 ID	1.83659e+06	2.5249e+06	2.4469e+06	3.48296e+06	2.20586e+06	973379	5.44963e+06	1.87415e+06	5.48328e+06	1.5096e+06	1.01e+06	466599	8.08278e+06	1.32349e+06	1.2357e+07	1.58505e+06	5.23692e+06	471224
erythritol	Weak/poor match	374450	535540	479808	318616	345495	323298	709042	666948	783650	585095	435577	421545	1.07234e+06	1.19099e+06	1.96272e+06	2.99725e+06	945616	1.50604e+06
Erucamide	Level 2 ID	6.39883e+06	1.45581e+07	1.06661e+06	5.58828e+06	1.67051e+06	1.66055e+06	1.67201e+07	2.08709e+07	2.00893e+07	6.08804e+07	1.44315e+07	5.58496e+06	342474	3.65997e+06	2.17098e+07	3.16311e+07	1.22467e+07	3.91671e+07
Ecgonine	Level 2 ID	2.26578e+07	1.63073e+07	7.76993e+06	8.82718e+06	6.18164e+07	4.2091e+06	1.47645e+07	3.2784e+07	1.12696e+07	1.17681e+07	1.52254e+07	6.6563e+06	2.29513e+07	1.72162e+07	7.08992e+06	9.75217e+06	3.37055e+07	5.77943e+06
Dodecyltrimethylammonium	Level 2 ID	2.18746e+06	3.9025e+06	579343	533321	2.33388e+06	2.05274e+08	1.40195e+06	728485	1.71931e+06	5.01292e+06	1.97805e+07	2.35803e+06	702178	1.06524e+07	446925	1.51761e+07	1.88944e+06	2.22341e+06
Dihydrouracil	Level 1 ID	1.24659e+07	1.53281e+07	1.56427e+07	1.80339e+07	1.88543e+07	2.89963e+07	6.67072e+06	1.24378e+07	7.77797e+06	1.6168e+07	9.92728e+06	2.0462e+07	3.59965e+06	1.10374e+07	5.25839e+06	8.85266e+06	6.16912e+06	1.61238e+07
Dihexyl nonanedioate	Weak/poor match	864440	731542	1.1456e+06	672608	1.07731e+06	1.69233e+06	443968	2.19479e+06	804749	752818	4.32819e+06	961993	468724	9.21091e+06	783865	1.39075e+06	7.23693e+06	1.39856e+06
Diglycidyl ether	Weak/poor match	3.39363e+06	5.35932e+06	1.72298e+06	3.34534e+06	8.15281e+08	1.58764e+07	5.60435e+06	5.13156e+06	3.37171e+06	2.82019e+06	5.0125e+07	1.47954e+07	1.31906e+06	875970	3.98343e+06	3.56099e+06	6.02732e+08	2.60323e+07
d-GTP	MasslistRT ID	1.98398e+06	1.11213e+06	1.47241e+06	2.1269e+06	229814	241896	697052	919220	904037	1.05671e+06	162977	156223	808512	2.10153e+06	447003	1.09494e+06	165674	180926
Deoxyguanosine diphosphate	Level 1 ID	6.82793e+06	5.13525e+06	6.33939e+06	5.43639e+06	1.2031e+06	962294	3.76442e+06	3.81121e+06	4.51215e+06	4.05426e+06	1.01436e+06	956846	4.14926e+06	4.47059e+06	3.85306e+06	3.67483e+06	843817	904337
Decanamide	Level 2 ID	2.03947e+07	6.22844e+07	1.49545e+07	1.10841e+07	3.88199e+07	4.15076e+07	4.0905e+06	2.15193e+06	7.02408e+06	4.08897e+06	5.1957e+07	5.21686e+07	1.42574e+07	3.8614e+07	9.67967e+06	8.16457e+06	8.48183e+06	5.79467e+07
d-ATP	MasslistRT ID	1.49314e+06	914366	990275	945323	46834.3	90238.7	479401	518604	545425	470365	76444.2	50351.9	321725	1.1369e+06	274702	414761	34354.2	101213
Cytosine	Level 2 ID	7.27791e+07	6.3854e+07	8.03123e+07	1.24209e+08	3.85282e+07	9.07224e+07	2.71032e+07	2.26192e+07	3.88806e+07	3.91849e+07	2.37108e+07	2.01428e+07	2.37849e+07	5.3994e+07	2.29918e+07	3.15769e+07	2.38364e+07	3.9259e+07
Cytidine 5'-triphosphate	Level 1 ID	7.70998e+06	6.15834e+06	6.16138e+06	6.56849e+06	2.01233e+06	1.67011e+06	1.40622e+06	2.38906e+06	2.68508e+06	2.48789e+06	752769	500440	1.79501e+06	5.71761e+06	1.71612e+06	2.56708e+06	591305	1.09657e+06
Cytidine	Level 1 ID	556459	1.37489e+07	4.25286e+06	1.74089e+07	3.0931e+06	4.04788e+07	1.90281e+07	2.4156e+07	1.48506e+07	2.9521e+07	1.90104e+07	2.55178e+07	5.70503e+07	8.6369e+07	3.44539e+07	4.50626e+07	5.03938e+07	8.08683e+07
Cysteine-S-sulfate	Weak/poor match	1.1913e+07	9.45115e+06	1.62618e+07	1.04814e+07	1.15869e+07	8.68492e+06	1.87755e+07	1.82216e+07	2.22191e+07	1.87748e+07	1.32975e+07	8.31415e+06	2.39545e+07	2.13432e+07	2.65339e+07	2.21001e+07	1.07047e+07	2.10611e+07
Cysteic acid	Level 2 ID	2.39276e+06	4.11805e+06	2.10161e+06	4.49402e+06	3.79703e+06	1.04865e+07	2.14314e+06	2.22577e+06	2.06956e+06	1.77617e+06	9.89127e+06	1.44774e+07	1.20745e+06	2.67754e+06	1.83152e+06	3.90675e+06	2.24828e+07	1.43028e+07
Cyclopentylacetic acid	Level 2 ID	1.88526e+07	1.06851e+07	2.05234e+07	2.62773e+07	1.12668e+07	4.21706e+06	1.694e+07	9.27765e+06	2.42275e+07	1.6702e+07	8.75179e+06	6.64442e+06	1.16706e+07	1.16341e+07	2.25861e+07	2.79798e+07	1.28646e+07	3.51319e+06
Crotonic acid	Weak/poor match	2.48332e+06	2.4371e+06	2.39592e+06	2.10203e+06	3.14985e+06	4.09116e+06	3.3726e+06	4.27104e+06	3.81928e+06	4.33107e+06	5.76918e+06	4.20098e+06	7.45778e+07	2.89913e+07	8.27405e+07	1.98941e+07	9.97933e+07	2.65869e+07
Creatinine	Level 1 ID	3.16485e+06	5.51002e+07	6.74785e+06	1.36797e+06	8.4525e+07	2.60503e+06	1.83786e+06	1.02094e+07	1.43425e+06	1.32407e+06	7.57534e+06	1.22614e+06	950928	1.19911e+06	2.99481e+06	1.18758e+06	3.37309e+07	852909
CMP	Level 1 ID	1.0354e+06	692175	1.18587e+06	816059	1.23284e+06	2.08286e+06	7.61356e+06	5.25542e+06	5.39301e+06	2.87992e+06	8.0417e+06	7.0281e+06	1.54989e+06	1.76582e+06	4.3424e+06	1.35693e+06	1.63281e+06	1.89026e+06
Citric acid	Level 1 ID	8.91484e+07	1.6781e+08	5.4178e+07	3.92605e+07	3.24737e+08	1.63195e+07	1.9368e+08	1.25439e+08	2.67072e+08	1.7537e+08	2.79201e+08	8.60523e+07	3.89876e+08	1.25797e+08	5.39652e+08	1.58801e+08	5.92007e+08	3.11879e+07
Choline	Level 1 ID	8.37881e+08	9.87471e+08	7.92929e+08	8.75989e+08	1.83135e+09	1.69815e+09	4.08545e+09	2.58097e+09	5.0573e+09	1.98167e+09	4.91878e+09	2.89749e+09	5.27418e+09	1.17712e+09	6.26475e+09	1.26195e+09	6.84543e+09	1.66903e+09
CDP-Choline	Weak/poor match	1.03427e+06	1.44082e+06	1.44168e+06	1.13681e+06	1.57728e+06	2.0289e+06	6.97845e+06	1.13299e+07	6.26668e+06	1.5247e+07	7.84705e+06	1.42375e+07	4.33628e+06	2.37468e+07	7.26995e+06	2.33003e+07	9.50567e+06	6.51928e+07
Carnitine	Level 1 ID	4.57842e+09	3.9831e+09	4.28939e+09	3.95229e+09	3.73203e+09	5.32294e+09	2.8296e+09	2.83744e+09	2.39456e+09	2.62291e+09	2.34429e+09	3.48845e+09	3.68201e+09	3.5843e+09	4.29667e+09	3.56792e+09	3.36855e+09	4.38978e+09
Can be a compound containing Orotidine 5'-monophosphate	Other ID	67634.4	100123	73551.7	73358	82856.5	64366.3	578330	266039	1.14506e+06	234105	1.39092e+06	752570	62767.4	90919.3	464392	81623.9	63856.5	69806.6
Can be a compound containing N-α-L-Acetyl-arginine	Other ID	1.38044e+08	4.19876e+07	1.43385e+08	4.96761e+07	1.04929e+07	2.39457e+06	5.84676e+07	3.03535e+07	5.73317e+07	3.39202e+07	1.77689e+06	3.10084e+06	2.41372e+06	1.93795e+07	2.61527e+07	9.75711e+06	733260	534737
NAAG	Other ID	3.00983e+06	1.71937e+06	3.20753e+06	1.91072e+06	4.24522e+06	3.1307e+06	3.82936e+06	1.11286e+06	4.02063e+06	1.34846e+06	2.7032e+06	1.39942e+06	2.05643e+06	1.12127e+06	2.17549e+06	385712	1.80755e+06	1.43878e+06
Hydroxykynurenine	Other ID	1.2663e+06	1.87609e+06	3.7758e+06	4.95406e+06	2.70926e+06	3.39592e+06	3.58183e+06	2.67641e+06	8.18968e+06	3.94718e+06	1.61386e+06	2.10206e+06	109502	124396	118639	757390	83827.9	479482
Bis(3,5,5-trimethylhexyl) phthalate	Level 2 ID	308674	1.11281e+06	285410	341075	264349	291234	1.12733e+06	2.67095e+07	219102	1.17669e+06	272649	286129	290935	277751	1.44245e+06	6.2091e+06	256081	1.38449e+06
Bis(2-ethylhexyl)adipate	Level 2 ID	426087	1.55112e+06	292009	348960	270460	297967	1.3144e+07	4.66325e+06	969666	2.89939e+06	356514	347846	351476	284172	1.06548e+06	6.659e+06	302999	4.22109e+06
Bis(2,2,6,6-tetramethyl-4-piperidyl)sebacate	Level 2 ID	2.16631e+06	1.98935e+06	2.01438e+06	2.38874e+06	1.75463e+08	1.96497e+08	1.70548e+06	1.67038e+06	1.76236e+06	1.80469e+06	1.62508e+08	1.56749e+08	1.27598e+06	1.27803e+06	1.13778e+06	1.14347e+06	1.55926e+08	1.85884e+08
Biopterin	Level 2 ID	2.523e+06	2.03719e+06	3.12169e+06	2.23322e+06	9.46019e+06	1.19439e+07	6.73109e+06	6.99331e+06	6.46034e+06	6.45248e+06	9.7181e+06	1.01296e+07	1.09684e+07	1.13074e+07	1.2233e+07	9.69562e+06	1.13754e+07	1.56892e+07
Betaine	Level 1 ID	8.08061e+07	1.98689e+08	1.43034e+08	1.09157e+08	5.00102e+08	1.03883e+08	9.15584e+07	1.58232e+08	4.29608e+08	5.70301e+08	2.4903e+08	2.19803e+08	1.47929e+08	4.88653e+08	6.38996e+08	6.91016e+08	8.41712e+08	2.35181e+09
Benazol P	Weak/poor match	5.58878e+08	1.53919e+08	2.27998e+08	8.66101e+07	1.23447e+06	1.15001e+06	2.36513e+08	9.19022e+07	8.92904e+07	2.80951e+07	957377	1.12751e+06	7.78708e+07	1.27786e+08	3.69658e+07	9.57185e+06	582104	1.18394e+06
Aspartic acid	Level 1 ID	2.10362e+08	2.43434e+08	2.33371e+08	2.71121e+08	2.82925e+08	4.04909e+08	1.88711e+08	2.03151e+08	1.89422e+08	2.06774e+08	2.03046e+08	2.88816e+08	8.46844e+07	2.01599e+08	1.24618e+08	3.01912e+08	9.17797e+07	4.71372e+08
Asparagine	Level 1 ID	2.39224e+08	2.54155e+08	2.79983e+08	2.9855e+08	3.50132e+08	5.10231e+08	1.2639e+08	1.83501e+08	1.5111e+08	2.27925e+08	1.74577e+08	2.74132e+08	6.41862e+07	1.72828e+08	8.79717e+07	1.33171e+08	1.06254e+08	2.34635e+08
Arginine	Level 1 ID	1.81482e+09	1.99589e+09	2.23852e+09	2.64456e+09	2.66703e+09	4.2213e+09	1.36689e+09	1.66628e+09	1.57384e+09	2.12483e+09	2.30811e+09	3.07381e+09	1.91548e+09	2.55881e+09	2.21186e+09	2.45886e+09	2.48374e+09	4.58009e+09
Arachidonic acid	Level 2 ID	838505	693460	2.03024e+07	2.88406e+07	153824	154671	724281	795870	2.20463e+07	5.5405e+06	116118	130407	879292	891205	2.69807e+07	1.42427e+07	152731	119572
Aminophenol	Level 2 ID	3.03371e+07	3.60554e+07	6.00759e+07	6.43238e+07	1.41843e+08	1.71127e+08	5.4976e+07	4.63228e+07	9.50394e+07	7.38274e+07	1.27671e+08	1.55235e+08	3.95902e+06	1.07243e+07	9.93844e+06	2.96421e+07	1.30389e+07	7.35427e+07
Aminonicotinic acid	Level 2 ID	7.59275e+06	3.20115e+07	1.97536e+07	9.51753e+06	7.2911e+07	3.89805e+06	6.52392e+06	1.03772e+07	3.41839e+06	4.42245e+06	2.173e+07	4.63318e+06	4.9488e+06	1.02724e+07	5.51327e+06	5.71431e+06	6.11006e+07	929186
Aminobutyric acid	Weak/poor match	832362	1.34656e+06	1.40007e+06	1.77555e+06	8.56645e+06	5.56966e+06	1.51887e+07	2.73611e+06	1.14185e+07	5.94618e+06	2.30337e+06	1.73754e+06	2.78534e+06	4.73513e+06	2.35604e+06	3.19047e+06	2.99188e+06	1.70688e+07
Aminoadipic acid	Level 2 ID	188423	160651	186959	192347	111705	151948	1.59876e+07	1.1028e+07	1.84708e+07	1.46788e+07	2.05068e+07	2.59232e+07	4.8111e+06	8.82612e+06	5.73959e+06	2.04224e+07	5.33893e+06	3.42327e+07
alpha ketoglutaric acid	Level 1 ID	1.96368e+06	925481	1.74392e+06	899114	2.40395e+07	1.03419e+07	1.33074e+06	766515	1.39442e+06	1.62968e+06	3.87447e+07	2.3468e+07	1.07096e+07	797288	8.48556e+06	916283	3.58837e+07	7.95933e+06
Alanyltyrosine	Weak/poor match	570544	466325	577633	873107	76867.1	89881.6	744456	710847	1.50683e+06	1.6731e+06	98139.6	74481.7	2.56797e+06	1.15527e+06	4.77868e+06	2.64854e+06	147239	96301.6
Alanine	Level 1 ID	6.95286e+07	1.34325e+08	1.19642e+08	1.72316e+08	1.88861e+08	2.66432e+08	1.12221e+08	6.78164e+07	1.21233e+08	8.53937e+07	8.00044e+07	5.16214e+07	1.08356e+08	1.62277e+08	1.00264e+08	9.95379e+07	1.37029e+08	2.2023e+08
Adenosine triphosphate (ATP)	Level 1 ID	4.01879e+07	2.90595e+07	3.52726e+07	3.14199e+07	4.36913e+06	4.97028e+06	1.48865e+07	1.80428e+07	2.64406e+07	2.07571e+07	4.69465e+06	2.55489e+06	1.60537e+07	2.88453e+07	2.00189e+07	1.82227e+07	3.11282e+06	4.13665e+06
Adenosine monophosphate (AMP)	Level 1 ID	6.35e+06	3.07735e+06	6.86561e+06	2.86982e+06	5.77998e+06	2.89315e+06	5.2307e+07	2.42606e+07	1.79392e+07	1.04162e+07	2.50258e+07	2.50403e+07	4.99635e+07	2.37439e+07	4.43463e+07	1.76874e+07	4.2628e+07	2.71043e+07
ADP	Level 1 ID	5.84369e+07	3.45551e+07	6.4439e+07	3.49024e+07	2.87332e+07	1.41696e+07	5.48901e+07	4.4041e+07	5.85602e+07	3.92735e+07	4.03528e+07	2.86968e+07	5.74429e+07	4.24794e+07	7.83246e+07	4.58949e+07	4.05781e+07	2.54426e+07
Adenosine	Level 1 ID	1.30704e+07	1.31464e+07	2.99895e+07	1.59381e+07	3.92992e+06	4.25388e+07	5.6794e+07	2.78029e+07	1.11692e+07	1.41732e+07	2.34104e+07	4.38482e+07	2.65136e+07	3.45296e+07	1.80753e+07	2.23346e+07	1.97039e+07	2.94501e+07
Adenine	Level 2 ID	5.70182e+07	5.17884e+07	9.70592e+07	9.72026e+07	4.60749e+08	1.17727e+08	1.87759e+08	1.47064e+08	1.93407e+08	2.39282e+08	2.08078e+08	3.84812e+08	2.12993e+08	3.3466e+08	2.69589e+08	3.48057e+08	7.6337e+08	2.27591e+08
Acrylic acid	Level 2 ID	2.13676e+06	6.26242e+06	1.57587e+06	2.01468e+06	3.22912e+06	2.74068e+06	4.92544e+06	4.06093e+06	3.1824e+06	2.77126e+06	4.3287e+06	3.61979e+06	1.16379e+07	5.67037e+06	6.91463e+06	2.69032e+06	1.49262e+07	4.53683e+06
Aconitic acid	Level 1 ID	5.87947e+06	1.91184e+06	2.92326e+06	1.80506e+06	7.10144e+06	3.88354e+06	6.8037e+06	3.39422e+06	7.95101e+06	4.39302e+06	4.25729e+06	2.98176e+06	7.25932e+06	3.12899e+06	9.59847e+06	4.76302e+06	9.15465e+06	3.64476e+06
Acetyl-β-methylcholine	Level 2 ID	2.0332e+07	1.16593e+07	4.03491e+07	2.39741e+07	9.15718e+07	7.93081e+07	2.2204e+07	1.01698e+07	4.16201e+07	1.90143e+07	6.39653e+07	5.91142e+07	1.73556e+07	1.30572e+07	4.36402e+07	2.51686e+07	7.75397e+07	7.4525e+07
Acetyl-L-carnitine	MasslistRT ID	3.33459e+06	4.9901e+06	777278	1.60039e+06	1.5386e+06	1.64803e+06	5.0249e+06	9.4768e+06	1.37782e+06	2.85788e+06	1.28871e+06	1.29184e+06	5.38283e+06	4.78136e+06	942713	2.63639e+06	879941	1.35771e+06
Acetylcholine	Level 1 ID	166481	220136	229196	138863	1.27731e+07	2.94738e+06	317361	353236	875826	165755	6.4819e+06	6.56276e+06	7.42684e+06	1.17401e+07	1.0946e+07	5.15304e+06	8.13712e+07	9.2706e+06
Acetylcarnitine	Level 1 ID	7.39717e+08	4.22899e+08	6.07114e+08	4.86971e+08	1.26816e+09	4.62537e+08	2.52091e+09	1.54749e+09	3.27727e+09	1.6525e+09	2.83433e+09	1.18636e+09	2.01542e+09	1.13879e+09	2.37589e+09	8.77622e+08	2.00572e+09	9.21422e+08
AHA	Level 2 ID	3.22221e+06	4.68534e+06	5.60461e+06	8.52719e+06	9.04424e+06	1.67595e+07	4.00744e+06	5.36804e+06	5.74848e+06	7.97999e+06	8.2862e+06	1.34422e+07	2.75585e+06	5.95272e+06	4.02056e+06	7.86087e+06	5.81252e+06	1.80925e+07
Acamprosate	Level 2 ID	1.5923e+07	2.82593e+07	2.13392e+06	1.23547e+06	1.74628e+07	333740	1.31165e+07	1.5925e+07	1.71357e+06	936469	3.07856e+06	388587	1.5654e+07	1.21529e+07	904585	1.03193e+06	1.18209e+07	1.88907e+06
Abietic acid	Weak/poor match	5.10464e+07	3.62773e+07	1.74461e+06	1.58551e+06	5.02121e+06	3.09033e+06	4.132e+07	3.88584e+07	2.35803e+06	1.08428e+06	3.20498e+06	3.42584e+06	4.95697e+07	4.32852e+07	2.47966e+06	1.85934e+06	5.00658e+06	2.9677e+06
7-methyl-1H-pyrazolo[3,4-f]quinolin-9-ol	Level 2 ID	2.43955e+08	2.12812e+08	2.66853e+07	1.74047e+07	3.99574e+06	4.91252e+06	2.43555e+08	1.93604e+08	5.62109e+06	4.25568e+06	4.22645e+06	4.46203e+06	5.07041e+07	2.02998e+08	1.28564e+06	2.74043e+06	3.15677e+06	4.41221e+06
6-Methylquinoline	Level 2 ID	7.93338e+06	8.98341e+06	8.87427e+06	1.18263e+07	3.65812e+06	1.28126e+07	3.32895e+06	3.46829e+06	3.39662e+06	3.44021e+06	2.52653e+06	1.55143e+06	3.70666e+06	5.46672e+06	4.38436e+06	3.0729e+06	1.57286e+06	3.90486e+06
5-Methylcytosine	Level 2 ID	697977	680195	1.30925e+06	661384	1.78275e+06	1.89406e+06	6.14367e+07	4.6063e+07	7.40586e+07	5.27192e+07	5.91984e+07	5.92748e+07	6.46753e+07	4.44594e+07	7.82645e+07	5.25474e+07	6.93472e+07	4.15047e+07
5-Hydroxylysine	Level 2 ID	2.27313e+06	2.55739e+06	2.96955e+06	3.32968e+06	1.46728e+06	3.13092e+06	1.7944e+06	1.50752e+06	2.2237e+06	1.674e+06	1.97547e+06	1.30893e+06	1.24639e+06	1.04941e+06	2.31659e+06	1.47104e+06	1.01603e+06	1.3179e+06
5-Hydroxyindole-3-acetic acid	Weak/poor match	8.06087e+07	5.36297e+07	9.11909e+07	8.59621e+07	493173	360670	7.88992e+07	6.68878e+07	6.66815e+07	8.33742e+07	1.37855e+06	1.21348e+06	3.23336e+07	3.29102e+07	5.706e+07	6.86683e+07	1.28178e+06	927269
5-AVA	Level 2 ID	5.39438e+06	1.19792e+07	6.50272e+06	1.37017e+07	1.30216e+07	4.48158e+07	2.55012e+07	2.34905e+07	2.279e+07	2.47137e+07	2.96502e+07	2.67693e+07	1.96519e+07	6.92377e+07	1.69418e+07	3.55477e+07	3.3911e+07	9.06926e+07
Isonipecotamide	Weak/poor match	1.03208e+07	1.26915e+07	1.29761e+07	1.73814e+07	2.19476e+07	3.34352e+07	7.08273e+06	1.00929e+07	9.66018e+06	1.45562e+07	1.47067e+07	2.27133e+07	5.52978e+06	1.22663e+07	6.81931e+06	9.05681e+06	1.04791e+07	1.94494e+07
4-oxo-4-(4-toluidino)but-2-enoic acid	Level 2 ID	492451	474619	443218	418379	2.00669e+08	6.40215e+08	485047	463743	375316	424837	4.14738e+08	1.77801e+08	263487	522131	222794	385666	8.44954e+07	2.35223e+08
4-Indolecarbaldehyde	Level 2 ID	1.9982e+07	2.32703e+07	2.30115e+07	3.01356e+07	2.50507e+07	3.66159e+07	7.68209e+06	8.5765e+06	8.06285e+06	1.00002e+07	8.07134e+06	6.58775e+06	9.61057e+06	1.44613e+07	1.17117e+07	8.18107e+06	1.03068e+07	1.37581e+07
4-Hydroxy-2-(2-hydroxyethyl)-1,2-dihydrophthalazin-1-one	Weak/poor match	2.29252e+06	2.8843e+06	4.32319e+06	4.79196e+06	5.9079e+06	7.17457e+06	4.07324e+06	3.39785e+06	6.72568e+06	4.70986e+06	5.06666e+06	6.02234e+06	274772	785192	661582	1.81347e+06	524967	2.83452e+06
4-GBA	Level 2 ID	5.90022e+07	9.08878e+07	4.84796e+07	5.45609e+07	2.72683e+07	3.28447e+07	2.00747e+08	2.74892e+08	1.63788e+08	2.56342e+08	2.22353e+08	2.42715e+08	2.26216e+08	9.97881e+08	2.1142e+08	4.70933e+08	3.44161e+08	1.26879e+09
4-Dodecylbenzenesulfonic acid	Level 2 ID	1.9923e+08	3.14458e+08	4.20959e+08	1.59931e+08	1.33244e+07	3.13076e+07	1.69422e+08	2.24924e+08	1.03516e+08	2.13676e+08	2.0106e+07	5.90965e+07	1.10153e+09	7.25289e+07	8.50016e+08	3.4387e+08	1.22204e+07	3.07201e+07
N-Acetyl-PABA	Level 2 ID	2.30244e+07	1.94824e+07	2.68432e+07	2.14124e+07	2.18627e+07	1.99175e+07	4.25769e+07	3.07875e+07	3.91073e+07	1.84634e+07	2.78827e+07	1.55861e+07	4.35978e+07	2.55909e+07	6.62763e+07	2.5347e+07	2.35369e+07	2.3026e+07
4,4'-Diisocyanatodicyclohexylmethane	Weak/poor match	4.83542e+06	2.26974e+06	1.57735e+08	1.65994e+08	8.56314e+06	1.18973e+07	908751	2.82686e+07	1.34161e+08	2.35678e+07	2.40695e+06	1.47495e+07	2.41093e+06	7.57132e+06	3.44636e+07	5.21274e+07	2.52147e+07	1.24555e+07
4-(3-Methyl-5-oxo-4,5-dihydro-1H-pyrazol-1-yl)benzoic acid	Level 2 ID	507879	531770	542069	838743	9.36087e+06	1.41313e+07	708970	1.64508e+06	722206	637493	1.59028e+07	9.05042e+06	434611	2.3255e+06	183240	947773	2.95427e+06	3.4986e+07
3-Ureidopropionic acid	Level 1 ID	469248	533922	426437	426766	554557	856742	580121	2.6443e+06	1.5511e+06	5.52285e+06	527046	582008	2.4523e+06	1.15836e+07	3.27035e+06	2.30196e+07	708276	1.25365e+07
3-Pyridylacetic acid	Level 2 ID	7.30709e+06	1.21817e+07	6.00743e+06	7.74862e+06	5.9694e+07	1.26873e+07	7.29534e+06	7.88024e+06	3.57258e+06	1.48756e+07	1.35862e+07	1.63605e+07	1.19266e+07	8.46662e+06	1.18948e+07	4.22829e+06	1.85229e+07	1.22036e+07
3-Phosphoglyceric acid	Level 1 ID	3.79118e+06	1.27123e+07	2.64381e+06	1.43989e+07	1.26661e+06	1.77858e+07	2.15667e+06	2.64975e+06	2.53224e+06	1.78232e+06	370755	3.74809e+06	5.02623e+07	3.78388e+06	3.18514e+07	1.08568e+07	1.47758e+07	1.01307e+07
3-oxo-2,11-dioxatricyclo[5.4.0.0â´,â¸]undeca-5,9-diene-10-carboxamide	Weak/poor match	4.07052e+08	4.68015e+08	7.55975e+08	8.87269e+08	1.65717e+09	2.09557e+09	7.18688e+08	5.87464e+08	1.20656e+09	9.20613e+08	1.51048e+09	1.83114e+09	6.08074e+07	1.48088e+08	1.38677e+08	3.96591e+08	1.84892e+08	9.58157e+08
3-oxo-2,11-dioxatricyclo[5.4.0.0â´,â¸]undeca-5,9-diene-10-carboxamide	Level 2 ID	1.96891e+08	2.32044e+08	3.85028e+08	4.44881e+08	8.67764e+08	1.08947e+09	3.50847e+08	2.94467e+08	5.83113e+08	4.62054e+08	7.78796e+08	9.28819e+08	3.15367e+07	7.30687e+07	6.97954e+07	1.93211e+08	8.77568e+07	4.79837e+08
3-Methylhippuric acid	Level 2 ID	8.0919e+06	7.95935e+06	7.91902e+06	3.95783e+06	2.49811e+06	2.99073e+06	1.18073e+07	8.39804e+06	1.04423e+07	5.53816e+06	3.8217e+06	2.45335e+06	1.31854e+07	9.49436e+06	1.3808e+07	5.15945e+06	2.71752e+06	2.95859e+06
3-(3,4-dihydroxyphenyl)propanoic acid	Level 2 ID	6.30491e+07	8.41565e+07	6.55872e+07	1.24755e+08	8.16937e+07	1.89272e+08	3.22527e+08	2.07445e+08	2.7991e+08	2.00598e+08	2.57223e+08	1.74373e+08	6.93289e+08	2.81518e+08	8.78258e+08	3.19941e+08	5.80533e+08	3.08765e+08
2-Naphthalenesulfonic acid	Level 2 ID	8.86123e+06	4.06386e+07	4.27044e+06	2.11205e+06	6.8783e+07	1.79642e+06	2.09608e+06	1.31854e+07	3.20434e+06	2.70111e+06	1.23323e+07	1.33939e+07	1.25953e+07	1.77428e+06	2.91322e+06	5.17331e+06	2.82752e+07	6.36338e+06
2-hydroxy-3-methyl-4H-pyrido[1,2-a]pyrimidin-4-one	Weak/poor match	2.36118e+08	2.39665e+08	4.18522e+08	4.03072e+08	4.04057e+08	1.1688e+09	2.81215e+08	2.24713e+08	4.66059e+08	4.9556e+08	6.42579e+08	3.96757e+09	8.06687e+07	1.15793e+08	1.49259e+08	2.61793e+08	1.31795e+09	2.2831e+09
2-hydroxy-3-methyl-4H-pyrido[1,2-a]pyrimidin-4-one	Level 2 ID	3.29476e+07	3.6648e+07	4.64207e+07	5.4532e+07	7.00642e+07	7.91434e+07	4.85656e+07	3.9615e+07	6.45394e+07	6.86402e+07	7.67799e+07	7.42143e+07	6.52489e+06	1.45229e+07	1.31968e+07	3.66359e+07	1.25308e+07	6.16139e+07
dGMP	Level 1 ID	2.01694e+06	1.04032e+06	2.21513e+06	1.06998e+06	866597	443069	3.36495e+06	2.22356e+06	2.38459e+06	1.54794e+06	1.86562e+06	1.24257e+06	3.04216e+06	1.65842e+06	3.98708e+06	1.66201e+06	2.27257e+06	1.218e+06
2'-Deoxyguanosine	Level 2 ID	6.8532e+06	8.04737e+06	6.3242e+06	1.19808e+07	1.19427e+06	7.5748e+06	3.19708e+06	3.9047e+06	3.93544e+06	5.45526e+06	2.9638e+06	1.65494e+06	3.35915e+06	1.23583e+07	2.91844e+06	5.12559e+06	1.35786e+06	6.1766e+06
2-Amino-4-methylpyrimidine	Level 2 ID	4.0568e+07	1.09878e+08	6.99244e+07	4.67894e+07	1.15512e+08	1.58106e+08	5.0546e+07	4.40135e+07	6.66176e+07	1.49558e+08	2.49407e+08	2.06986e+08	4.82018e+07	4.35885e+07	1.31452e+08	1.54102e+08	1.54579e+08	2.58124e+08
2,6-Diaminotoluene	Level 2 ID	1.29885e+07	1.12013e+07	5.56234e+06	6.05221e+06	550466	398592	8.29765e+06	9.89209e+06	2.28405e+06	3.3478e+06	393962	379305	3.44766e+06	1.26297e+07	1.1038e+06	2.74837e+06	391046	876615
2,4-Toluene diisocyanate	Level 2 ID	6.60521e+07	5.97691e+07	9.07254e+07	9.08085e+07	1.01467e+08	2.31558e+08	7.68677e+07	6.23708e+07	9.62499e+07	1.08453e+08	1.09781e+08	4.03098e+08	2.41319e+07	3.22345e+07	3.9264e+07	5.59088e+07	1.75079e+08	2.63404e+08
2,2,6,6-Tetramethyl-4-piperidinol	Level 2 ID	4.78666e+08	4.50099e+08	9.73666e+07	9.04785e+07	1.35518e+08	1.13366e+08	3.56962e+08	3.30385e+08	8.30768e+07	7.46323e+07	1.13501e+08	6.38043e+07	3.50112e+08	4.10787e+08	6.94149e+07	9.0304e+07	9.63962e+07	1.16429e+08
2-(3-{[3-(Tetrahydro-2H-pyran-4-ylamino)-3-oxetanyl]methyl}-1,2-oxazol-5-yl)ethanol	Weak/poor match	1.89748e+07	1.27772e+07	2.3199e+06	1.99399e+06	329042	508955	3.87293e+07	3.5745e+07	3.11959e+06	3.07711e+06	461362	405417	2.41947e+07	4.69593e+07	980459	8.87609e+06	393367	393506
1-Methylguanine	Level 2 ID	226535	283263	240420	486514	566670	804464	3.1545e+07	1.48768e+07	3.78792e+07	1.90854e+07	1.44258e+07	1.38656e+07	4.06377e+07	1.95168e+07	5.69886e+07	3.2893e+07	2.63407e+07	4.62688e+07
1-Methyladenine	Level 2 ID	1.1721e+06	769730	4.42754e+06	467281	3.28146e+06	3.60371e+06	1.68024e+08	1.06661e+08	2.13059e+08	1.73865e+08	2.2096e+08	1.98152e+08	2.67889e+08	1.00174e+08	2.73555e+08	1.51992e+08	3.45589e+08	1.30794e+08
1H-Indol-3-yl 6-O-[(2R,3R,4R)-3,4-dihydroxy-4-(hydroxymethyl)tetrahydro-2-furanyl]-beta-D-glucopyranoside	Weak/poor match	64875.4	62096.4	62605.4	45264.1	51832.6	553892	4.10752e+06	4.4561e+06	1.97369e+06	1.61377e+06	4.10163e+06	3.06725e+06	4.33191e+06	526250	2.3231e+06	343619	3.00748e+06	316863
1,5-Naphthalenediamine	Level 2 ID	1.10995e+07	1.22352e+07	1.15577e+07	1.52507e+07	4.63975e+06	1.46862e+07	4.30929e+06	4.80209e+06	4.20423e+06	4.96994e+06	3.18561e+06	2.04822e+06	5.09843e+06	7.61705e+06	5.7907e+06	4.30428e+06	2.09075e+06	5.15246e+06
1,5-Isoquinolinediol	Level 2 ID	2.59992e+08	1.70865e+08	2.90792e+08	2.35671e+08	9.47993e+07	2.11118e+08	3.08467e+08	2.48631e+08	2.57759e+08	2.40187e+08	3.22176e+08	5.85114e+08	3.14614e+08	3.19374e+08	4.26923e+08	3.55896e+08	2.76198e+08	4.73972e+08
1-(6-methoxy-7-methyl-6H-[1,2,5]oxadiazolo[3,4-e]indol-8-yl)ethan-1-one	Level 2 ID	5.59115e+06	4.6048e+06	441046	582914	1.15155e+06	1.3751e+06	2.05985e+07	9.25248e+06	764763	573460	1.34848e+06	1.23432e+06	510784	593308	486629	530965	973446	1.07723e+06
{(1R,2R)-2-[(2Z)-5-(Hexopyranosyloxy)-2-penten-1-yl]-3-oxocyclopentyl}acetic acid	Weak/poor match	472773	453397	440568	412660	1.02577e+07	3.778e+07	397411	506956	448991	466972	6.81404e+06	1.1407e+07	450894	382321	389290	418265	8.03976e+06	1.14543e+07
D-glucopyranoside	Level 2 ID	137113	133139	97056.4	100428	101381	82035.8	1.36218e+07	5.69102e+06	1.21102e+07	2.82154e+06	9.98742e+06	3.87331e+06	2.06586e+07	988111	2.28913e+07	2.25106e+06	9.28919e+06	1.11575e+06
(2S)-7-Hydroxy-3-oxo-3,4-dihydro-2H-1,4-benzoxazin-2-yl β-D-glucopyranoside	Weak/poor match	1.51005e+08	1.1825e+08	1.75198e+07	1.52629e+07	2.53351e+07	9.99566e+06	1.33867e+08	1.00231e+08	1.60319e+07	1.24243e+07	1.30805e+07	6.89982e+06	1.28473e+08	1.27136e+08	1.59894e+07	2.8148e+07	1.4603e+07	9.5073e+06
(2S)-4-Oxo-2-phenyl-3,4-dihydro-2H-chromen-7-yl beta-D-glucopyranoside	Weak/poor match	141113	165457	196435	132940	1.39229e+06	219356	117692	126748	115712	135988	583773	977524	243975	96727.4	209671	159572	2.10255e+06	89184.8
