# Supplementary material for: Maternal lipid mobilization is essential for embryonic development in the malaria vector Anopheles gambiae
Source: PLoS Biol. 2024 Dec 17;22(12):e3002960. doi: 10.1371/journal.pbio.3002960 (PMC11703037; doi:10.1371/journal.pbio.3002960)
Supplement: S3 Data — Transcriptomics of control and AgTL2-depleted embryos at 4–6 h, 22–24 h, and 36–38 h after oviposition. Each time point has 3 associated spreadsheets: all genes, up-regulated genes and down-regulated genes. Values are given for mean ± SE log2 (fold change on TL2 depletion), test statistic, and unadjusted and adjusted p-values, with gene description and name if available. The raw RNAseq data are available from the GEO database using the link https://www.ncbi.nlm.nih.gov/geo/query/acc.cgi?acc=GSE263712. (XLSX) [file pbio.3002960.s010.xlsx]

## Sheet: dsTL2_vs_dsGFP_all_6h
geneID	baseMean	log2FoldChange	lfcSE	stat	pvalue	padj	description	external_gene_name
AGAP012766	157.015	-0.864471	0.157424	-5.49137	3.98837e-08	0.000190038
AGAP028123	3072.37	-0.506685	0.0948842	-5.34003	9.29288e-08	0.000190038
AGAP003620	77.1034	-1.35587	0.256576	-5.2845	1.2605e-07	0.000190038
AGAP001176	149.172	-1.76502	0.334713	-5.27324	1.34038e-07	0.000190038	TIL domain-containing protein [Source:UniProtKB/TrEMBL;Acc:A0A1S4GBU0]
AGAP001834	20.0803	-2.25575	0.428064	-5.26966	1.3668e-07	0.000190038		tRNA-Ser
AGAP010064	3078.62	-0.378881	0.07194	-5.26662	1.38955e-07	0.000190038	DNA-directed RNA polymerases I, II, and III subunit RPABC1
AGAP010294	460.161	-1.41708	0.26909	-5.26618	1.39295e-07	0.000190038
AGAP011193	2791.63	-0.614674	0.119254	-5.15434	2.54532e-07	0.000303848
AGAP029066	473.601	-0.968451	0.198758	-4.87251	1.10189e-06	0.00116923
AGAP011923	1870.87	-0.614802	0.127841	-4.80911	1.51606e-06	0.00132466
AGAP003552	472.035	-0.609204	0.127037	-4.79548	1.62288e-06	0.00132466	SET and MYND domain-containing protein 5
AGAP029396	900.207	-1.04717	0.218597	-4.7904	1.6645e-06	0.00132466
AGAP028435	438.548	-0.808397	0.170924	-4.72957	2.24996e-06	0.00165286
AGAP002228	27.2819	-1.47512	0.314805	-4.68583	2.78829e-06	0.00190201
AGAP029587	6555.55	-0.827892	0.177754	-4.65752	3.20036e-06	0.00203756	Methyltransferase-like protein [Source:UniProtKB/TrEMBL;Acc:A0A453Z0V4]
AGAP005864	317.696	0.691757	0.157367	4.3958	1.10363e-05	0.0065873
AGAP005243	172.062	-0.75497	0.172845	-4.36791	1.25439e-05	0.00704672
AGAP011992	966.058	-1.05953	0.244452	-4.33432	1.46209e-05	0.00775721	lysosomal acid lipase
AGAP006355	1400.16	-0.387778	0.0916599	-4.23062	2.3305e-05	0.0117138	transcription initiation factor TFIIE subunit alpha
AGAP001973	5083.05	-0.290046	0.0688033	-4.21558	2.49139e-05	0.0118964	26S proteasome alpha 7 subunit	Prosalpha7
AGAP003677	125.062	-0.958947	0.229704	-4.17471	2.98364e-05	0.0135685
AGAP007403	134.307	-0.91855	0.222243	-4.13308	3.57927e-05	0.0155373
AGAP012182	133.719	-0.69732	0.16933	-4.11812	3.8198e-05	0.0158605
AGAP011118	1414.42	0.304386	0.0743241	4.09539	4.21455e-05	0.0167704	focal adhesion kinase 1
AGAP001988	89.4921	-1.03224	0.253942	-4.06488	4.80567e-05	0.0183576	Hyp37.7-like [Source:UniProtKB/TrEMBL;Acc:Q52P96]
AGAP001837	115.098	-0.845063	0.208888	-4.04552	5.22065e-05	0.0191758		tRNA-Gln
AGAP002381	443.281	-0.607082	0.153584	-3.95276	7.72555e-05	0.0273255	disintegrin and metalloproteinase domain-containing protein 17
AGAP007602	2384.66	-0.970823	0.246809	-3.9335	8.37173e-05	0.0279276
AGAP029040	112.626	-0.666629	0.169609	-3.9304	8.48063e-05	0.0279276	Metazoan signal recognition particle RNA [Source:RFAM;Acc:RF00017]	Metazoa_SRP
AGAP001878	610.433	-0.356085	0.0915453	-3.88971	0.000100364	0.0309703	peptide alpha-N-acetyltransferase
AGAP011056	600.126	-0.46717	0.120152	-3.88815	0.000101013	0.0309703
AGAP001070	623.901	0.455478	0.117343	3.88159	0.000103775	0.0309703	DnaJ-like protein subfamily C
AGAP013124	72.8966	-1.00793	0.262594	-3.83838	0.000123849	0.0358412	juvenile hormone-inducible protein
AGAP001749	1925.01	-0.37774	0.0988559	-3.82112	0.000132848	0.0373147	Stromal cell-derived factor 2
AGAP006380	16.2261	2.53323	0.668145	3.79143	0.00014978	0.0408686	ATP-binding cassette transporter (ABC transporter) family A member 2	ABCA2
AGAP000249	527.686	-0.373347	0.0995556	-3.75014	0.000176735	0.046884	mannosyl-glycoprotein endo-beta-N-acetylglucosaminidase
AGAP029432	18.0221	-1.60154	0.428187	-3.74027	0.00018382	0.0474454
AGAP029058	876.186	-1.04431	0.280096	-3.7284	0.000192702	0.048429
AGAP028437	500.288	0.379718	0.102172	3.71647	0.000202023	0.0494698
AGAP011140	1970.71	-0.645741	0.175244	-3.68482	0.000228867	0.0502661	Protein canopy homolog 3
AGAP002301	1711	-0.313136	0.0850157	-3.68327	0.00023026	0.0502661	bud site selection protein 31
AGAP029266	79.9159	-0.87533	0.237688	-3.68268	0.00023079	0.0502661
AGAP002815	903.791	-0.739263	0.201101	-3.67607	0.000236856	0.0502661	CLIP-domain serine protease	CLIPA15
AGAP012010	1092.23	1.5763	0.428459	3.679	0.000234147	0.0502661
AGAP005449	1463.96	0.351989	0.0954749	3.68672	0.000227167	0.0502661	E3 ubiquitin-protein ligase CBL
AGAP009440	371.024	-0.583999	0.159922	-3.65179	0.000260422	0.0515102
AGAP004783	56.5103	-1.1419	0.312842	-3.65007	0.000262169	0.0515102	predicted G-protein coupled receptor GPCR
AGAP004158	380.192	-0.508059	0.139333	-3.64637	0.000265969	0.0515102
AGAP003556	45609.5	-0.450781	0.123806	-3.64101	0.000271566	0.0515102	60S ribosomal protein L3	RpL3
AGAP006755	9388.34	-0.323343	0.0888865	-3.6377	0.000275081	0.0515102	U1 small nuclear ribonucleoprotein 70K	snRNP-U1-70K
AGAP012080	77.9753	0.928993	0.254397	3.65174	0.000260468	0.0515102	Trafficking protein particle complex 5
AGAP011805	32512.9	-0.612245	0.168593	-3.63149	0.000281787	0.0517514	ornithine decarboxylase
AGAP012885	806.246	-0.410672	0.113693	-3.61211	0.000303716	0.0547261	Histone H4 [Source:UniProtKB/TrEMBL;Acc:Q7PCX0]
AGAP005394	137.466	1.17892	0.332952	3.54083	0.000398874	0.0705417	MFS domain-containing protein [Source:UniProtKB/TrEMBL;Acc:Q7Q7B8]
AGAP008767	1030.41	-1.13326	0.322181	-3.51748	0.000435664	0.0725896	Aquaporin [Source:UniProtKB/TrEMBL;Acc:A0A1S4GZY8]	AQP6
AGAP028410	2380.66	-0.355688	0.101254	-3.51283	0.000443369	0.0725896
AGAP002376	338.59	-0.835033	0.238042	-3.50792	0.000451629	0.0725896
AGAP013361	12.9496	-1.6624	0.473914	-3.50781	0.000451812	0.0725896
AGAP013330	317.038	-0.932683	0.266123	-3.5047	0.00045712	0.0725896
AGAP006714	1140.2	-0.312398	0.0892333	-3.50092	0.000463662	0.0725896	BTB/POZ domain-containing protein 9
AGAP012126	472.918	0.707464	0.20123	3.51571	0.000438583	0.0725896	lysophospholipase II
AGAP012513	2290.66	-0.37092	0.106389	-3.48645	0.000489477	0.0734003	Hydroxysteroid dehydrogenase-like protein 2
AGAP000165	326.589	-0.410551	0.117773	-3.48596	0.000490375	0.0734003	glutathione transferase microsomal 1	GSTMS1
AGAP005852	968.263	-0.276723	0.0794012	-3.48513	0.000491898	0.0734003	39S ribosomal protein L42, mitochondrial	mRpL42
AGAP011955	14630.4	-0.54316	0.157347	-3.45199	0.000556474	0.0817589
AGAP008903	7006.52	-0.681672	0.198425	-3.43541	0.000591653	0.083762
AGAP029608	1320.02	0.41849	0.121894	3.43324	0.000596421	0.083762
AGAP010490	3359.17	0.22552	0.0655845	3.43862	0.000584697	0.083762	rabconnectin
AGAP012553	34.2978	1.31006	0.382561	3.42445	0.000616036	0.085263
AGAP011780	132.404	-1.1742	0.344289	-3.41051	0.000648413	0.0884621	CLIP-domain serine protease	CLIPA4
AGAP007115	1046.55	-0.364949	0.107134	-3.40647	0.000658094	0.0885183
AGAP002809	534.731	-0.345665	0.101633	-3.4011	0.000671142	0.0885645	3-oxoacyl-(acyl-carrier-protein) synthase II
AGAP003929	138.31	-1.19865	0.352675	-3.39873	0.000676985	0.0885645	matrix metalloprotease 3	MMP3
AGAP004088	179.561	0.583916	0.17201	3.39466	0.00068713	0.0886769
AGAP029571	1650.25	-0.298129	0.0882205	-3.37936	0.000726552	0.0925144
AGAP002672	31.352	-1.05011	0.31113	-3.37514	0.000737769	0.0925226
AGAP029978	1985.3	0.545475	0.161761	3.37209	0.000745994	0.0925226	NA	NA
AGAP000759	894.28	-0.284276	0.084569	-3.36146	0.000775305	0.0941382	39S ribosomal protein L32, mitochondrial	mRpL32
AGAP029954	162.716	-1.1098	0.33031	-3.35989	0.000779735	0.0941382	NA	NA
AGAP001974	111.033	-0.950236	0.283081	-3.35677	0.000788592	0.0941382	organic solute transporter subunit alpha
AGAP010941	109.869	0.725571	0.21724	3.33995	0.000837926	0.0987925
AGAP005756	972.61	-0.662595	0.198625	-3.33591	0.000850213	0.0990187	carboxylesterase	COEAE1D
AGAP029922	409.751	-0.431832	0.129727	-3.32877	0.000872313	0.0992236
AGAP005685	4630.63	-0.292298	0.0878135	-3.32863	0.000872752	0.0992236
AGAP005748	1748.73	-0.538275	0.162263	-3.3173	0.000908906	0.0997707
AGAP007212	955.818	0.346013	0.104234	3.3196	0.000901476	0.0997707	ATP-dependent RNA helicase DHX8/PRP22
AGAP011495	4045.96	0.371245	0.111822	3.31996	0.000900289	0.0997707
AGAP002529	47.1391	-0.873847	0.263987	-3.31018	0.000932344	0.101181	phosphatidylinositol phospholipase C, epsilon
AGAP004683	490.328	0.45523	0.137789	3.30383	0.000953735	0.102339
AGAP012439	2785.79	0.283941	0.0860593	3.29936	0.000969058	0.102828
AGAP005061	35648.2	-0.223697	0.0682773	-3.2763	0.00105175	0.110376	40S ribosomal protein S9	RpS9
AGAP012819	54.5762	1.01491	0.311067	3.26268	0.00110364	0.114562	dipeptidyl-peptidase 3
AGAP011673	442.131	-0.464375	0.142496	-3.25887	0.00111857	0.114864
AGAP001461	743.586	-0.282997	0.0871914	-3.2457	0.00117164	0.119034	JNK1/MAPK8-associated membrane protein
AGAP001483	24.1616	-0.991274	0.306692	-3.23214	0.00122865	0.122451
AGAP000508	888.842	-0.379507	0.117557	-3.22828	0.00124539	0.122451	39S ribosomal protein L22, mitochondrial [Source:UniProtKB/TrEMBL;Acc:A0NCQ2]	mRpL22
AGAP029507	1958.73	0.379617	0.117684	3.22572	0.00125656	0.122451
AGAP012419	28.7776	2.10747	0.653121	3.22678	0.00125193	0.122451	Feline leukemia virus subgroup C receptor-related protein 1
AGAP009176	168.073	0.526108	0.163288	3.22196	0.00127319	0.122818	fatty acid synthase, animal type
AGAP011212	340.284	-0.46321	0.144065	-3.21528	0.00130317	0.124414
AGAP011516	70.3548	1.79745	0.559516	3.21251	0.00131579	0.124414	Actin, cytoplasmic [Source:UniProtKB/TrEMBL;Acc:A0A1S4H6X2]
AGAP010277	106.433	-0.571952	0.178492	-3.20435	0.00135368	0.126213
AGAP028143	3213.59	-0.309401	0.0966994	-3.19961	0.00137612	0.126213	Signal peptidase complex subunit 3 [Source:UniProtKB/TrEMBL;Acc:A0A1S4HE52]
AGAP008688	2318.36	0.87313	0.273092	3.1972	0.00138768	0.126213
AGAP003457	262.817	0.504743	0.157633	3.202	0.00136475	0.126213
AGAP001303	13188.2	-0.620986	0.194725	-3.18904	0.00142745	0.128605	chemosensory protein 6	SAP1
AGAP002121	1924.02	-0.431897	0.135981	-3.17616	0.00149237	0.131964	DNA-directed RNA polymerase II subunit RPB7
AGAP006574	222.993	0.437224	0.137627	3.17687	0.00148872	0.131964
AGAP011792	20.1677	-1.20581	0.380769	-3.16678	0.00154138	0.133497	CLIP-domain serine protease	CLIPA7
AGAP001545	7160.28	-0.284657	0.0899238	-3.16554	0.00154794	0.133497	ribosomal biogenesis protein RLP24
AGAP002889	1707.33	-0.285662	0.0902611	-3.16485	0.00155165	0.133497	NADH dehydrogenase (ubiquinone) 1 subcomplex unknown 2
AGAP000076	943.267	0.576706	0.182813	3.15462	0.00160709	0.137033	sterol regulatory element-binding transcription factor 1
AGAP000781	444.921	-0.299946	0.0954027	-3.144	0.00166655	0.138396	mitochondrial import inner membrane translocase subunit Tim9
AGAP010198	3117.15	0.490967	0.15611	3.14501	0.00166083	0.138396	ribonucleoside-diphosphate reductase subunit M1
AGAP005133	1285.07	0.401409	0.127494	3.14846	0.00164135	0.138396
AGAP005270	519.486	-0.385147	0.122679	-3.13948	0.00169251	0.13934	protein phosphatase
AGAP012532	130.891	-0.957254	0.305226	-3.13622	0.00171143	0.139693
AGAP007690	2196.23	0.43227	0.137942	3.13372	0.00172605	0.139693	anaphase-promoting complex subunit 3
AGAP002894	1858.74	-0.961071	0.307003	-3.13049	0.00174515	0.140052	cytochrome P450	CYP6Z4
AGAP029036	59.9343	-0.650686	0.208024	-3.12795	0.00176033	0.140093	Eukaryotic large subunit ribosomal RNA [Source:RFAM;Acc:RF02543]	LSU_rRNA_eukarya
AGAP029415	57.8607	-0.900651	0.288859	-3.11796	0.0018211	0.141932
AGAP009142	5240.55	-0.542988	0.174211	-3.11684	0.00182802	0.141932
AGAP012902	120.629	0.509059	0.16331	3.11713	0.00182618	0.141932
AGAP009449	40.6429	0.84918	0.274333	3.09544	0.00196523	0.151355
AGAP012267	42367.5	-0.785738	0.25437	-3.08895	0.00200863	0.152416
AGAP008405	1210.4	-0.316808	0.102573	-3.08861	0.00201093	0.152416	39S ribosomal protein L24, mitochondrial [Source:UniProtKB/TrEMBL;Acc:Q7Q4H8]	mRpL24
AGAP002970	10499.7	-0.882926	0.286412	-3.08271	0.00205122	0.154246	Importin-11
AGAP012047	122.761	-1.90642	0.619911	-3.07531	0.00210285	0.15536	arylsulfatase B precursor
AGAP007879	102.379	-0.714877	0.232557	-3.07398	0.00211222	0.15536	Steroid dehydrogenase
AGAP008837	4682.72	-0.244914	0.0797605	-3.07061	0.00213618	0.15536	20S proteasome subunit beta 4
AGAP001656	1024.83	-0.2834	0.0923411	-3.06905	0.00214738	0.15536	ribosomal RNA-processing protein 7
AGAP009030	5138.63	0.253876	0.0826121	3.07311	0.00211844	0.15536	CCR4-NOT transcription complex subunit 3 [Source:UniProtKB/TrEMBL;Acc:A0A1S4GZY5]
AGAP029039	130.436	-0.745263	0.243282	-3.06337	0.00218857	0.157149	Metazoan signal recognition particle RNA [Source:RFAM;Acc:RF00017]	Metazoa_SRP
AGAP000575	2835.83	-0.415828	0.135896	-3.0599	0.00221413	0.157798	kinesin family member 4/7/21/27
AGAP008771	614.023	-0.371201	0.121507	-3.05496	0.00225088	0.159229	DNA-directed RNA polymerases I and III subunit RPAC1
AGAP001145	1757.1	-0.480239	0.157691	-3.04544	0.00232344	0.163153	pre-mRNA-splicing factor 38A
AGAP012691	512.223	0.666394	0.220139	3.02715	0.00246869	0.172088
AGAP005430	977.116	-0.330121	0.109794	-3.00672	0.00264079	0.181692
AGAP011594	9.86813	-1.88116	0.626154	-3.00431	0.00266185	0.181692		tRNA-Leu
AGAP000348	10.6624	2.12866	0.708581	3.00412	0.00266354	0.181692
AGAP006059	9.51951	2.38987	0.79859	2.99261	0.00276602	0.187344
AGAP008877	1248.13	-0.30759	0.103005	-2.98618	0.0028249	0.188656
AGAP010623	1607.15	0.399238	0.133638	2.98747	0.00281299	0.188656	X box-binding protein 1
AGAP010282	2963.06	0.353606	0.118697	2.97906	0.00289134	0.191752	DNA_MISMATCH_REPAIR_2 domain-containing protein [Source:UniProtKB/TrEMBL;Acc:A0A1S4H3L1]
AGAP006900	19.5921	2.15845	0.725169	2.97648	0.00291575	0.192037
AGAP011181	192.373	-0.465322	0.156891	-2.96589	0.00301812	0.195692
AGAP003295	3051.17	-0.550756	0.18579	-2.9644	0.00303272	0.195692	deoxyribonuclease II
AGAP007731	1346.06	0.384965	0.129826	2.96524	0.00302443	0.195692
AGAP013741	934.422	-0.271999	0.0919089	-2.95944	0.003082	0.197538	Mediator of RNA polymerase II transcription subunit 11 [Source:UniProtKB/TrEMBL;Acc:A0A1S4HDK1]	Med11
AGAP001997	1495.2	-0.30098	0.102004	-2.95066	0.00317098	0.200549	interleukin enhancer-binding factor
AGAP010061	1101.97	0.26491	0.0897397	2.95198	0.00315738	0.200549	Protein RIC1-like protein
AGAP013544	146.057	-0.737312	0.250286	-2.94588	0.00322036	0.202332	L-gulonate 3-dehydrogenase
AGAP007810	6139.01	0.176171	0.0598882	2.94166	0.00326459	0.20377	DNA-directed RNA polymerase II subunit RPB1
AGAP002893	766.904	-0.324165	0.110491	-2.93385	0.00334787	0.207126	28S ribosomal protein S23, mitochondrial	mRpS23
AGAP003543	627.557	-0.317574	0.108292	-2.93257	0.00336173	0.207126	translation machinery-associated protein 16
AGAP008325	944.91	-0.273159	0.0932653	-2.92884	0.00340232	0.208283	U3 small nucleolar RNA-associated protein 23
AGAP012376	819.772	-0.414049	0.141484	-2.92648	0.00342824	0.208306	peptidyl-prolyl cis-trans isomerase-like 1
AGAP028561	27.4966	-1.9555	0.668585	-2.92484	0.00344631	0.208306
AGAP008350	736.653	-0.882849	0.302261	-2.92082	0.00349112	0.209082	Double Oxidase: Two Peroxidase domains.	DBLOX
AGAP000009	1321.49	0.998481	0.341973	2.91977	0.00350294	0.209082	syntaxin-binding protein
AGAP004321	348.684	-0.386752	0.133132	-2.90502	0.00367228	0.21493	peptidyl-prolyl cis-trans isomerase NIMA-interacting 1
AGAP028728	217.804	-0.874057	0.301319	-2.90077	0.00372246	0.21493	CLIP-domain serine protease [Source:UniProtKB/TrEMBL;Acc:A0A1S4HFB9]	CLIPE5
AGAP012089	2046.25	-0.33403	0.115186	-2.89992	0.00373263	0.21493	FHA domain-containing protein [Source:UniProtKB/TrEMBL;Acc:A0A1S4H8C9]
AGAP005019	1000.7	-0.376432	0.129943	-2.8969	0.00376871	0.21493
AGAP011901	77.0742	-0.684566	0.236326	-2.89671	0.00377104	0.21493
AGAP012029	1070.47	-0.41105	0.141943	-2.89588	0.00378096	0.21493	centriolar protein POC1
AGAP004595	37.2208	1.57257	0.541637	2.90337	0.00369168	0.21493	putative GABA-B receptor 2	GPRGBB2
AGAP002511	147.466	0.997986	0.343688	2.90376	0.00368711	0.21493
AGAP011205	6750.96	-0.777072	0.268783	-2.89108	0.00383922	0.21695
AGAP029323	1215.7	-0.25426	0.088047	-2.88777	0.00387978	0.217952	Enhancer of yellow 2 transcription factor [Source:UniProtKB/TrEMBL;Acc:A0A453YZP0]
AGAP028890	18.587	-1.26224	0.437483	-2.88523	0.00391127	0.218437	Eukaryotic small subunit ribosomal RNA [Source:RFAM;Acc:RF01960]	SSU_rRNA_eukarya
AGAP000114	4578.21	-0.746969	0.259161	-2.88226	0.00394835	0.219225	Ovo [Source:UniProtKB/TrEMBL;Acc:A0A1S4G8M5]
AGAP028567	637.639	0.456567	0.158617	2.87843	0.00399659	0.220621
AGAP002585	40.2384	-0.930486	0.324006	-2.87181	0.00408123	0.221548
AGAP012503	162.771	-0.715305	0.24909	-2.87168	0.00408299	0.221548	Developmentally regulated RNA-binding protein
AGAP011355	215.628	0.649531	0.226018	2.8738	0.00405567	0.221548
AGAP003430	3949.54	-0.244006	0.0850454	-2.86913	0.00411605	0.222081	vacuolar H+ ATPase M8.9 accessory subunit	VhaM8.9
AGAP002818	36.2501	0.818965	0.286341	2.86011	0.00423501	0.227215
AGAP011781	620.249	-0.755748	0.264852	-2.85347	0.00432445	0.229639	CLIP-domain serine protease	CLIPA12
AGAP029095	7.62409	-1.63057	0.571979	-2.85075	0.00436168	0.229639	Peptidase S1 domain-containing protein [Source:UniProtKB/TrEMBL;Acc:A0A2C9H3T4]
AGAP002653	2041.22	-0.320852	0.112592	-2.84968	0.00437638	0.229639	phenylalanyl-tRNA synthetase alpha chain
AGAP005954	1305.87	0.311518	0.109273	2.85083	0.00436048	0.229639	ubiquitin-conjugating enzyme E2 J2
AGAP001177	5125.08	-0.455018	0.159856	-2.84642	0.00442138	0.230733	Ca2+-triggered coelenterazine-binding protein 1
AGAP010984	603.941	-0.451978	0.159194	-2.83916	0.00452324	0.234766	transcription initiation factor TFIIH subunit 4
AGAP000832	2327.35	-0.278345	0.0984096	-2.82844	0.00467758	0.241464	Derlin-2/3
AGAP005857	1261.44	-0.288212	0.102113	-2.82249	0.00476518	0.244664	actin-related protein 6
AGAP003112	776.433	-0.228023	0.0808844	-2.81913	0.00481542	0.245873	vesicle transport through interaction with t-SNAREs 1
AGAP010160	1633.03	0.379206	0.134591	2.81748	0.00484022	0.245873	myosin I
AGAP002258	1362.77	-0.268248	0.095402	-2.81177	0.00492701	0.246171	mediator of RNA polymerase II transcription subunit 31	Med31
AGAP009198	864.285	-0.516943	0.184054	-2.80865	0.00497496	0.246171
AGAP012718	232.381	0.556205	0.198007	2.80902	0.00496925	0.246171	proline oxidase
AGAP001315	3854.22	0.297419	0.105792	2.81135	0.00493346	0.246171
AGAP001103	1129.48	0.301775	0.107223	2.81445	0.00488603	0.246171	mitogen-activated protein kinase kinase 1
AGAP007000	1186.84	-0.267843	0.0955637	-2.80277	0.00506664	0.248315
AGAP000021	1694.68	-0.244893	0.0873828	-2.80253	0.0050703	0.248315
AGAP028972	8058.32	-0.773218	0.276788	-2.79354	0.00521342	0.253273	Eukaryotic large subunit ribosomal RNA [Source:RFAM;Acc:RF02543]	LSU_rRNA_eukarya
AGAP009479	75.2536	-0.660987	0.236706	-2.79244	0.00523124	0.253273
AGAP008036	610.762	0.704307	0.25233	2.79121	0.0052511	0.253273
AGAP004790	212.992	-1.42563	0.511793	-2.78556	0.00534356	0.256437	Up-regulated during skeletal muscle growth 5 homolog
AGAP011324	817.292	-0.418181	0.150475	-2.77908	0.00545135	0.259007	Alpha-1,2-mannosyltransferase [Source:UniProtKB/TrEMBL;Acc:A0A1S4H6C1]
AGAP000723	2270.25	0.35992	0.129485	2.77962	0.00544226	0.259007	cytoplasmic dynein 1 light intermediate chain 2
AGAP003920	174.086	-0.357962	0.129053	-2.77375	0.00554144	0.261704
AGAP011391	435.008	0.469304	0.169272	2.77249	0.00556293	0.261704
AGAP000495	311.156	-0.475951	0.171952	-2.76793	0.00564132	0.264091	SUMO-conjugating enzyme UBC9
AGAP004092	4113.79	0.328302	0.118712	2.76554	0.0056828	0.264735	autophagy related gene	APG2
AGAP008481	484.198	-0.349393	0.12644	-2.76332	0.00572174	0.2648	ribonuclease P/MRP protein subunit RPP1
AGAP011664	1968.52	-0.612429	0.22171	-2.7623	0.00573963	0.2648
AGAP004056	294.605	-0.435259	0.157893	-2.75667	0.00583931	0.268103
AGAP008795	3025.68	-0.521879	0.189495	-2.75406	0.00588609	0.268958
AGAP003387	23458.4	-0.42209	0.153601	-2.74796	0.00599664	0.271453
AGAP000110	808.512	-0.239881	0.0873322	-2.74677	0.00601856	0.271453	39S ribosomal protein L40, mitochondrial [Source:UniProtKB/TrEMBL;Acc:Q7QER3]	mRpL40
AGAP029751	810.497	0.397473	0.144727	2.74637	0.00602597	0.271453	argonaute 2	AGO2
AGAP011361	1214.02	-0.293792	0.107202	-2.74056	0.00613352	0.271509	HUS1 checkpoint protein
AGAP011298	29959.3	-0.257555	0.0941049	-2.73689	0.0062023	0.271509	60S ribosomal protein L10a	RpL10a
AGAP003388	3358.68	0.294953	0.107819	2.73562	0.00622622	0.271509
AGAP006943	606.629	0.358602	0.131052	2.73632	0.00621298	0.271509	acetyl-coenzyme A transporter
AGAP010332	888.719	0.406833	0.148498	2.73965	0.00615045	0.271509
AGAP010258	2556.62	0.279992	0.102182	2.74013	0.00614158	0.271509	kinesin light chain
AGAP005570	1836.43	0.308377	0.112499	2.74115	0.00612238	0.271509
AGAP005427	43390.3	-0.228161	0.0835312	-2.73144	0.00630576	0.273727	60S ribosomal protein L28	RpL28
AGAP008347	11.0558	1.45082	0.532165	2.72625	0.0064058	0.276812	Putative glycoprotein hormone rk-like receptor [Source:UniProtKB/TrEMBL;Acc:A0A1S4GYP9]	GPRRK
AGAP001307	1103.84	-0.234706	0.0861382	-2.72476	0.00643481	0.276813	ubiquitin fusion degradation protein 1
AGAP003842	944.645	0.461344	0.169602	2.72015	0.00652525	0.279445	proline-, glutamic acid- and leucine-rich protein 1
AGAP008263	7359.16	-0.252239	0.0928364	-2.71703	0.00658711	0.279586	pre-mRNA-processing factor 40
AGAP008490	994.658	0.352776	0.129819	2.71745	0.00657861	0.279586	Solute carrier family 36 (proton-coupled amino acid transporter) [Source:UniProtKB/TrEMBL;Acc:A0A1S4GYE9]
AGAP002434	3498.44	0.520122	0.191633	2.71415	0.00664458	0.280778
AGAP013291	375.793	-0.334865	0.123477	-2.71197	0.0066884	0.281034	Trafficking protein particle complex 3
AGAP029291	228.268	-0.728087	0.268823	-2.70843	0.00676029	0.281034
AGAP010591	47391.5	-0.224278	0.0828447	-2.70721	0.00678522	0.281034	40S ribosomal protein S20	RpS20
AGAP001528	257.116	-0.51504	0.19042	-2.70476	0.00683541	0.281034
AGAP007219	712.794	-0.395547	0.146302	-2.70364	0.00685838	0.281034
AGAP000535	21.9764	-1.37364	0.508329	-2.70226	0.00688689	0.281034
AGAP008399	231.217	-0.691373	0.25598	-2.70089	0.00691551	0.281034
AGAP012971	16.4891	1.43444	0.53101	2.70134	0.00690606	0.281034
AGAP001386	7904.28	0.23289	0.0859849	2.70849	0.00675896	0.281034	remodeling and spacing factor 1
AGAP010438	3362.42	-0.884719	0.328213	-2.69556	0.00702695	0.281857	Nuclear receptor subfamily 0 group A [Source:UniProtKB/TrEMBL;Acc:A0A1S4H3Z4]
AGAP004919	37715.6	-0.238162	0.0884276	-2.6933	0.00707475	0.281857	60S ribosomal protein L15 [Source:UniProtKB/Swiss-Prot;Acc:P52818]	RpL15
AGAP003331	59112.1	-0.20846	0.0774507	-2.69151	0.00711284	0.281857	Enolase-phosphatase E1
AGAP009090	21.1152	1.70991	0.635234	2.69179	0.00710707	0.281857	Dopa decarboxylase
AGAP007998	820.861	0.358793	0.133233	2.69297	0.0070818	0.281857	mitochondrial Rho GTPase 2
AGAP007474	2183.14	0.240973	0.0893252	2.6977	0.00698194	0.281857	Talin-1
AGAP002865	26.0754	-1.29928	0.483587	-2.68675	0.0072151	0.282098	cytochrome P450	CYP6P3
AGAP004501	31.0588	-1.02527	0.38173	-2.68585	0.00723448	0.282098	allantoicase
AGAP004430	5053.76	0.207575	0.0772881	2.68573	0.00723706	0.282098	5'-3' exoribonuclease 1
AGAP007807	819.246	0.379087	0.140984	2.68886	0.0071696	0.282098	F-box and leucine-rich repeat protein 2/20 [Source:UniProtKB/TrEMBL;Acc:A0A1S4GWA2]
AGAP006471	626.208	0.309956	0.115537	2.68274	0.00730226	0.283482	cytochrome c oxidase subunit 6b
AGAP009643	3119.37	0.237625	0.0886376	2.68086	0.00734339	0.283925
AGAP028066	155.346	-0.470068	0.175481	-2.67874	0.00739005	0.284576
AGAP008094	447.348	-0.378898	0.141752	-2.67296	0.00751846	0.28791	gamma-secretase subunit PEN-2
AGAP009781	1275.13	0.436006	0.163167	2.67214	0.00753691	0.28791	loquacious	loqs
AGAP004150	4805.85	-0.309007	0.115755	-2.6695	0.00759638	0.289026
AGAP004460	770.674	-0.284045	0.106488	-2.6674	0.00764412	0.289688	sialic acid synthase
AGAP028826	27.395	-1.12877	0.424338	-2.66007	0.00781253	0.294017	5.8S ribosomal RNA [Source:RFAM;Acc:RF00002]	5_8S_rRNA
AGAP001277	952.742	-0.340786	0.128251	-2.65719	0.00787955	0.294017
AGAP009785	3928.93	-0.412729	0.155403	-2.65586	0.00791074	0.294017
AGAP003650	372.313	-0.367332	0.138314	-2.65579	0.00791229	0.294017	translation initiation factor eIF-2B subunit alpha
AGAP005680	3716.17	0.219319	0.082549	2.65684	0.00788774	0.294017	PAB-dependent poly(A)-specific ribonuclease subunit 3
AGAP004345	1619.73	0.369921	0.13955	2.65082	0.0080296	0.29722
AGAP011110	3277.68	-0.290348	0.109718	-2.64632	0.0081372	0.30004	transcription initiation factor TFIIH subunit 1
AGAP005023	849.622	-0.4103	0.155175	-2.64411	0.00819055	0.300845	Histone H4 [Source:UniProtKB/TrEMBL;Acc:Q7PCX0]
AGAP028882	37.6273	-1.03389	0.391422	-2.64137	0.00825705	0.30137	Eukaryotic small subunit ribosomal RNA [Source:RFAM;Acc:RF01960]	SSU_rRNA_eukarya
AGAP004692	1264.47	0.367472	0.139145	2.64093	0.00826794	0.30137
AGAP013047	255.88	0.396589	0.150273	2.63912	0.00831205	0.301825
AGAP011331	2334.88	0.201735	0.0764843	2.6376	0.0083494	0.302033
AGAP008642	1536.83	-0.275726	0.104709	-2.63324	0.00845733	0.304783	Protein quiver [Source:UniProtKB/TrEMBL;Acc:A0A1S4GZK7]
AGAP009179	1805.23	-0.256103	0.0973435	-2.63092	0.0085154	0.305722	Nucleolar protein 6 [Source:UniProtKB/TrEMBL;Acc:A0A1S4H0D9]
AGAP002221	1222.16	-0.210633	0.0802215	-2.62564	0.0086487	0.309345	ribosome assembly protein 4
AGAP004757	1944.51	-0.239094	0.0911445	-2.62324	0.00870969	0.310364
AGAP007688	1406.78	0.433608	0.165474	2.6204	0.00878271	0.311803	PAS domain containing serine/threonine kinase
AGAP006821	3496.86	-0.460659	0.175943	-2.61823	0.00883877	0.31263	acetyl-CoA acyltransferase 2
AGAP000215	3553.48	-0.617545	0.23624	-2.61406	0.00894723	0.315299
AGAP028027	40.7551	0.788138	0.301884	2.61073	0.00903488	0.317217
AGAP007635	6889.95	-0.269587	0.103346	-2.60859	0.0090917	0.318043	60S ribosomal protein L7
AGAP002229	13.4059	-1.4888	0.571551	-2.60484	0.00919166	0.320366	putative G-protein coupled receptor GPCR
AGAP010776	40.9601	1.01611	0.390629	2.60121	0.00928963	0.322604
AGAP028828	22.1742	-0.945013	0.364022	-2.59603	0.00943071	0.326316	Eukaryotic small subunit ribosomal RNA [Source:RFAM;Acc:RF01960]	SSU_rRNA_eukarya
AGAP010450	542.317	-0.321343	0.123942	-2.59268	0.00952314	0.327144	39S ribosomal protein L2, mitochondrial	mRpL2
AGAP003231	30.7606	0.905083	0.34906	2.59292	0.00951652	0.327144	NADH dehydrogenase (ubiquinone) iron-sulfur protein 7, mitochondrial
AGAP012123	32.6794	0.912202	0.352962	2.58442	0.00975427	0.333883	F-box and leucine-rich repeat protein 16
AGAP029886	25.0587	-1.97662	0.765916	-2.58073	0.00985922	0.335667
AGAP007522	1722.1	-0.203203	0.0788027	-2.57862	0.00991947	0.335667	Adaptor-related protein complex 3, sigma 1 subunit
AGAP002098	318.993	-0.32393	0.125625	-2.57854	0.00992188	0.335667	Sjogren's syndrome nuclear autoantigen 1
AGAP000431	50.5696	-1.10456	0.428715	-2.57645	0.00998215	0.335667
AGAP000297	69.8468	0.604837	0.234683	2.57725	0.00995906	0.335667
AGAP005310	323.657	-0.365169	0.141873	-2.57391	0.0100556	0.3369
AGAP001150	661	0.263526	0.10243	2.57275	0.0100894	0.3369
AGAP013296	762.075	-0.216915	0.0844955	-2.56717	0.0102531	0.340192	Peptidyl-prolyl cis-trans isomerase NIMA-interacting 4
AGAP029949	46.6537	-1.10446	0.430418	-2.56601	0.0102875	0.340192	NA	NA
AGAP004309	84.6554	-0.932971	0.363793	-2.56457	0.0103305	0.340192	solute carrier family 22
AGAP003208	183.115	0.508433	0.198166	2.56569	0.010297	0.340192	solute carrier family 25, member 44
AGAP013051	6659.62	-0.412343	0.160947	-2.56199	0.0104075	0.341553
AGAP009133	563.562	-0.306672	0.119794	-2.55999	0.0104676	0.342128
AGAP004438	4432.22	-0.311634	0.121805	-2.55847	0.0105134	0.342128	transcription factor Sp, invertebrate
AGAP003768	64848.8	-0.401336	0.156904	-2.55784	0.0105325	0.342128	40S ribosomal protein S2	RpS2
AGAP008416	36.9039	1.0454	0.408921	2.55648	0.0105737	0.342302	cyclic AMP-dependent transcription factor ATF-2
AGAP001795	3374	-0.251083	0.0983732	-2.55235	0.0106997	0.343631	mortality factor 4-like protein 1
AGAP011659	2561.51	-0.561521	0.220058	-2.55169	0.0107201	0.343631
AGAP013708	56.301	-0.830116	0.325562	-2.5498	0.0107786	0.343631	Metazoan signal recognition particle RNA [Source:RFAM;Acc:RF00017]	Metazoa_SRP
AGAP009532	353.847	-0.319876	0.125477	-2.54928	0.0107947	0.343631	histidine protein methyltransferase 1 homolog
AGAP002241	357.757	0.505828	0.198287	2.55099	0.0107417	0.343631
AGAP005602	5231.81	-0.22602	0.0887173	-2.54764	0.0108455	0.344101	zinc finger protein 706
AGAP000949	1324.65	-0.247685	0.0973325	-2.54473	0.0109362	0.34583	transmembrane emp24 domain-containing protein 3 precursor
AGAP013218	13.0952	1.18742	0.4672	2.54156	0.0110359	0.347831	sodium-independent sulfate anion transporter
AGAP001224	1264.75	0.237072	0.0933728	2.53898	0.0111176	0.349252	cleavage and polyadenylation specificity factor subunit 3
AGAP008178	18.4956	-1.14969	0.453375	-2.53584	0.0112177	0.351242
AGAP002507	1835.83	-0.255705	0.100933	-2.53341	0.0112959	0.351411	peroxin 3	Pex3
AGAP005878	975.64	-0.846119	0.334138	-2.53225	0.0113335	0.351411	POU domain transcription factor, class 3
AGAP011227	10.1335	1.92945	0.761949	2.53226	0.0113331	0.351411	Tartan
AGAP007955	868.476	0.37326	0.147563	2.52949	0.0114228	0.353033
AGAP007411	600.284	-0.365077	0.144421	-2.52786	0.011476	0.353536	C-type lectin (CTL) - mannose binding	CTLMA1
AGAP011777	43806.7	-0.293569	0.116253	-2.52526	0.0115614	0.355021	40S ribosomal protein SA [Source:UniProtKB/Swiss-Prot;Acc:Q7PZ81]	RpSA
AGAP006161	2786.35	-0.335623	0.133106	-2.52146	0.0116868	0.357334	suppressor of G2 allele of SKP1
AGAP012788	19.0718	-1.14064	0.452742	-2.5194	0.0117553	0.357334	cytosolic Fe-S cluster assembly factor NUBP2 homolog
AGAP007144	34.0181	-0.769384	0.305896	-2.51519	0.0118969	0.357334
AGAP001432	1762.68	-0.22355	0.0889071	-2.51442	0.0119228	0.357334
AGAP002500	880.305	-0.224446	0.0893051	-2.51325	0.0119623	0.357334	monothiol glutaredoxin
AGAP003802	5332.97	-0.39318	0.156514	-2.51211	0.0120011	0.357334
AGAP003015	40.0462	-1.04731	0.416994	-2.51158	0.0120192	0.357334	Argininosuccinate synthase [Source:UniProtKB/Swiss-Prot;Acc:Q7PR38]
AGAP008815	45.5659	-0.624039	0.248479	-2.51143	0.0120242	0.357334	leucine-rich repeat-containing protein 67
AGAP011803	1723.22	-0.303446	0.120924	-2.50939	0.012094	0.357334	28S ribosomal protein S27, mitochondrial [Source:UniProtKB/TrEMBL;Acc:Q7PZ97]	mRpS27
AGAP011211	521.374	-0.348336	0.138894	-2.50793	0.0121442	0.357334	exosome complex component RRP4
AGAP004718	10.5674	-1.5214	0.606694	-2.50769	0.0121523	0.357334
AGAP029990	548.798	0.371066	0.147985	2.50745	0.0121606	0.357334	NA	NA
AGAP006928	167.843	0.477607	0.189834	2.51591	0.0118724	0.357334
AGAP011770	5287.03	0.29753	0.118131	2.51864	0.0117809	0.357334	low density lipoprotein receptor-related protein
AGAP003290	950.01	0.922565	0.368342	2.50464	0.0122575	0.359076
AGAP006191	39.6489	-0.765537	0.306293	-2.49936	0.0124417	0.362216	chitinase	Cht24
AGAP002984	626.794	0.356764	0.142802	2.49832	0.0124784	0.362216
AGAP002734	131.789	0.460823	0.184444	2.49844	0.012474	0.362216
AGAP009414	123.952	0.616942	0.247441	2.49329	0.0126567	0.366277	1-acyl-sn-glycerol-3-phosphate acyltransferase alpha
AGAP029387	124.382	-0.518374	0.208026	-2.49187	0.0127074	0.366633
AGAP002175	1449.05	-0.256132	0.102899	-2.48916	0.0128044	0.368319	Yip1 interacting factor homolog B
AGAP029803	1603.85	-0.253875	0.102097	-2.4866	0.0128971	0.369126
AGAP029850	283.395	-0.560291	0.225358	-2.48623	0.0129105	0.369126
AGAP011325	43.4915	0.697279	0.280574	2.48518	0.0129484	0.369126
AGAP006105	442.476	-0.322425	0.13008	-2.47866	0.0131877	0.374264
AGAP011155	1266.06	-0.238466	0.0962281	-2.47814	0.013207	0.374264	dual specificity phosphatase
AGAP029439	61.5712	-0.792269	0.320148	-2.4747	0.013335	0.376517
AGAP012137	497.022	-0.443324	0.179248	-2.47325	0.013389	0.376517	RNA binding motif protein 18
AGAP006472	1618.78	0.545114	0.220442	2.47283	0.0134048	0.376517	Kinesin motor domain-containing protein [Source:UniProtKB/TrEMBL;Acc:Q5TQX2]
AGAP000416	382.732	-0.352098	0.142811	-2.46549	0.0136826	0.377974	hydroxyacylglutathione hydrolase
AGAP000429	517.534	-0.32666	0.132527	-2.46485	0.0137069	0.377974	Protein FAN
AGAP001652	1761.26	-0.21029	0.0853233	-2.46462	0.0137157	0.377974	lipase
AGAP006799	205.682	-0.366398	0.148855	-2.46145	0.0138378	0.377974	Adrenodoxin
AGAP005149	1355.13	-0.25411	0.103246	-2.46121	0.0138469	0.377974	H/ACA ribonucleoprotein complex subunit 3
AGAP008716	3947.63	-0.506322	0.205888	-2.45922	0.013924	0.377974
AGAP008883	1060.08	-0.240597	0.09787	-2.45834	0.0139583	0.377974	Anamorsin homolog [Source:UniProtKB/Swiss-Prot;Acc:Q7PWQ6]
AGAP007570	1009.41	-0.38821	0.157977	-2.45739	0.0139951	0.377974
AGAP006032	76.8083	-0.566765	0.230675	-2.45699	0.0140107	0.377974
AGAP012678	18.183	1.02943	0.418977	2.45701	0.0140099	0.377974	Glucose-6-phosphate 1-dehydrogenase (Fragment) [Source:UniProtKB/TrEMBL;Acc:Q7QLH1]	G6PD
AGAP001716	7.64931	1.6406	0.667633	2.45733	0.0139973	0.377974	tubby
AGAP002748	494.594	0.253185	0.102893	2.46065	0.0138686	0.377974	protein kinase C
AGAP004440	3556.09	0.465468	0.188761	2.46591	0.0136666	0.377974	spectrin beta
AGAP006524	42.2139	0.72925	0.295642	2.46666	0.0136379	0.377974
AGAP003925	1707.4	0.214228	0.0872597	2.45506	0.0140862	0.378938	kinesin family member 1/13/14
AGAP007050	8644.2	-0.217311	0.0885988	-2.45275	0.014177	0.380309	Nucleolar GTP-binding protein 1 [Source:UniProtKB/TrEMBL;Acc:Q7QIT0]
AGAP029673	11.6391	-1.44839	0.591021	-2.45066	0.0142593	0.381121
AGAP000184	135.264	-0.756155	0.308639	-2.44996	0.0142871	0.381121	malate dehydrogenase (oxaloacetate-decarboxylating)(NADP+)
AGAP029958	79.0637	-0.844296	0.345204	-2.44579	0.0144536	0.383422	NA	NA
AGAP010090	1376.3	0.506514	0.207053	2.4463	0.0144332	0.383422	receptor-type tyrosine-protein phosphatase F
AGAP005951	35.906	-1.02213	0.418543	-2.44211	0.0146018	0.386281
AGAP000198	84.4498	-0.687856	0.282009	-2.43913	0.0147228	0.386411	Chitinase [Source:UniProtKB/TrEMBL;Acc:A0A1S4G846]	Cht5-5
AGAP002308	328.581	-0.519219	0.212876	-2.43907	0.0147251	0.386411	Pyrroline-5-carboxylate reductase [Source:UniProtKB/TrEMBL;Acc:Q7QBU0]
AGAP003692	16.1854	-1.00831	0.413508	-2.43842	0.0147518	0.386411	Aminopeptidase [Source:UniProtKB/TrEMBL;Acc:A0A1S4GJH4]
AGAP008234	285.125	-0.307945	0.126325	-2.43772	0.0147802	0.386411	NTF2-related export protein 1/2
AGAP029221	119.414	-0.58134	0.238895	-2.43345	0.0149555	0.386411	Male determiner protein Yob [Source:UniProtKB/Swiss-Prot;Acc:P0DP77]	Yob
AGAP011967	89.0167	-0.449366	0.18469	-2.43308	0.0149709	0.386411	IQ motif containing with AAA domain 1-like
AGAP004071	875.809	0.36151	0.148528	2.43394	0.0149353	0.386411	fimbrin
AGAP006186	3806.56	0.361188	0.148353	2.43465	0.0149062	0.386411	Calcium-transporting ATPase sarcoplasmic/endoplasmic reticulum type [Source:UniProtKB/Swiss-Prot;Acc:Q7PPA5]	Ca-P60A
AGAP002858	8207.43	0.212801	0.0873763	2.43546	0.0148729	0.386411	Sodium/potassium-transporting ATPase subunit alpha [Source:UniProtKB/TrEMBL;Acc:F5HKJ1]
AGAP010133	1042.33	0.254648	0.104739	2.43125	0.0150468	0.387324	Class B Scavenger Receptor (CD36 domain).	SCRPQ2
AGAP001986	2343.17	0.215942	0.0889547	2.42754	0.0152014	0.390252	nuclear protein localization protein 4 homolog
AGAP004826	28.4211	-1.08851	0.449177	-2.42335	0.015378	0.393727
AGAP011760	2066.39	-0.369233	0.152856	-2.41555	0.0157113	0.401183
AGAP011353	682.171	-0.377834	0.156549	-2.41352	0.0157992	0.402353	phosphomannomutase
AGAP010219	4994.49	0.303493	0.125981	2.40903	0.0159951	0.405181	DNA replication licensing factor Mcm6 [Source:UniProtKB/Swiss-Prot;Acc:Q7Q0Q1]	Mcm6
AGAP006017	4553.97	0.16906	0.0701662	2.40942	0.015978	0.405181	serine/threonine-protein phosphatase 6 regulatory subunit 3
AGAP001617	856.027	0.296506	0.123205	2.4066	0.0161016	0.406801	Ras-related protein Rab-7A
AGAP009924	647.219	0.601762	0.250183	2.40528	0.0161599	0.407195
AGAP005026	2778.75	-0.26991	0.11228	-2.40389	0.0162216	0.407238	Histone H4 [Source:UniProtKB/TrEMBL;Acc:Q7PCX0]
AGAP009191	695.23	-0.442843	0.184337	-2.40236	0.0162895	0.407238	glutathione S-transferase epsilon class 6	GSTE6
AGAP009889	113.37	0.580383	0.241572	2.40252	0.0162823	0.407238	cabut
AGAP028962	113.265	-0.695425	0.289695	-2.40055	0.0163706	0.408197	Eukaryotic small subunit ribosomal RNA [Source:RFAM;Acc:RF01960]	SSU_rRNA_eukarya
AGAP012369	2142.29	-0.22128	0.0924041	-2.3947	0.0166342	0.410481	pre-mRNA-splicing factor SYF1
AGAP029740	41.2545	0.614788	0.256712	2.39486	0.0166269	0.410481
AGAP007216	554.847	0.739695	0.308682	2.3963	0.0165616	0.410481	DE-cadherin
AGAP010925	850.448	0.260834	0.108839	2.39651	0.0165521	0.410481	eukaryotic translation initiation factor 2-alpha kinase 1
AGAP000879	22712.5	-0.509753	0.213047	-2.39268	0.016726	0.411683	yellow protein
AGAP007511	4569.83	-0.201438	0.0842898	-2.38983	0.0168562	0.413823	ATP-dependent RNA helicase DDX54/DBP10
AGAP005868	60.6424	-0.73312	0.307317	-2.38555	0.0170534	0.417416		tRNA-Ala
AGAP008364	43.6042	0.691626	0.290247	2.38289	0.0171774	0.417416	thioester-containing protein 15	TEP15
AGAP012246	596.856	0.295642	0.124065	2.38295	0.0171746	0.417416
AGAP028508	471.927	0.27348	0.114706	2.38419	0.0171167	0.417416
AGAP002144	1459.52	-0.27721	0.116422	-2.38107	0.0172623	0.418415	U4/U6 small nuclear ribonucleoprotein Prp4
AGAP029880	23.0267	-1.12148	0.471581	-2.37814	0.0174004	0.419642
AGAP001677	4982.16	-0.215901	0.0908356	-2.37683	0.0174622	0.419642
AGAP029775	102.634	0.77371	0.325599	2.37627	0.0174888	0.419642
AGAP008969	1538.79	0.248802	0.104674	2.37693	0.0174574	0.419642	CYCLIN domain-containing protein [Source:UniProtKB/TrEMBL;Acc:A0A1S4GZQ6]
AGAP001021	14.5611	1.43384	0.60377	2.3748	0.0175582	0.420254	dihydropyrimidine dehydrogenase (NADP+)
AGAP010552	1724.79	-0.344298	0.145049	-2.37366	0.0176129	0.420406	mimitin, mitochondrial
AGAP009958	4538.07	-0.36838	0.155313	-2.37186	0.017699	0.420406	arginine and glutamate-rich protein 1
AGAP003665	33.6221	-1.02785	0.433603	-2.37048	0.017765	0.420406
AGAP007202	10665.6	-0.213118	0.0899207	-2.37007	0.0177847	0.420406
AGAP013027	15.9435	1.16033	0.489026	2.37274	0.0176568	0.420406	Protein toll
AGAP009955	38.6537	-0.713297	0.301212	-2.36809	0.01788	0.421616
AGAP008116	25.5549	1.44627	0.611501	2.36512	0.0180244	0.422932
AGAP013143	243.772	0.525053	0.221986	2.36526	0.0180176	0.422932	Rho GTPase-activating protein 26
AGAP001939	2375.31	-0.165726	0.0701698	-2.36178	0.0181873	0.423916	maltase
AGAP002797	36.1391	-0.751966	0.318521	-2.36081	0.0182351	0.423916	ionotropic receptor GLURIId	GLURIId
AGAP010965	115.727	0.453335	0.19204	2.36063	0.0182439	0.423916
AGAP003846	35.1165	0.733838	0.310542	2.36309	0.0181234	0.423916	secretory phospholipase A2
AGAP029199	36.1708	-0.646092	0.274068	-2.35742	0.0184026	0.425647	gustatory receptor	Gr62
AGAP007968	3401.78	-0.442039	0.187989	-2.35141	0.0187023	0.425647	cysteine-rich with EGF-like domain protein 2
AGAP007872	2098.67	-0.278252	0.118347	-2.35116	0.018715	0.425647	Mps one binder kinase activator-like 3
AGAP006649	3158.68	-0.207691	0.0884653	-2.34771	0.0188894	0.425647	circumsporozoite protein-binding protein (regulator of nonsense transcripts 3)	CSPBP
AGAP028960	58.0439	-0.791474	0.337316	-2.34638	0.0189566	0.425647	Eukaryotic large subunit ribosomal RNA [Source:RFAM;Acc:RF02543]	LSU_rRNA_eukarya
AGAP005863	1362.2	-0.274219	0.116942	-2.34491	0.0190315	0.425647	N-alpha-acetyltransferase 35, NatC auxiliary subunit
AGAP007669	140.253	-0.43114	0.183924	-2.34412	0.019072	0.425647
AGAP006636	240.093	-0.725885	0.309672	-2.34404	0.0190761	0.425647
AGAP029373	238.752	0.430058	0.183416	2.34472	0.0190413	0.425647
AGAP002002	191.789	0.378238	0.161267	2.34541	0.019006	0.425647
AGAP011870	33.6771	0.931327	0.396927	2.34634	0.0189587	0.425647	matrix metalloprotease 2	MMP2
AGAP003345	213.188	0.415177	0.17694	2.34642	0.0189545	0.425647	xeroderma pigmentosum group C-complementing protein
AGAP007587	1820.25	0.347502	0.147918	2.34929	0.018809	0.425647
AGAP002722	19.2932	1.0133	0.431287	2.34949	0.0187993	0.425647	odorant receptor 28	Or28
AGAP011487	1993.42	0.283871	0.120751	2.35088	0.018729	0.425647	E3 ubiquitin-protein ligase SH3RF
AGAP008494	1693.8	0.252122	0.107172	2.3525	0.0186478	0.425647	signal transducing adaptor molecule
AGAP002508	25.5988	1.20792	0.513231	2.35356	0.0185947	0.425647	protease m1 zinc metalloprotease
AGAP028931	20.0131	-0.890537	0.380159	-2.34254	0.0191531	0.4257	Eukaryotic large subunit ribosomal RNA [Source:RFAM;Acc:RF02543]	LSU_rRNA_eukarya
AGAP007239	372.116	-0.320641	0.136903	-2.34211	0.0191749	0.4257
AGAP007575	1277.71	-0.263529	0.112568	-2.34107	0.0192283	0.4257
AGAP011093	3300.02	-0.255507	0.109212	-2.33954	0.0193076	0.4257
AGAP011138	8625.49	-0.410566	0.175511	-2.33926	0.0193219	0.4257	myosin XVIII
AGAP008831	1313.1	0.209095	0.0894029	2.3388	0.0193459	0.4257	Stress-activated map kinase-interacting protein 1 [Source:UniProtKB/TrEMBL;Acc:A0A1S4H033]
AGAP028050	527.908	0.368533	0.157651	2.33766	0.0194051	0.426019
AGAP002461	15224.6	0.218798	0.093696	2.33519	0.0195336	0.427858
AGAP006895	554.024	-0.27374	0.117393	-2.33183	0.0197096	0.430725	signal recognition particle subunit SRP19
AGAP007213	187.431	-0.459273	0.197191	-2.32908	0.0198549	0.431615	mitogen-activated protein-binding protein-interacting protein
AGAP002677	373.877	1.02488	0.440146	2.32849	0.0198859	0.431615	coiled-coil domain-containing protein lobo homolog
AGAP029558	56.8835	1.11922	0.48044	2.32956	0.0198292	0.431615	Protein Wnt [Source:UniProtKB/TrEMBL;Acc:A0A453Z016]
AGAP007418	1009.73	-0.362912	0.156019	-2.32607	0.0200146	0.432333	proteasome inhibitor subunit 1 (PI31)
AGAP010182	895.166	-0.368939	0.158661	-2.32532	0.0200548	0.432333	WD repeat-containing protein 32
AGAP004672	10759.1	0.254657	0.109509	2.32545	0.0200477	0.432333
AGAP007002	1544.45	-0.292882	0.126138	-2.32191	0.0202375	0.435289	transcription initiation factor TFIIF subunit beta
AGAP006719	519.623	-0.232267	0.100146	-2.31929	0.0203796	0.436266
AGAP003164	574.365	-0.791694	0.341355	-2.31927	0.0203805	0.436266
AGAP002476	1028.86	0.496024	0.213938	2.31854	0.02042	0.436266
AGAP003332	38.3526	1.54	0.665299	2.31475	0.0206268	0.439702
AGAP000576	730.44	-0.376801	0.163003	-2.31163	0.0207983	0.442368
AGAP004682	1868.09	0.267573	0.115824	2.31018	0.0208782	0.443082	U4/U6 small nuclear ribonucleoprotein PRP3
AGAP001856	86.4937	-0.806773	0.349512	-2.30828	0.0209834	0.444327	period circadian protein	PER
AGAP010251	4314.72	0.27997	0.12136	2.30694	0.0210583	0.444926	coatomer protein complex, subunit alpha (xenin)
AGAP002651	4153.83	0.335193	0.145505	2.30365	0.0212422	0.447821	inhibitor of apoptosis 6	IAP6
AGAP029968	42367.3	-0.442892	0.192427	-2.30161	0.0213572	0.447966	NA	NA
AGAP002058	30.6022	-0.89276	0.387894	-2.30156	0.0213602	0.447966	beta-galactosidase
AGAP005510	1650.49	0.298757	0.129836	2.30103	0.0213898	0.447966	oxysterol binding protein-like 9
AGAP028943	1929.95	-0.66853	0.290846	-2.29857	0.0215293	0.449902	Eukaryotic large subunit ribosomal RNA [Source:RFAM;Acc:RF02543]	LSU_rRNA_eukarya
AGAP002302	113.091	-0.496112	0.216008	-2.29673	0.0216343	0.451109	crossover junction endonuclease
AGAP029934	22.7002	-1.02098	0.444722	-2.29577	0.0216892	0.451267
AGAP012399	423.962	-0.504368	0.220006	-2.29252	0.0218758	0.453726	maltase
AGAP010875	609.976	-0.262654	0.114626	-2.29141	0.0219399	0.453726	Ras-related protein Rab-18
AGAP006359	450.963	-0.221155	0.0965569	-2.29041	0.0219974	0.453726	WD repeat-containing protein 92
AGAP011422	1176.31	0.374438	0.163457	2.29075	0.0219781	0.453726	carboxy-terminal domain RNA polymerase II polypeptide A small phosphatase
AGAP002174	927.478	-0.429161	0.187465	-2.28929	0.0220624	0.454085
AGAP003592	62984.8	-0.367871	0.160871	-2.28675	0.0222104	0.45544	60S ribosomal protein LP0	RpLP0
AGAP012456	10.3822	-1.85284	0.810422	-2.28626	0.0222391	0.45544
AGAP006354	596.084	-0.307783	0.134655	-2.28571	0.0222713	0.45544	Rab-like protein 3
AGAP001734	1857.94	-0.247129	0.108161	-2.28482	0.0223236	0.455535	nicastrin
AGAP005422	732.239	-0.299584	0.131402	-2.2799	0.0226137	0.459196
AGAP001788	2619.08	-0.313823	0.137684	-2.2793	0.0226492	0.459196	M-type 9 protein
AGAP006946	1484.54	-0.219552	0.0963752	-2.27809	0.0227211	0.459196	Prefoldin subunit 4 [Source:UniProtKB/TrEMBL;Acc:Q7QIM0]
AGAP010738	540.487	-0.310964	0.136579	-2.27681	0.0227978	0.459196	glycosylphosphatidylinositol transamidase
AGAP004370	1533.21	-0.198985	0.0874572	-2.27522	0.0228926	0.459196	transcription initiation factor TFIIA small subunit
AGAP000891	1925.35	-0.188565	0.082888	-2.27494	0.0229094	0.459196	phosphatidylinositide phosphatase SAC1
AGAP007482	409.955	-0.373254	0.164166	-2.27364	0.0229878	0.459196
AGAP009439	1115.5	-0.214095	0.0941749	-2.27338	0.0230034	0.459196	membrane protein GNA1220
AGAP013577	969.265	-0.348798	0.153436	-2.27325	0.0230114	0.459196	Nuclear RNase P [Source:RFAM;Acc:RF00009]	RNaseP_nuc
AGAP002390	9768.46	-0.248012	0.109185	-2.27147	0.0231183	0.459196
AGAP008851	1739.91	-0.329992	0.145293	-2.27121	0.0231342	0.459196	E3 ubiquitin-protein ligase mind-bomb [Source:UniProtKB/TrEMBL;Acc:A0A1S4GZF1]
AGAP012708	2157.68	-0.461338	0.203243	-2.26989	0.0232144	0.459196
AGAP012174	1523.8	-0.265719	0.117171	-2.26778	0.0233425	0.459196
AGAP012701	121.636	-0.961702	0.424295	-2.26659	0.0234154	0.459196
AGAP000396	1266.33	-0.214612	0.0947144	-2.26589	0.0234582	0.459196	thioredoxin peroxidase 1	TPX1
AGAP004984	586.896	-0.286694	0.126532	-2.26578	0.0234647	0.459196
AGAP010250	461.619	0.257543	0.113629	2.26652	0.0234195	0.459196
AGAP002463	457.761	0.319524	0.140803	2.26929	0.0232506	0.459196	ubiquitin associated and SH3 domain-containing protein B
AGAP008438	356.707	0.710919	0.313045	2.27098	0.0231483	0.459196
AGAP001610	405.133	1.31679	0.577972	2.27829	0.022709	0.459196
AGAP004225	954.244	-0.403438	0.178209	-2.26384	0.0235839	0.459769	pre-mRNA-splicing factor
AGAP012501	21.1719	-1.11127	0.491437	-2.26126	0.0237432	0.459769
AGAP004242	510.66	-0.240443	0.106358	-2.26069	0.0237787	0.459769	Phosphatidate cytidylyltransferase, mitochondrial [Source:UniProtKB/TrEMBL;Acc:Q7PQL6]	mCDS
AGAP006960	1621.31	-0.437596	0.193688	-2.25928	0.0238658	0.459769
AGAP012951	60.0409	-0.77784	0.344366	-2.25876	0.0238985	0.459769	ionotropic receptor IR41c	IR41c
AGAP011456	320.656	-0.31607	0.140075	-2.25642	0.0240441	0.459769
AGAP013234	42.2943	-0.705577	0.312708	-2.25634	0.0240492	0.459769
AGAP007171	25.7822	1.73726	0.770066	2.25598	0.0240717	0.459769
AGAP005943	2979	0.232959	0.10317	2.25802	0.0239446	0.459769
AGAP005926	2768.35	0.230798	0.102197	2.25835	0.0239239	0.459769	senataxin
AGAP007606	352.76	0.345651	0.152937	2.26008	0.0238161	0.459769
AGAP008538	29.6988	1.12884	0.499297	2.26086	0.023768	0.459769
AGAP011906	1072.92	-0.275874	0.122352	-2.25475	0.0241488	0.460125	exosome complex component MTR3
AGAP004408	2189.85	0.359335	0.15941	2.25415	0.0241867	0.460125	DNA replication licensing factor MCM5
AGAP002602	826.624	-0.376802	0.167449	-2.25025	0.0244329	0.460156
AGAP009438	5713.72	-0.250342	0.111255	-2.25017	0.0244379	0.460156	pre-rRNA-processing protein TSR1
AGAP001648	207.176	-0.461622	0.205197	-2.24965	0.0244713	0.460156	CLIP-domain serine protease	CLIPB17
AGAP003018	732.08	0.449078	0.19963	2.24955	0.0244774	0.460156	dynamin GTPase
AGAP006454	1770.37	0.213778	0.0950236	2.24973	0.0244661	0.460156
AGAP010391	78.6743	0.810035	0.3596	2.2526	0.0242845	0.460156	LIM domain only protein 4
AGAP007503	4178.59	0.266593	0.118607	2.24769	0.0245957	0.460567	Ras-related protein Rab-1A
AGAP012329	17.0811	1.56777	0.697499	2.24769	0.0245957	0.460567
AGAP011974	727.159	0.363879	0.161952	2.24684	0.0246504	0.460687	Class C Scavenger Receptor (Sushi/SCR/CCP and Somatomedin B domains).	SCRC1
AGAP028970	23.4391	-0.758866	0.33868	-2.24065	0.0250485	0.467214	Eukaryotic large subunit ribosomal RNA [Source:RFAM;Acc:RF02543]	LSU_rRNA_eukarya
AGAP028900	265.328	-1.3277	0.59331	-2.23778	0.0252352	0.469778	Eukaryotic large subunit ribosomal RNA [Source:RFAM;Acc:RF02543]	LSU_rRNA_eukarya
AGAP012013	10390	-0.344305	0.15402	-2.23545	0.0253876	0.470779
AGAP001941	246.595	0.431606	0.193072	2.23546	0.0253871	0.470779	phosphatidic acid phosphatase type 2 domain-containing protein 1B
AGAP012071	223.37	-0.419011	0.187582	-2.23375	0.0254993	0.471935	lactoylglutathione lyase
AGAP012148	828.945	0.299129	0.134334	2.22676	0.0259634	0.479594	mitogen-activated protein kinase
AGAP004615	2168.78	0.456672	0.205283	2.2246	0.0261078	0.481331	DNA polymerase epsilon subunit 1
AGAP001618	1171.04	-0.656557	0.295368	-2.22284	0.0262265	0.482588	homeobox protein EMX
AGAP005502	12.9978	1.70958	0.769736	2.221	0.0263509	0.483016	dehydrogenase/reductase SDR family member 11 precursor
AGAP001893	326.503	0.589457	0.265324	2.22165	0.0263071	0.483016
AGAP004177	99.0354	-0.517183	0.233048	-2.21921	0.0264723	0.483931	23S rRNA (uridine2552-2'-O)-methyltransferase
AGAP029529	101.876	0.795196	0.358394	2.21877	0.0265022	0.483931
AGAP000497	1328.21	-0.335446	0.151246	-2.21788	0.0265628	0.484113
AGAP011464	3569.78	-0.235856	0.106415	-2.21638	0.0266654	0.484135
AGAP004039	7154.44	0.20236	0.091294	2.21657	0.0266524	0.484135	afadin
AGAP008393	1013.58	-0.214219	0.0967478	-2.2142	0.0268153	0.485011	DNA-directed RNA polymerase II subunit RPB9
AGAP009950	4710.55	0.370376	0.167271	2.21423	0.0268132	0.485011
AGAP010368	890.346	0.237537	0.107363	2.21248	0.0269337	0.485315	2-hydroxyacyl-CoA lyase 1
AGAP007873	2523.6	0.17813	0.080508	2.21258	0.0269269	0.485315	autophagy related TOR protein (Target of rapamycin)	TOR
AGAP029964	23.7119	-1.0387	0.469963	-2.21019	0.0270922	0.486424	NA	NA
AGAP009506	1823.99	-0.280179	0.1268	-2.20961	0.027132	0.486424	U5 snRNP complex subunit
AGAP013386	2800.93	0.327286	0.148135	2.20938	0.0271481	0.486424	DNA polymerase zeta
AGAP001375	325.861	1.02336	0.463711	2.20688	0.0273221	0.488626	serine protease inhibitor (serpin) 12	SRPN12
AGAP001490	1274.99	-0.314159	0.142495	-2.2047	0.0274753	0.488663	26S proteasome non-ATPase regulatory subunit 5
AGAP002409	1550.92	-0.32854	0.149302	-2.20051	0.0277705	0.488663	tRNA pseudouridine38-40 synthase
AGAP028978	271.105	-0.743783	0.338142	-2.19962	0.0278339	0.488663	Eukaryotic small subunit ribosomal RNA [Source:RFAM;Acc:RF01960]	SSU_rRNA_eukarya
AGAP008952	18668.7	-0.284251	0.12926	-2.19907	0.0278731	0.488663	lupus La protein
AGAP011149	10079.2	-0.222315	0.101138	-2.19813	0.0279397	0.488663	pre-mRNA-splicing factor ATP-dependent RNA helicase DHX15/PRP43
AGAP028829	19.1104	-1.29592	0.589554	-2.19813	0.0279399	0.488663	Eukaryotic small subunit ribosomal RNA [Source:RFAM;Acc:RF01960]	SSU_rRNA_eukarya
AGAP007491	3039.06	-0.145769	0.0663338	-2.19751	0.0279843	0.488663	Sulfhydryl oxidase [Source:UniProtKB/TrEMBL;Acc:Q5TWZ0]
AGAP002780	859.434	-0.190309	0.0866049	-2.19743	0.0279894	0.488663	pre-mRNA branch site protein p14
AGAP007608	1177.55	0.293363	0.133455	2.19821	0.0279342	0.488663	MADS-box transcription enhancer factor 2, invertebrate
AGAP009388	82.4881	1.09364	0.496597	2.20227	0.0276461	0.488663
AGAP003979	754.084	0.206554	0.0937892	2.20232	0.0276427	0.488663	Elongator complex protein 1 [Source:UniProtKB/TrEMBL;Acc:Q7PMK6]
AGAP012845	62.844	0.729762	0.33128	2.20285	0.0276051	0.488663	Selenium-binding protein
AGAP009466	20.9294	0.823036	0.373509	2.20352	0.027558	0.488663	ATP-binding cassette transporter (ABC transporter) family G member 8	ABCG8
AGAP000250	735.521	-0.231523	0.105533	-2.19383	0.0282473	0.490075	STAGA complex 65 subunit gamma
AGAP013523	62.7639	-0.664394	0.3029	-2.19344	0.0282755	0.490075
AGAP004477	489.158	0.297961	0.135758	2.19479	0.0281785	0.490075	Polyphosphoinositide phosphatase
AGAP004882	1812.08	0.204774	0.0932991	2.19481	0.0281771	0.490075	transmembrane 9 superfamily member 3
AGAP004900	17.7756	1.57372	0.717791	2.19245	0.028347	0.490423	trypsin type 4
AGAP009647	3075.2	-0.172124	0.0785487	-2.19131	0.0284296	0.490964	proteasome maturation protein
AGAP003417	2513.94	-0.155232	0.0708921	-2.18969	0.0285466	0.491207
AGAP002021	2594.14	0.265309	0.121134	2.19021	0.028509	0.491207	1-acyl-sn-glycerol-3-phosphate acyltransferase	Agpat1
AGAP013742	37249	-0.202003	0.0924737	-2.18444	0.0289298	0.496013	40S ribosomal protein S27a
AGAP012521	912.727	0.507625	0.232344	2.18479	0.028904	0.496013
AGAP006344	809.132	-0.301589	0.138249	-2.18148	0.0291477	0.498854	RAG1-activating protein 1-like protein
AGAP028974	8.36664	-1.33448	0.612308	-2.17943	0.0292996	0.500188	Eukaryotic large subunit ribosomal RNA [Source:RFAM;Acc:RF02543]	LSU_rRNA_eukarya
AGAP011041	7.91331	-1.23145	0.565323	-2.17831	0.0293828	0.500188
AGAP001051	101.492	0.805112	0.369514	2.17884	0.0293435	0.500188
AGAP008933	536.191	-0.682764	0.314166	-2.17326	0.0297611	0.502153
AGAP003441	29.3869	1.14761	0.528057	2.17327	0.0297602	0.502153
AGAP009624	1928.35	0.342152	0.157433	2.17331	0.0297568	0.502153	CTP synthase [Source:UniProtKB/TrEMBL;Acc:A0A1S4H1N6]	CTPsyn
AGAP005789	541.091	0.299055	0.137587	2.17357	0.0297372	0.502153
AGAP001934	21.0134	0.786579	0.361522	2.17574	0.0295747	0.502153
AGAP004148	419.114	-0.410052	0.188975	-2.16988	0.0300159	0.502515	CLIP-domain serine protease	CLIPB5
AGAP010793	1170.34	-0.300494	0.1385	-2.16963	0.0300349	0.502515	synembryn-A
AGAP012433	47.8438	-0.719237	0.331757	-2.16796	0.0301614	0.502515
AGAP009290	10558.6	-0.266477	0.122984	-2.16676	0.0302531	0.502515	cohesin loading factor subunit SCC2
AGAP011857	11.0326	-1.04764	0.483777	-2.16555	0.0303459	0.502515		tRNA-Arg
AGAP005397	13782.9	-0.41219	0.190362	-2.16529	0.0303654	0.502515
AGAP004753	573.504	-0.221147	0.102156	-2.16479	0.0304037	0.502515
AGAP007529	1297.04	-0.272337	0.125847	-2.16404	0.0304614	0.502515
AGAP003025	27072.4	-0.32407	0.149832	-2.16289	0.0305494	0.502515	60S ribosomal protein LP2	RpLp2
AGAP007410	41.4126	-1.11587	0.515988	-2.16258	0.0305733	0.502515	C-type lectin (CTL) - mannose binding	CTLMA5
AGAP029363	399.525	0.345991	0.160039	2.16192	0.0306244	0.502515
AGAP003200	403.005	0.420595	0.194431	2.16321	0.0305251	0.502515	NipSnap homolog 2
AGAP012784	49.0648	1.08892	0.503344	2.16337	0.0305129	0.502515	annexin A4
AGAP009957	666.788	0.482835	0.222713	2.16797	0.0301606	0.502515	transcription factor SOX1/3/14/21 (SOX group B)
AGAP001802	1848.81	0.191892	0.0885084	2.16807	0.0301537	0.502515
AGAP009261	2893.3	0.252813	0.116543	2.16927	0.0300618	0.502515	Rap guanine nucleotide exchange factor (GEF) 2
AGAP001880	3740.89	0.338488	0.156734	2.15963	0.0308013	0.502825	bZIP factor, other
AGAP002024	3927.58	0.21405	0.0991123	2.15967	0.0307981	0.502825
AGAP011333	997.929	0.317349	0.146896	2.16037	0.0307437	0.502825	DIP2 disco-interacting protein 2 homolog C
AGAP001505	959.016	-0.241692	0.112212	-2.15388	0.0312494	0.506383	Transmembrane emp24 protein transport domain containing 1b
AGAP028788	12.1385	-1.29947	0.603374	-2.15366	0.0312665	0.506383	Eukaryotic large subunit ribosomal RNA [Source:RFAM;Acc:RF02543]	LSU_rRNA_eukarya
AGAP007497	25.867	-0.755515	0.351369	-2.1502	0.0315393	0.506383	copper-zinc superoxide dismutase 1	CuSOD1
AGAP005747	581.498	-0.366358	0.170507	-2.14864	0.0316631	0.506383
AGAP001613	6239.98	-0.179681	0.0836291	-2.14854	0.0316708	0.506383
AGAP005542	4153.59	-0.273065	0.127132	-2.14788	0.0317234	0.506383	Queuine tRNA-ribosyltransferase subunit QTRTD1 homolog
AGAP003273	311.545	-0.278903	0.129854	-2.14781	0.0317287	0.506383
AGAP009220	23.9788	-1.62052	0.754896	-2.14668	0.0318184	0.506383
AGAP005615	1007.84	-0.260798	0.121504	-2.14642	0.0318394	0.506383	28S ribosomal protein S15, mitochondrial	mRpS15
AGAP012400	47.731	-0.609864	0.284347	-2.14479	0.0319699	0.506383	alpha-glucosidase
AGAP008049	557.32	-0.251164	0.117188	-2.14325	0.0320928	0.506383	cell division cycle 123 homolog
AGAP013465	18.9766	-1.16157	0.542395	-2.14156	0.032229	0.506383	cuticular protein (putative) CPLCP1	CPLCP1
AGAP013542	697.979	-0.240125	0.112136	-2.14138	0.0322437	0.506383
AGAP003016	5666.52	-0.280969	0.131219	-2.14121	0.0322568	0.506383	mesencephalic astrocyte-derived neurotrophic factor homolog
AGAP002750	50.3505	-0.557035	0.260169	-2.14105	0.0322701	0.506383		tRNA-Ser
AGAP001491	512.208	-0.254515	0.118878	-2.14098	0.0322758	0.506383	Leucine-rich repeat-containing protein 57
AGAP005505	6676.36	-0.228411	0.106739	-2.1399	0.0323629	0.506383	RNA-binding protein 45
AGAP006525	84.4927	-0.654326	0.30601	-2.13825	0.0324965	0.506383
AGAP004647	2600.03	-0.646969	0.302859	-2.1362	0.032663	0.506383
AGAP007727	2140.2	0.434072	0.203138	2.13683	0.0326115	0.506383	cullin 4
AGAP011560	114.934	1.2137	0.567883	2.13723	0.0325793	0.506383
AGAP003236	190.28	0.381964	0.178674	2.13777	0.0325353	0.506383
AGAP004931	253.449	0.360577	0.168651	2.138	0.0325165	0.506383
AGAP011454	2448.49	0.334615	0.156506	2.13803	0.0325143	0.506383	rotatin
AGAP007743	27.0115	1.20692	0.56437	2.13852	0.0324743	0.506383	solute carrier family 16 (monocarboxylic acid transporters), member 10
AGAP003638	709.469	0.433917	0.202847	2.13913	0.0324249	0.506383
AGAP029255	529.774	0.261822	0.122296	2.14088	0.0322838	0.506383
AGAP002665	818.384	0.273701	0.127794	2.14174	0.0322146	0.506383	vacuolar protein sorting 11	Vps11
AGAP011044	220.185	0.477406	0.222827	2.14249	0.0321539	0.506383
AGAP001235	1366.98	0.251385	0.117144	2.14594	0.0318774	0.506383	phosphatidylserine decarboxylase
AGAP006328	1004.86	0.432123	0.200922	2.1507	0.0314999	0.506383	heparan sulfate N-deacetylase/N-sulfotransferase NDST2
AGAP028620	3738.8	-0.21371	0.10014	-2.13411	0.0328339	0.50757
AGAP028670	1074.06	-0.194969	0.0914194	-2.13269	0.0329502	0.50757
AGAP010895	6989.94	0.142758	0.0669387	2.13267	0.0329522	0.50757	spectrin beta
AGAP002288	690.141	0.311275	0.145913	2.13329	0.0329007	0.50757	hydroxymethylglutaryl-CoA reductase (NADPH)
AGAP012007	149.737	-0.520958	0.244667	-2.12926	0.0332332	0.507803
AGAP001403	245.073	0.381894	0.179354	2.12927	0.0332316	0.507803	protein Mpv17
AGAP028426	159.62	0.51392	0.24129	2.12988	0.0331811	0.507803	carboxylesterase	COE09941
AGAP009180	4156.43	0.210942	0.0990374	2.12992	0.033178	0.507803	protein son of sevenless
AGAP004656	2203.67	0.388847	0.182534	2.13027	0.0331491	0.507803	histone-lysine N-methyltransferase NSD2
AGAP010575	1101.23	-0.279901	0.131498	-2.12855	0.0332916	0.507884	RBBP5 protein
AGAP005462	4040.86	-0.17281	0.0812367	-2.12725	0.0333997	0.508201
AGAP007003	907.282	-0.246983	0.116143	-2.12655	0.0334576	0.508201
AGAP011587	2763.41	0.155496	0.0731271	2.12637	0.0334721	0.508201	kelch-like protein diablo
AGAP003155	1500.66	-0.239068	0.11254	-2.12429	0.033646	0.509884	UPF0483 protein AGAP003155
AGAP011638	1697.56	0.170781	0.0804142	2.12377	0.0336897	0.509884
AGAP029493	950.069	0.236643	0.11161	2.12027	0.0339837	0.513519
AGAP007172	7928.06	0.260629	0.123002	2.11889	0.0340995	0.514456	translation initiation factor 4E
AGAP007740	47068.2	-0.230018	0.108693	-2.11623	0.0343255	0.515743	60S ribosomal protein LP1	RpLP1
AGAP028916	14.9538	-1.00656	0.475703	-2.11594	0.0343503	0.515743	Eukaryotic large subunit ribosomal RNA [Source:RFAM;Acc:RF02543]	LSU_rRNA_eukarya
AGAP013488	352.154	-0.234288	0.110733	-2.11579	0.0343626	0.515743	Trafficking protein particle complex 2-like
AGAP005202	11367	-0.192901	0.091198	-2.11519	0.0344134	0.515743	RING-box protein 1
AGAP012227	124.84	-0.598301	0.283384	-2.11127	0.0347488	0.515743	Haloacid dehalogenase-like hydrolase domain-containing protein 2
AGAP008927	245.766	-0.518801	0.245825	-2.11045	0.0348196	0.515743	Protein TILB homolog [Source:UniProtKB/TrEMBL;Acc:A0A1S4GZN0]
AGAP009504	507.339	-0.365226	0.173166	-2.10911	0.0349349	0.515743	U3 small nucleolar RNA-associated protein 24
AGAP006680	2688.08	-0.211653	0.100362	-2.10889	0.0349544	0.515743
AGAP004719	8.96503	-1.10142	0.522363	-2.10853	0.0349853	0.515743	CLIP-domain serine protease	CLIPC9
AGAP008717	128.782	-0.453978	0.215317	-2.10842	0.0349949	0.515743	hydroxymethylglutaryl-CoA lyase
AGAP011366	14.019	1.26419	0.599168	2.1099	0.0348666	0.515743	carboxylesterase	COE18026
AGAP010383	13.6205	1.26861	0.600862	2.11131	0.0347458	0.515743	solute carrier family 15 member 1
AGAP009727	5335.64	0.504059	0.238703	2.11166	0.034716	0.515743	RhoGAP92B
AGAP008235	39.1103	0.651153	0.30836	2.11167	0.0347149	0.515743
AGAP008646	614.246	0.425347	0.201293	2.11307	0.0345948	0.515743	cGMP-specific 3',5'-cyclic phosphodiesterase
AGAP002614	3288.31	-0.182476	0.086678	-2.10521	0.0352727	0.518527	splicing factor, arginine/serine-rich 16
AGAP001411	1436.49	0.325406	0.154588	2.10499	0.0352924	0.518527	BCL2/adenovirus E1B 19 kDa protein-interacting protein 3
AGAP029086	191.517	-0.516853	0.245767	-2.10302	0.0354637	0.51865
AGAP010767	2613.4	0.314892	0.149732	2.10304	0.0354626	0.51865
AGAP009973	1380.2	0.334232	0.158884	2.10363	0.0354108	0.51865	ATP-dependent metalloprotease
AGAP004115	86.9822	-0.505875	0.240714	-2.10156	0.0355923	0.518941	cystinosin
AGAP010335	36.7848	1.07173	0.509823	2.10217	0.0355383	0.518941	NEL-LIKE PROTEIN 1
AGAP010173	32861.6	-0.209264	0.09966	-2.09978	0.0357482	0.52042	guanine nucleotide-binding protein subunit beta-like protein	Rack1
AGAP011338	1039.48	-0.283886	0.13527	-2.09866	0.035847	0.520714	peptide-O-fucosyltransferase
AGAP010348	566.85	-0.27433	0.130738	-2.09831	0.0358774	0.520714
AGAP028539	20.5907	0.727157	0.346651	2.09766	0.0359351	0.520759
AGAP002923	1735.62	-0.230588	0.110036	-2.09558	0.0361196	0.521501	bystin
AGAP008990	2727.42	-0.266896	0.127434	-2.09438	0.0362261	0.521501	lysophospholipase III
AGAP005775	7597.28	-0.300428	0.143478	-2.0939	0.0362687	0.521501	Bax inhibitor 1
AGAP001225	1572.02	0.363967	0.173865	2.09339	0.0363139	0.521501
AGAP004517	44.4616	0.642919	0.307043	2.09391	0.0362683	0.521501	huckebein
AGAP000660	354.55	0.429209	0.204958	2.09413	0.0362483	0.521501
AGAP012178	50.4687	-0.724642	0.346284	-2.09262	0.0363829	0.521557
AGAP029545	6813.97	0.331661	0.158528	2.09213	0.0364271	0.521557
AGAP008930	291.153	-0.306562	0.146644	-2.09051	0.0365718	0.52193	phosphatidylinositol glycan, class X
AGAP008853	466.938	-0.24473	0.117106	-2.08983	0.0366333	0.52193
AGAP002710	772.579	-0.197824	0.0946974	-2.08901	0.0367069	0.52193
AGAP000398	359.86	-0.325153	0.155666	-2.08879	0.0367264	0.52193	methionyl-tRNA formyltransferase
AGAP004584	473.934	0.427582	0.204697	2.08885	0.036721	0.52193
AGAP009959	121.589	-0.516081	0.247268	-2.08713	0.0368763	0.523282	tubulin monoglycylase TTLL3/8
AGAP012489	21.578	-0.834267	0.399921	-2.08608	0.0369712	0.523851
AGAP011887	1178.97	-0.190627	0.091436	-2.08481	0.0370865	0.524061	nuclear pore complex protein Nup37
AGAP009664	1829.89	0.263955	0.126615	2.08471	0.0370958	0.524061	nuclear receptor coactivator 2
AGAP005946	17.7389	-1.08143	0.5189	-2.08408	0.0371533	0.524098
AGAP001366	2413.57	-0.648134	0.311295	-2.08205	0.0373376	0.524311
AGAP010483	450.564	-0.302121	0.145149	-2.08145	0.0373927	0.524311	exosome complex component RRP42
AGAP001566	68.9746	-0.796255	0.382576	-2.0813	0.0374066	0.524311
AGAP013174	166.873	-0.403222	0.193744	-2.08122	0.0374142	0.524311
AGAP028523	104.621	0.600198	0.288432	2.0809	0.037443	0.524311
AGAP005998	12.715	-1.1489	0.552444	-2.07967	0.0375557	0.524352	cuticular protein RR-1 family 23	CPR23
AGAP007383	92.0665	0.975206	0.468912	2.07972	0.0375512	0.524352
AGAP028408	151.585	-0.375761	0.181015	-2.07585	0.0379076	0.525769
AGAP008950	5070.3	-0.543987	0.262089	-2.07558	0.0379325	0.525769
AGAP029638	4279.62	0.239919	0.115582	2.07574	0.0379175	0.525769
AGAP029411	68.3451	0.622155	0.299538	2.07705	0.037797	0.525769
AGAP002918	467.775	0.255128	0.122821	2.07724	0.0377796	0.525769
AGAP011888	786.021	0.355091	0.171142	2.07484	0.0380014	0.525961	exportin-5
AGAP004106	1883.1	0.378134	0.182328	2.07392	0.038087	0.526384
AGAP000168	64.4883	0.515112	0.24859	2.07213	0.038253	0.527913	Putative frizzled receptor 3 [Source:UniProtKB/TrEMBL;Acc:A0A1S4G8S5]	GPRFZ3
AGAP028941	4071.88	-0.62757	0.303268	-2.06936	0.0385127	0.528157	Eukaryotic large subunit ribosomal RNA [Source:RFAM;Acc:RF02543]	LSU_rRNA_eukarya
AGAP029290	147.902	-0.561385	0.271494	-2.06776	0.0386625	0.528157
AGAP012956	29248.7	-0.635891	0.307652	-2.06692	0.0387421	0.528157
AGAP003559	3845.06	-0.417886	0.202204	-2.06666	0.038766	0.528157
AGAP012193	366.391	0.314018	0.151947	2.06664	0.0387684	0.528157	ubiquitin-conjugating enzyme E2 F
AGAP006633	28.0278	1.16326	0.562509	2.06798	0.0386415	0.528157	Syntrophin, gamma 2
AGAP028588	665.414	0.431379	0.208593	2.06804	0.0386364	0.528157
AGAP012181	69.1808	0.78792	0.380951	2.06829	0.0386124	0.528157
AGAP027987	189.619	0.478049	0.230983	2.06962	0.0384876	0.528157
AGAP004145	1319.15	-0.211434	0.10234	-2.06599	0.0388293	0.528234	RNA-binding protein PNO1
AGAP008488	3431.54	0.264582	0.128144	2.06473	0.0389489	0.528356
AGAP004793	3252.07	0.668057	0.32354	2.06483	0.0389389	0.528356	ornithine--oxo-acid transaminase
AGAP009810	1126.01	-0.236993	0.11485	-2.0635	0.0390654	0.529183	peptidyl-prolyl isomerase E (cyclophilin E)
AGAP008151	798.932	0.266671	0.129331	2.06193	0.0392146	0.530453	DNA-directed RNA polymerase III subunit RPC2
AGAP013489	625.137	-0.231959	0.112676	-2.05865	0.0395282	0.532424
AGAP029262	63.6624	-0.612947	0.298226	-2.05531	0.0398488	0.532424
AGAP001738	1238.78	-0.236173	0.114925	-2.05503	0.0398763	0.532424	39S ribosomal protein L1, mitochondrial	mRpL1
AGAP000924	7922.12	-0.276493	0.134557	-2.05484	0.0398946	0.532424
AGAP008572	356.077	-0.276004	0.134325	-2.05475	0.0399031	0.532424	TIM21-like protein, mitochondrial precursor
AGAP006193	165.129	-0.489028	0.238119	-2.05371	0.0400037	0.532424
AGAP000721	2302.07	-0.193384	0.0942206	-2.05246	0.0401252	0.532424	V-type H+-transporting ATPase subunit AC39
AGAP011244	7950.38	-0.260711	0.127027	-2.05241	0.0401297	0.532424	rRNA 2'-O-methyltransferase fibrillarin
AGAP002622	4473.52	0.231043	0.112578	2.0523	0.0401409	0.532424	sodium-coupled monocarboxylate transporter 1
AGAP005448	11.9922	1.10937	0.540112	2.05396	0.0399797	0.532424	B9 domain-containing protein 2
AGAP007452	1084.07	0.378255	0.18405	2.05517	0.0398621	0.532424	neuronal guanine nucleotide exchange factor
AGAP002161	1415.41	0.294515	0.143289	2.05539	0.0398412	0.532424	RAC serine/threonine-protein kinase
AGAP008132	1229.85	0.234492	0.113899	2.05878	0.0395158	0.532424	beta-1,4-mannosyl-glycoprotein beta-1,4-N-acetylglucosaminyltransferase
AGAP029352	785.42	0.354285	0.172001	2.05978	0.0394195	0.532424
AGAP001873	720.303	0.4134	0.201537	2.05124	0.0402437	0.533048
AGAP003230	1917.33	0.412361	0.201216	2.04934	0.0404286	0.534016	poly (ADP-ribose) polymerase
AGAP003366	2736.98	0.208512	0.101727	2.04972	0.0403922	0.534016	myotubularin-related protein 13
AGAP006453	209.726	0.444748	0.217142	2.04819	0.0405414	0.534766
AGAP005558	4814.34	-0.301221	0.147162	-2.04686	0.0406714	0.535611	peptidase (mitochondrial processing) beta
AGAP009613	788.017	-0.249108	0.12173	-2.04639	0.0407177	0.535611	28S ribosomal protein S7, mitochondrial	mRpS7
AGAP008893	26.3462	-0.926496	0.45309	-2.04484	0.0408708	0.536886	cuticular protein CPLCP8	CPLCP8
AGAP009059	2275.85	-0.265983	0.13028	-2.04163	0.0411882	0.538832	Glia maturation factor beta
AGAP008016	2636.42	0.209912	0.102798	2.04199	0.0411525	0.538832	acyl-CoA oxidase
AGAP029513	1808.93	0.206532	0.101129	2.04226	0.0411257	0.538832
AGAP007732	916.471	0.248617	0.121814	2.04096	0.041255	0.538968	solute carrier family 17, member 5
AGAP008541	1360.2	-0.198123	0.097124	-2.03989	0.0413611	0.539603	cyclin-dependent kinase 9
AGAP003088	1746.74	-0.320995	0.157536	-2.0376	0.0415904	0.539603
AGAP009001	13.7355	-1.16518	0.571865	-2.0375	0.0415998	0.539603	Histidine decarboxylase [Source:UniProtKB/TrEMBL;Acc:A0A1S4GZT6]
AGAP029955	17.1071	-1.20068	0.589413	-2.03707	0.0416426	0.539603	NA	NA
AGAP000736	321.389	0.37969	0.18628	2.03828	0.0415223	0.539603
AGAP011924	355.393	0.609551	0.299021	2.03849	0.0415008	0.539603	Potassium channel subfamily K, invertebrate [Source:UniProtKB/TrEMBL;Acc:A0A1S4H903]
AGAP005861	5736.62	-0.332352	0.16326	-2.03572	0.0417789	0.539619	Translocon-associated protein subunit beta [Source:UniProtKB/TrEMBL;Acc:Q5TRB4]
AGAP002411	1991.34	-0.470851	0.231328	-2.03542	0.0418084	0.539619	regulator of G-protein signaling
AGAP006346	1227.93	0.339428	0.166811	2.03481	0.0418699	0.539619	protein spinster homolog 2
AGAP003040	1094.48	0.280273	0.137727	2.035	0.0418513	0.539619	p90 ribosomal S6 kinase
AGAP002245	2894.63	-0.198455	0.0975741	-2.03389	0.0419631	0.540091	cytochrome b-c1 complex subunit 6, mitochondrial
AGAP005715	754.548	0.239605	0.117857	2.03302	0.0420505	0.540487	Autophagy-related protein 13 [Source:UniProtKB/TrEMBL;Acc:Q7Q6R5]
AGAP002881	66.6052	-0.732558	0.360754	-2.03063	0.0422922	0.542864
AGAP002329	265.04	-0.331362	0.163578	-2.02571	0.0427947	0.544191	carnitine O-octanoyltransferase
AGAP000984	5278.98	-0.659717	0.325681	-2.02565	0.0428004	0.544191
AGAP001228	1018.35	-0.22211	0.10965	-2.02563	0.042803	0.544191	DNA-directed RNA polymerase II subunit RPB4
AGAP007766	501.929	-0.298174	0.147233	-2.02519	0.042848	0.544191	jumonji domain containing 7
AGAP001292	669.08	0.333475	0.164667	2.02515	0.0428515	0.544191
AGAP003623	4784.59	0.349339	0.172419	2.02611	0.0427532	0.544191	long-chain acyl-CoA synthetase
AGAP005795	39.6925	1.18789	0.586269	2.02618	0.042746	0.544191	sodium-coupled monocarboxylate transporter 1
AGAP009511	5353.94	0.220848	0.108976	2.02658	0.0427058	0.544191	E3 ubiquitin-protein ligase HECTD1
AGAP009130	411.298	-0.232773	0.114984	-2.0244	0.0429293	0.544455
AGAP007166	3827.02	0.226902	0.112134	2.0235	0.0430219	0.544905	Lethal(2)denticleless
AGAP000950	881.407	-0.217786	0.107675	-2.02262	0.0431125	0.544939	39S ribosomal protein L9, mitochondrial	mRpL9
AGAP004336	1662.23	-0.206589	0.102167	-2.02207	0.0431694	0.544939	UTP11-like, U3 small nucleolar ribonucleoprotein
AGAP008760	2201.56	-0.233595	0.115554	-2.02151	0.0432268	0.544939
AGAP003739	15.656	1.23161	0.609325	2.02126	0.0432527	0.544939
AGAP002330	1158.42	-0.247584	0.122556	-2.02018	0.0433652	0.545635	60S ribosome subunit biogenesis protein NIP7 homolog [Source:UniProtKB/TrEMBL;Acc:Q7QBV7]
AGAP006766	24652.7	-0.149516	0.0740982	-2.0178	0.0436117	0.547124	nascent polypeptide-associated complex subunit alpha
AGAP013352	158.359	-0.542437	0.268894	-2.01728	0.0436658	0.547124
AGAP006247	4832.89	-0.280642	0.13915	-2.01684	0.0437126	0.547124	Survival of motor neuron-related-splicing factor 30
AGAP004275	1910.59	0.295268	0.146339	2.0177	0.0436228	0.547124	DNA replication licensing factor MCM2
AGAP011686	1118.08	0.267434	0.132665	2.01585	0.0438152	0.547689	BTB/POZ domain-containing protein 13 (germ cell-less protein-like 1)
AGAP005375	2302.71	-0.279163	0.138565	-2.01466	0.0439398	0.54853	nonsense-mediated mRNA decay protein
AGAP002389	501.007	-0.222927	0.110715	-2.01352	0.0440598	0.54931	ubiquitin-like 4A
AGAP006386	2345.72	0.361023	0.179479	2.01151	0.0442719	0.550517	transcription factor AP-1
AGAP003301	9783.68	0.330039	0.164039	2.01195	0.0442247	0.550517	M-phase inducer phosphatase
AGAP007480	1550.34	-0.532928	0.265054	-2.01064	0.0443638	0.550942	cytochrome P450	CYP6AH1
AGAP003036	5420.4	-0.217688	0.108315	-2.00976	0.0444563	0.551373	histone deacetylase complex subunit SAP18
AGAP005683	2262.34	-0.176837	0.0880327	-2.00877	0.0445616	0.551468
AGAP003770	893.88	-0.246825	0.122884	-2.0086	0.0445794	0.551468	39S ribosomal protein L51, mitochondrial	mRpL51
AGAP009405	21.5493	-0.767207	0.382121	-2.00776	0.0446687	0.551858	cuticular protein	CPAP3-E
AGAP013587	59.9201	-0.478501	0.238474	-2.00652	0.044801	0.552777	U1 spliceosomal RNA [Source:RFAM;Acc:RF00003]	U1
AGAP000252	541.572	-0.321941	0.160543	-2.00533	0.044928	0.552915	oligopeptidase A
AGAP029129	2863.43	0.144841	0.0722257	2.0054	0.0449207	0.552915
AGAP000989	35.4953	-0.77216	0.385447	-2.00328	0.0451467	0.553955	cuticular protein	CPAP3-A1a
AGAP009296	1072.07	-0.172702	0.0862795	-2.00165	0.0453219	0.553955	splicing factor 45
AGAP000102	954.437	-0.232709	0.11627	-2.00145	0.045344	0.553955	alpha-1,6-mannosyltransferase
AGAP003141	194.019	0.389847	0.19485	2.00076	0.0454185	0.553955	Insulin-related peptide binding protein
AGAP012557	93.6075	0.488394	0.244103	2.00077	0.0454176	0.553955
AGAP004251	2477.05	0.395785	0.197775	2.00119	0.0453723	0.553955	solute carrier family 20 (sodium-dependent phosphate transporter)
AGAP002643	47.3979	1.81085	0.903899	2.00338	0.0451369	0.553955
AGAP008816	7433.83	-0.174464	0.087281	-1.99887	0.045622	0.555084	26S proteasome alpha 5 subunit	Prosalpha5
AGAP010317	1255.07	0.385068	0.192647	1.99882	0.0456273	0.555084
AGAP029795	10.9061	-1.01502	0.508524	-1.99602	0.0459318	0.556661
AGAP004315	359.522	0.234028	0.11723	1.99631	0.0459007	0.556661
AGAP029461	857.012	0.404028	0.202367	1.99651	0.0458783	0.556661
AGAP000281	2578.61	-0.217837	0.109209	-1.99468	0.0460776	0.557439
AGAP002823	664.426	-0.167313	0.0838965	-1.99427	0.0461221	0.557439	Mediator of RNA polymerase II transcription subunit 7 [Source:UniProtKB/Swiss-Prot;Acc:Q7PR68]	Med7
AGAP013376	688.826	-0.262655	0.131838	-1.99226	0.0463427	0.557439	39S ribosomal protein L41, mitochondrial	mRpL41
AGAP029688	915.932	-0.27359	0.137395	-1.99126	0.046452	0.557439
AGAP010724	584.643	-0.392831	0.197287	-1.99116	0.046463	0.557439	Histone H4 [Source:UniProtKB/TrEMBL;Acc:Q7PCX0]
AGAP006049	99.9885	0.667724	0.335197	1.99204	0.0463671	0.557439	cytochrome P450	CYP4J10
AGAP029293	267.569	0.320894	0.161076	1.99219	0.0463506	0.557439
AGAP003904	329.798	0.39438	0.19785	1.99333	0.0462253	0.557439	AIF-like mitochondrial oxidoreductase (Nfrl)
AGAP012424	3712.79	0.318905	0.160273	1.98976	0.0466175	0.557891	insulin receptor	INR
AGAP012599	170.994	0.835507	0.419876	1.98989	0.0466032	0.557891
AGAP002348	991.545	-0.188465	0.0948985	-1.98596	0.047038	0.560684	exosome complex component RRP45
AGAP011203	4503.61	-0.146786	0.0739368	-1.98529	0.0471121	0.560684	eukaryotic translation initiation factor
AGAP008609	30.1248	-0.906149	0.456498	-1.985	0.0471444	0.560684		tRNA-Gln
AGAP029358	111.949	0.343331	0.172876	1.98599	0.0470341	0.560684
AGAP004032	1600.58	0.26866	0.135249	1.9864	0.0469884	0.560684	Alpha-mannosidase [Source:UniProtKB/TrEMBL;Acc:Q7QH78]
AGAP011409	159.681	-0.309995	0.156343	-1.98278	0.0473915	0.562099
AGAP003816	27629.2	-0.224196	0.113127	-1.98181	0.0475	0.562099	60S ribosomal protein L30	RpL30
AGAP012972	174.69	-0.397539	0.200632	-1.98144	0.0475423	0.562099
AGAP010405	1602.11	-0.30316	0.153006	-1.98136	0.0475504	0.562099	transcription factor MAFF/G/K
AGAP013519	998.592	-0.243533	0.122916	-1.9813	0.0475577	0.562099	U6 snRNA-associated Sm-like protein LSm3
AGAP028904	15.7195	-0.898981	0.454419	-1.97831	0.047894	0.563871	Eukaryotic small subunit ribosomal RNA [Source:RFAM;Acc:RF01960]	SSU_rRNA_eukarya
AGAP008503	6640.87	-0.149789	0.0757661	-1.977	0.0480422	0.563871
AGAP003567	570.963	-0.283687	0.143514	-1.97672	0.0480735	0.563871	hepatitis B virus X-interacting protein
AGAP012179	10.8135	-1.00242	0.507222	-1.9763	0.0481209	0.563871
AGAP006347	327.455	0.516155	0.261147	1.97649	0.0480993	0.563871	potassium voltage-gated channel KQT-like subfamily, invertebrate
AGAP005110	2133.51	0.176108	0.0890244	1.9782	0.0479059	0.563871		Actincytosk
AGAP011533	387.457	0.262012	0.132397	1.97899	0.0478176	0.563871	tetratricopeptide repeat protein 15
AGAP012409	295.022	0.62851	0.318197	1.97522	0.0482427	0.563914	3-glucan binding protein [Source:UniProtKB/TrEMBL;Acc:A0A1S4H971]	GNBPA2
AGAP003371	1093.72	0.207139	0.104863	1.97533	0.0482306	0.563914
AGAP003241	41.9818	-0.805539	0.407938	-1.97466	0.048307	0.563975
AGAP029604	1590.28	0.353499	0.179139	1.97332	0.0484594	0.565064
AGAP004079	630.17	-0.216896	0.109984	-1.97207	0.0486011	0.565335	low molecular weight phosphotyrosine protein phosphatase
AGAP029534	8999.38	0.24915	0.126335	1.97214	0.0485931	0.565335
AGAP028614	87.4959	0.621379	0.315211	1.97131	0.0486882	0.565659
AGAP005616	1819.51	-0.231148	0.117306	-1.97048	0.0487838	0.566081
AGAP005549	14644.6	-0.294945	0.149845	-1.96834	0.0490295	0.568242	Pre-mRNA-splicing factor rse1
AGAP001440	7684.65	-0.17487	0.0888889	-1.96728	0.0491506	0.568955	26S proteasome 26S non-ATPase subunit N6	Rpn6
AGAP007704	667.372	-0.170346	0.086617	-1.96666	0.0492224	0.569097	peptidyl-prolyl cis-trans isomerase SDCCAG10
AGAP004337	511.741	-0.279909	0.142372	-1.96603	0.0492946	0.569242	GA-binding protein transcription factor, alpha
AGAP001239	8.98306	-1.19387	0.607732	-1.96447	0.0494752	0.569761	defective proboscis extension response
AGAP002054	3935.27	-0.317687	0.161782	-1.96367	0.0495681	0.569761	fermitin family homolog 2
AGAP002240	78.1987	0.58194	0.296366	1.96359	0.0495781	0.569761
AGAP007939	996.457	0.441982	0.224951	1.96479	0.0494386	0.569761	starch phosphorylase
AGAP008273	27.9317	-1.17443	0.598495	-1.9623	0.0497278	0.570521
AGAP006815	1929.22	-0.218052	0.111138	-1.96199	0.0497638	0.570521
AGAP029069	1006.98	-0.306144	0.156348	-1.95809	0.0502196	0.572352
AGAP000663	1081.25	0.19564	0.0999153	1.95806	0.0502232	0.572352
AGAP001102	707.924	0.437859	0.223603	1.9582	0.0502065	0.572352	C-myc promoter-binding protein
AGAP008826	1461.09	0.380468	0.194223	1.95893	0.0501209	0.572352
AGAP002401	1019.21	0.279255	0.142538	1.95916	0.0500942	0.572352	V-type H+-transporting ATPase subunit E
AGAP008884	2698.68	-0.197931	0.101142	-1.95696	0.0503516	0.57245	protoheme IX farnesyltransferase
AGAP009910	740.485	0.313571	0.160209	1.95726	0.0503165	0.57245	ATP-dependent DNA helicase 2 subunit 2
AGAP008678	309.233	-0.636867	0.325632	-1.95579	0.0504901	0.572958	wingless-type MMTV integration site family, member 5B
AGAP006990	3037.82	0.222596	0.113827	1.95557	0.0505163	0.572958	AT-rich interactive domain-containing protein 2
AGAP003633	5031.4	-0.289881	0.148306	-1.95462	0.0506285	0.573423
AGAP010891	3984.95	0.157873	0.0807862	1.9542	0.0506774	0.573423	ariadne-1
AGAP009660	528.228	-0.235838	0.120788	-1.9525	0.0508791	0.573613	GTP:AMP phosphotransferase mitochondrial
AGAP006808	4149.18	-0.224727	0.115197	-1.9508	0.0510805	0.573613	regulator of ribosome biosynthesis
AGAP009255	2321.37	-0.200442	0.102751	-1.95074	0.0510878	0.573613	Sorting nexin-2
AGAP004609	4428.13	-0.22117	0.11341	-1.95018	0.0511549	0.573613	protein kinase C substrate 80K-H
AGAP003824	856.789	-0.325458	0.1669	-1.95001	0.0511747	0.573613	conserved oligomeric Golgi complex subunit 2
AGAP004965	529.886	0.257065	0.13177	1.95086	0.0510736	0.573613	DNA polymerase epsilon subunit 4
AGAP005949	1419.32	0.519397	0.266223	1.95099	0.0510587	0.573613	2-acylglycerol O-acyltransferase 2
AGAP007661	394.766	0.485512	0.248661	1.95251	0.050878	0.573613	tRNA uridine 5-carboxymethylaminomethyl modification enzyme
AGAP010572	3566.47	-0.246485	0.126562	-1.94755	0.0514692	0.57487	protein LTV1
AGAP028673	584.788	-0.246375	0.126516	-1.94739	0.0514884	0.57487
AGAP028939	28.4241	-1.50121	0.771403	-1.94608	0.0516454	0.57487	Eukaryotic large subunit ribosomal RNA [Source:RFAM;Acc:RF02543]	LSU_rRNA_eukarya
AGAP008942	959.906	-0.177365	0.0911996	-1.9448	0.0517992	0.57487	solute carrier family 17 member 9
AGAP004605	595.888	-0.231542	0.119132	-1.94358	0.0519456	0.57487	zinc finger protein 830
AGAP009271	5095.01	-0.18046	0.0929606	-1.94125	0.0522281	0.57487	26S proteasome beta 1 subunit	Prosbeta1
AGAP029767	9850.26	-0.376923	0.194404	-1.93886	0.0525178	0.57487
AGAP009221	91.0487	-0.635171	0.327626	-1.93871	0.0525372	0.57487	serine protease inhibitor (serpin) 5	SRPN5
AGAP013223	19.2232	-0.785845	0.405428	-1.93831	0.0525852	0.57487	ribosomal RNA large subunit methyltransferase E
AGAP004425	764.303	-0.237386	0.12251	-1.93768	0.0526618	0.57487	Dephospho-CoA kinase domain-containing protein
AGAP013418	44.189	-0.546873	0.282251	-1.93754	0.0526791	0.57487
AGAP008163	11422	-0.185102	0.0955402	-1.93743	0.0526932	0.57487	U4/U6 small nuclear ribonucleoprotein SNU13
AGAP009657	186.809	-0.330261	0.17062	-1.93565	0.0529102	0.57487	loss of heterozygosity 12 chromosomal region 1 protein-like protein
AGAP003891	838.459	-0.219614	0.113488	-1.93512	0.0529753	0.57487	THO complex subunit 3	Thoc3
AGAP013462	5156.99	-0.214006	0.110645	-1.93417	0.0530923	0.57487
AGAP005844	1155.92	-0.238517	0.12334	-1.93382	0.053135	0.57487	Queuosine salvage protein [Source:UniProtKB/TrEMBL;Acc:Q7Q6H5]
AGAP008270	2460.81	-0.271472	0.140391	-1.93369	0.0531516	0.57487
AGAP010752	208.267	-0.318158	0.164716	-1.93155	0.0534145	0.57487
AGAP028925	969.329	-0.577621	0.299105	-1.93116	0.0534628	0.57487	Eukaryotic large subunit ribosomal RNA [Source:RFAM;Acc:RF02543]	LSU_rRNA_eukarya
AGAP010233	118.672	-0.635396	0.32931	-1.92947	0.0536721	0.57487	integrin beta 1
AGAP007790	120.452	-0.372014	0.192816	-1.92937	0.0536854	0.57487	Sodium/potassium-transporting ATPase subunit beta [Source:UniProtKB/TrEMBL;Acc:A0A1S4GW77]
AGAP001302	3022.43	-0.216563	0.11225	-1.92929	0.0536947	0.57487	RNA polymerase II-associated factor 1
AGAP007970	461.014	0.346203	0.179337	1.93046	0.0535498	0.57487	autophagy related gene	APG18A
AGAP029988	7219.25	0.456298	0.236331	1.93075	0.0535136	0.57487	NA	NA
AGAP029708	59.5473	0.614532	0.318009	1.93243	0.0533059	0.57487
AGAP004827	11.7998	1.17158	0.606067	1.93308	0.0532266	0.57487
AGAP003484	306.266	0.31341	0.162123	1.93316	0.0532169	0.57487	oxysterol-binding protein
AGAP008651	267.298	0.318594	0.164745	1.93387	0.0531293	0.57487	cryptochrome
AGAP008046	2765.17	0.208591	0.107809	1.93482	0.0530129	0.57487	Protein kinase C and casein kinase substrate in neurons 2 protein [Source:UniProtKB/TrEMBL;Acc:A0A1S4GX35]
AGAP007891	964.394	0.350924	0.181273	1.93589	0.0528808	0.57487	Methionyl-tRNA synthetase [Source:UniProtKB/TrEMBL;Acc:A0A1S4GWK4]
AGAP003798	485.638	0.389375	0.201074	1.93648	0.0528092	0.57487	growth hormone regulated TBC protein 1b
AGAP004651	1132.38	0.157354	0.0812497	1.93667	0.0527859	0.57487
AGAP010845	28.465	1.09992	0.567488	1.93823	0.0525957	0.57487
AGAP004446	1249.41	0.457886	0.235984	1.94033	0.05234	0.57487
AGAP008535	651.08	0.406434	0.20941	1.94086	0.0522759	0.57487
AGAP008862	850.933	0.278284	0.143306	1.94189	0.052151	0.57487	argonaute 3	AGO3
AGAP011365	19.8385	1.02599	0.527859	1.94368	0.0519338	0.57487	carboxylesterase	COE21998
AGAP009878	8.40145	1.47792	0.759731	1.94532	0.0517361	0.57487	cuticular protein RR-1 family 80	CPR80
AGAP029783	12.0082	1.1463	0.589181	1.94558	0.0517048	0.57487	sulfotransferase	St2
AGAP010071	482.866	0.373036	0.191729	1.94564	0.0516982	0.57487	acyl-CoA synthetase
AGAP011091	58.3142	-0.598045	0.310535	-1.92586	0.0541222	0.576757
AGAP005406	2879.9	-0.285749	0.148468	-1.92465	0.0542729	0.576757	RNA exonuclease 1
AGAP010381	80.9093	-0.454185	0.236065	-1.92399	0.0543562	0.576757
AGAP001030	227.096	-0.42777	0.222429	-1.92317	0.0544585	0.576757	syntaxin 4	Syx4
AGAP011182	469.729	-0.603464	0.313879	-1.9226	0.0545303	0.576757
AGAP013259	2181.96	0.526761	0.273989	1.92256	0.0545353	0.576757	RNA-binding protein MEX3
AGAP004884	3313.34	0.385318	0.200219	1.92448	0.054294	0.576757	muskelin
AGAP001471	1667.27	0.205128	0.106575	1.92472	0.0542643	0.576757	3-phosphoinositide dependent protein kinase-1
AGAP002569	1221.38	0.185206	0.0961783	1.92565	0.0541484	0.576757	serine incorporator 1
AGAP007396	1119.23	0.317399	0.164739	1.92668	0.0540189	0.576757	epsin
AGAP029399	20.3914	0.821614	0.426319	1.92723	0.0539514	0.576757
AGAP000343	858.658	-0.258693	0.134828	-1.91868	0.0550245	0.580685	vacuolar protein sorting 50	Vps50
AGAP003344	1251.12	-0.200074	0.10433	-1.91769	0.0551498	0.580685	translation machinery-associated protein 20
AGAP009417	63.9142	0.474988	0.247659	1.91791	0.055122	0.580685
AGAP005865	194.164	0.432667	0.22559	1.91793	0.0551194	0.580685	fumarylacetoacetase
AGAP010715	10756.4	-0.389363	0.203223	-1.91594	0.0553726	0.581414	Anillin/rhotekin
AGAP012301	474.086	-0.420972	0.219759	-1.9156	0.0554157	0.581414	N4-(beta-N-acetylglucosaminyl)-L-asparaginase
AGAP006810	919.532	-0.207636	0.108427	-1.91498	0.055495	0.581414	chromatin modification-related protein EAF6
AGAP008761	5257.69	-0.2179	0.1138	-1.91476	0.0555235	0.581414	translocon-associated protein subunit gamma
AGAP012474	47.2677	0.689343	0.35966	1.91665	0.0552824	0.581414
AGAP002515	49.4039	-0.734549	0.383911	-1.91333	0.0557056	0.581809	renal tumor antigen
AGAP007772	851.728	-0.273467	0.142949	-1.91303	0.055744	0.581809
AGAP011954	50.6411	0.844933	0.44164	1.91317	0.0557258	0.581809
AGAP002182	12693.3	-0.174196	0.0911202	-1.91172	0.0559125	0.58293	ATP-binding cassette transporter (ABC transporter) family E member 1	ABCE1
AGAP008389	1263.03	-0.252894	0.132331	-1.91107	0.0559958	0.583162
AGAP010657	8.06792	-1.36652	0.716196	-1.90803	0.0563873	0.586102
AGAP003605	1574.39	0.260878	0.136734	1.90793	0.0564008	0.586102	cullin 2
AGAP005373	25.4329	-0.605347	0.317618	-1.9059	0.0566635	0.587597	carboxylesterase beta esterase	COEBE1C
AGAP007623	3807.14	0.178795	0.093813	1.90586	0.0566677	0.587597	CLIP-associating protein 1/2
AGAP001970	15.5541	-1.22628	0.643832	-1.90466	0.0568236	0.588044	Polyubiquitin-B
AGAP012719	34.0539	-0.656269	0.344744	-1.90364	0.0569571	0.588044
AGAP007698	966.483	0.432341	0.227107	1.90369	0.0569511	0.588044	syntaxin 1A	Syx1A
AGAP012296	52.3272	0.633779	0.33288	1.90393	0.0569195	0.588044	cytochrome P450	CYP9J5
AGAP002185	1820.58	-0.176593	0.09281	-1.90274	0.0570747	0.588337	developmentally-regulated GTP-binding protein 2
AGAP005620	39.8119	-0.750958	0.394726	-1.90248	0.0571088	0.588337	Attacin_C domain-containing protein [Source:UniProtKB/TrEMBL;Acc:Q7Q6X3]
AGAP029034	31.9983	-0.841335	0.442592	-1.90093	0.0573114	0.588821	Eukaryotic large subunit ribosomal RNA [Source:RFAM;Acc:RF02543]	LSU_rRNA_eukarya
AGAP000874	23.1535	-0.840041	0.441926	-1.90086	0.0573201	0.588821
AGAP008497	1993.81	-0.286261	0.150645	-1.90023	0.0574023	0.588821	autophagy related gene	APG4B
AGAP000812	1958.76	0.247933	0.130453	1.90056	0.0573599	0.588821	calcium binding protein
AGAP002623	173.004	-0.456621	0.240548	-1.89825	0.0576633	0.590717	tubulin polyglutamylase TTLL6/13
AGAP013388	7.78138	-1.20789	0.636737	-1.897	0.0578274	0.590717	Niemann-Pick Type C-2
AGAP029539	3745.38	0.552168	0.291082	1.89695	0.0578346	0.590717
AGAP011925	4842.7	0.347474	0.183143	1.89728	0.0577913	0.590717	Patatin-like phospholipase domain containing 5
AGAP011907	1342.36	-0.33751	0.177999	-1.89614	0.0579416	0.59107	Splicing factor 3B subunit 5 [Source:UniProtKB/TrEMBL;Acc:Q7PZH2]
AGAP013141	316.714	-0.201362	0.10623	-1.89552	0.0580235	0.59107
AGAP003503	1330.48	0.209346	0.110456	1.89528	0.0580549	0.59107	nuclear pore complex protein Nup133
AGAP009888	2029.95	-0.200093	0.105655	-1.89385	0.0582455	0.59238
AGAP009915	3833.14	0.279714	0.147857	1.89179	0.0585187	0.594525
AGAP005244	30550	-0.371582	0.196532	-1.89069	0.0586651	0.59501
AGAP012316	65.7756	-0.589439	0.31179	-1.8905	0.058691	0.59501
AGAP028688	542.551	0.24366	0.128995	1.88891	0.058904	0.595904
AGAP002460	368.56	0.350004	0.185287	1.88898	0.0588947	0.595904	forkhead box protein
AGAP007088	5408.57	-0.317764	0.168508	-1.88575	0.0593287	0.596025	peptidyl-prolyl cis-trans isomerase B (cyclophilin B)
AGAP004653	2285.14	-0.140127	0.0743112	-1.88567	0.0593389	0.596025	electron transfer flavoprotein subunit beta, mitochondrial
AGAP010304	1177.41	0.337492	0.178987	1.88557	0.0593529	0.596025
AGAP005814	616.833	0.449144	0.238198	1.88559	0.0593501	0.596025	ecdysoneless homolog
AGAP003047	12030.9	0.144005	0.0763473	1.88619	0.0592698	0.596025	ATP-dependent RNA helicase
AGAP011127	6058.12	0.296821	0.15726	1.88745	0.0590996	0.596025
AGAP028413	20.4411	1.86412	0.987478	1.88776	0.0590581	0.596025
AGAP005429	1045.86	-0.290583	0.154324	-1.88294	0.0597085	0.597291	THO complex subunit 6	Thoc6
AGAP012111	1638.44	0.345005	0.183242	1.88279	0.0597291	0.597291	sphingolipid delta-4 desaturase
AGAP009980	2328.47	0.283825	0.150702	1.88336	0.0596521	0.597291	SWI/SNF-related matrix-associated actin-dependent regulator of chromatin subfamily A containing DEAD/H box 1
AGAP029913	147.262	0.69675	0.369947	1.88338	0.0596492	0.597291
AGAP029965	71.2596	0.931178	0.494972	1.88127	0.0599349	0.598722	NA	NA
AGAP008420	1553.01	-0.202814	0.107867	-1.88022	0.060078	0.599525	inhibitor of apoptosis 5	IAP5
AGAP029035	60.1007	-0.644559	0.342927	-1.87958	0.0601655	0.599565	Eukaryotic large subunit ribosomal RNA [Source:RFAM;Acc:RF02543]	LSU_rRNA_eukarya
AGAP009524	572.755	-0.19812	0.105424	-1.87927	0.0602076	0.599565	SFT2 domain-containing protein 3
AGAP001306	2099.77	-0.174911	0.093099	-1.87876	0.0602767	0.599627	actin related protein 2/3 complex, subunit 4
AGAP006126	48.4337	-0.471588	0.251137	-1.87781	0.060407	0.600298	ultraviolet wavelength sensitive opsin	GPROP8
AGAP002068	17.8366	-0.799621	0.42608	-1.87669	0.0605605	0.600978
AGAP002567	2194.74	0.153063	0.0815928	1.87594	0.0606642	0.600978	hormone-sensitive lipase
AGAP000622	939.969	0.439874	0.234448	1.87621	0.0606261	0.600978
AGAP029641	114.576	-0.322599	0.172035	-1.87519	0.0607661	0.601117
AGAP006281	1315.83	-0.189304	0.100982	-1.87463	0.0608437	0.601117
AGAP028845	52.2937	-0.835763	0.445961	-1.87407	0.0609208	0.601117	Eukaryotic large subunit ribosomal RNA [Source:RFAM;Acc:RF02543]	LSU_rRNA_eukarya
AGAP011930	11.7435	-1.17698	0.628335	-1.87316	0.0610457	0.601117	F-box and leucine-rich repeat protein 9
AGAP013478	454.296	-0.359944	0.192166	-1.87309	0.0610566	0.601117	glyoxylate/hydroxypyruvate reductase
AGAP003918	10177.6	-0.237077	0.126583	-1.87289	0.0610829	0.601117
AGAP011843	1484.18	-0.208225	0.111221	-1.87218	0.0611818	0.601117
AGAP006898	38.4258	1.41623	0.756425	1.87226	0.0611703	0.601117	chitinase	Cht6
AGAP001688	1341.52	0.214554	0.11464	1.87154	0.0612704	0.601369	alpha-1,4-N-acetylglucosaminyltransferase EXTL3
AGAP003870	809.962	-0.245774	0.131461	-1.86955	0.0615463	0.603457	THO complex subunit 7	Thoc7
AGAP001475	1097.51	0.301548	0.161389	1.86845	0.0616999	0.604342
AGAP011035	2098.82	-0.21352	0.114322	-1.86771	0.0618023	0.604628	Splicing factor 3a
AGAP011362	273.325	-0.345455	0.185039	-1.86693	0.0619109	0.604628
AGAP007534	1240.79	-0.202995	0.108735	-1.86688	0.061919	0.604628
AGAP006688	1465.36	-0.241059	0.12934	-1.86375	0.0623562	0.606545	signal recognition particle receptor subunit beta
AGAP000044	8591.85	-0.30884	0.165735	-1.86346	0.0623969	0.606545	thioredoxin domain-containing protein
AGAP010792	2712.67	-0.249932	0.134214	-1.86219	0.0625763	0.606545	NADH dehydrogenase (ubiquinone) 1 alpha subcomplex 9
AGAP003187	1444.16	0.472627	0.253847	1.86186	0.0626234	0.606545	protein-tyrosine phosphatase
AGAP010462	8363.4	0.144658	0.0776932	1.86191	0.062616	0.606545	SWI/SNF related, matrix associated, actin dependent regulator of chromatin
AGAP002824	8.46254	1.05975	0.569039	1.86236	0.0625529	0.606545	putative tachykinin receptor 1	GPRTAK1
AGAP004989	2726.11	0.17648	0.0946851	1.86386	0.0623407	0.606545	Abelson tyrosine-protein kinase 1 [Source:UniProtKB/TrEMBL;Acc:A0A1S4GMQ8]
AGAP010693	1739.83	0.151325	0.0811492	1.86477	0.0622139	0.606545	periodic tryptophan protein 2
AGAP002658	1723.77	-0.176455	0.0948095	-1.86115	0.0627232	0.606896	small nuclear ribonucleoprotein polypeptide F
AGAP009570	5921.26	-0.181123	0.0974524	-1.85857	0.0630875	0.609803	RNA-binding protein with serine-rich domain 1
AGAP003812	1683.09	-0.307944	0.165812	-1.85719	0.0632844	0.610842
AGAP028159	31.2212	-0.605166	0.326001	-1.85633	0.0634063	0.610842
AGAP005108	3983.22	0.307656	0.165761	1.85602	0.0634508	0.610842	Proliferation-associated 2G4
AGAP029658	1656.74	0.205433	0.110641	1.85676	0.0633455	0.610842
AGAP009967	174.888	-0.251726	0.13567	-1.85542	0.0635357	0.611043	Protein of unknown function DUF938
AGAP028912	136.648	-0.623543	0.336163	-1.85488	0.0636129	0.61117	Eukaryotic large subunit ribosomal RNA [Source:RFAM;Acc:RF02543]	LSU_rRNA_eukarya
AGAP028142	8.67976	1.21121	0.653288	1.85402	0.0637367	0.611745
AGAP028141	1375.8	-0.429047	0.231527	-1.85311	0.0638661	0.611953
AGAP001428	1025.19	-0.217453	0.117377	-1.8526	0.0639393	0.611953
AGAP029916	5277.96	-0.205541	0.110952	-1.85252	0.0639507	0.611953	AAA domain-containing protein [Source:UniProtKB/TrEMBL;Acc:Q7PGR3]
AGAP005153	312.674	-0.438746	0.236927	-1.85182	0.064052	0.612309	cysteine dioxygenase
AGAP007409	49.4398	-0.713301	0.385337	-1.85111	0.0641535	0.612666
AGAP008374	253.647	-0.357713	0.19334	-1.85018	0.0642882	0.612757	Inosine triphosphate pyrophosphatase [Source:UniProtKB/Swiss-Prot;Acc:Q7Q4F5]
AGAP004402	448.382	0.34114	0.184385	1.85015	0.0642913	0.612757	solute carrier family 17 member 7
AGAP007656	8934.8	-0.258791	0.13998	-1.84877	0.0644906	0.61319
AGAP028919	771.089	-0.791747	0.428362	-1.84831	0.0645572	0.61319	Eukaryotic large subunit ribosomal RNA [Source:RFAM;Acc:RF02543]	LSU_rRNA_eukarya
AGAP004174	2769.23	-0.228939	0.123881	-1.84806	0.0645936	0.61319
AGAP004720	26.0589	0.801383	0.433472	1.84875	0.0644933	0.61319
AGAP002167	3776.88	-0.191301	0.103657	-1.84551	0.0649631	0.615885	protein LSM12 homolog
AGAP003085	4462.67	-0.269575	0.146134	-1.8447	0.0650807	0.615885	splicing factor 3A
AGAP013149	14.846	-0.920207	0.498939	-1.84433	0.0651355	0.615885	long wavelength sensitive opsin	GPROP1
AGAP011590	56.2031	1.2771	0.692147	1.84513	0.0650184	0.615885	Anionic trypsin-1 precursor
AGAP008737	1007.75	0.320265	0.173691	1.84388	0.0652013	0.615897	cytohesin-1
AGAP028907	24.9366	-0.763159	0.41414	-1.84276	0.0653647	0.616831	Eukaryotic small subunit ribosomal RNA [Source:RFAM;Acc:RF01960]	SSU_rRNA_eukarya
AGAP006937	5616.08	-0.152359	0.0827475	-1.84125	0.0655848	0.61711	ubiquitin-conjugating enzyme E2 variant	Uev1A
AGAP010065	27644.2	-0.146941	0.0798569	-1.84005	0.0657609	0.61711	60S ribosomal protein L12	RpL12
AGAP007493	187.454	-0.550144	0.298994	-1.83999	0.0657704	0.61711	3-oxo-5-alpha-steroid 4-dehydrogenase 3
AGAP010279	3834.58	-0.482922	0.26254	-1.83942	0.0658532	0.61711	homeobox even-skipped homolog protein
AGAP009646	9550.6	-0.844644	0.459402	-1.83857	0.0659779	0.61711	homeobox protein caudal	Cad
AGAP004330	44.9651	-0.44559	0.242365	-1.83851	0.0659878	0.61711
AGAP002908	14199.6	-0.255168	0.138851	-1.83771	0.0661051	0.61711	splicing factor U2AF 65 kDa subunit
AGAP006101	1043.7	0.398643	0.216882	1.83806	0.066053	0.61711
AGAP027988	538.155	0.17795	0.0968022	1.83829	0.06602	0.61711
AGAP009770	31.2327	0.776966	0.422649	1.83832	0.066015	0.61711	putative calcitonin receptor 1	GPRCAL1
AGAP008125	60.4569	0.906368	0.492415	1.84066	0.0656715	0.61711	all-trans-retinol dehydrogenase (NAD+)
AGAP011125	615.473	-0.3683	0.200689	-1.83518	0.0664794	0.618443	L-galactose dehydrogenase
AGAP006807	185.853	-0.292476	0.159377	-1.83512	0.0664877	0.618443	cysteamine dioxygenase
AGAP013391	7.58809	-1.25643	0.684742	-1.8349	0.0665211	0.618443
AGAP011517	5700.19	0.538635	0.293815	1.83325	0.066766	0.618443
AGAP006091	2049.58	0.433994	0.236715	1.8334	0.0667427	0.618443
AGAP005183	100.969	1.07262	0.584886	1.83389	0.0666703	0.618443
AGAP004686	5158.47	0.259925	0.141698	1.83436	0.0666003	0.618443
AGAP001703	828.882	0.284483	0.155042	1.83487	0.0665246	0.618443	AP-2 complex subunit sigma
AGAP004335	509.714	0.390647	0.213178	1.83249	0.0668784	0.618885	filamin
AGAP013075	13.5138	-1.49546	0.816448	-1.83167	0.067001	0.619419	Homeobox domain-containing protein [Source:UniProtKB/TrEMBL;Acc:A0A1S4HAY8]
AGAP029980	274.847	-0.379408	0.207276	-1.83045	0.0671829	0.62042	NA	NA
AGAP010538	340.84	-0.324893	0.177551	-1.82985	0.0672719	0.62042	M-phase phosphoprotein
AGAP011190	6668.62	-0.168435	0.092059	-1.82964	0.0673042	0.62042	eukaryotic translation initiation factor 2 subunit alpha
AGAP003134	684.947	-0.28042	0.153403	-1.828	0.0675498	0.621818	FK506-binding protein 2
AGAP012019	76.8518	-0.429699	0.235096	-1.82776	0.0675861	0.621818
AGAP004377	766.055	-0.229727	0.125738	-1.82703	0.0676951	0.622221
AGAP011886	448.72	-0.198585	0.10879	-1.8254	0.0679413	0.622607	28S ribosomal protein S2, mitochondrial [Source:UniProtKB/TrEMBL;Acc:A0A1S4H7U9]	mRpS2
AGAP028235	478.036	-0.560347	0.307036	-1.82502	0.0679979	0.622607	Arthropod 7SK RNA [Source:RFAM;Acc:RF01052]	Arthropod_7SK
AGAP005111	2004.04	0.228902	0.125369	1.82582	0.0678769	0.622607	palmitoyltransferase ZDHHC14
AGAP006961	1691.84	0.560996	0.307203	1.82614	0.0678294	0.622607	molecular chaperone HtpG
AGAP012637	32.6434	-0.581572	0.318802	-1.82424	0.0681152	0.623063
AGAP011966	3586.49	0.362443	0.198726	1.82383	0.0681781	0.623063	transcription termination factor 2
AGAP003170	535.827	-0.281076	0.154171	-1.82314	0.0682819	0.623103
AGAP005352	18739.9	-0.289114	0.158618	-1.8227	0.0683482	0.623103	tyrosine-protein phosphatase non-receptor type 1
AGAP029741	1117.2	-0.369076	0.202551	-1.82214	0.0684336	0.623103
AGAP029560	162.064	0.897821	0.492746	1.82208	0.0684434	0.623103
AGAP006929	269.646	0.303235	0.166512	1.8211	0.068592	0.623861
AGAP008496	1051.38	-0.196744	0.108191	-1.81849	0.0689897	0.624348	Mediator of RNA polymerase II transcription subunit 30 [Source:UniProtKB/TrEMBL;Acc:A0A1S4GZ69]	Med30
AGAP003732	1166.33	-0.160855	0.0885022	-1.81752	0.0691371	0.624348
AGAP009988	596.316	-0.29999	0.165125	-1.81674	0.0692566	0.624348	39S ribosomal protein L10, mitochondrial [Source:UniProtKB/TrEMBL;Acc:A0A1S4H3E8]	mRpL10
AGAP004302	139.932	-0.485299	0.267155	-1.81654	0.0692874	0.624348
AGAP002922	4411.07	-0.192953	0.106302	-1.81513	0.0695033	0.624348	secretory carrier-associated membrane protein
AGAP011761	841.892	-0.273846	0.150893	-1.81484	0.0695489	0.624348	DNA-directed RNA polymerases I, II, and III subunit RPABC5
AGAP007828	617.422	-0.218245	0.120322	-1.81385	0.0697008	0.624348
AGAP012834	43.5596	-0.505699	0.279024	-1.81238	0.0699268	0.624348
AGAP008577	3898.77	-0.208615	0.11514	-1.81184	0.0700107	0.624348	RNA-binding protein 5/10
AGAP002122	29245.1	-0.161354	0.0890647	-1.81166	0.0700394	0.624348	60S ribosomal protein L32	RpL32
AGAP003804	12.9906	-1.06752	0.589315	-1.81146	0.0700701	0.624348
AGAP004843	632.455	-0.266578	0.147179	-1.81124	0.0701034	0.624348
AGAP011670	445.795	-0.211332	0.116721	-1.81057	0.0702073	0.624348	transcription initiation protein SPT3
AGAP007543	4154.84	-0.335855	0.185522	-1.81033	0.0702452	0.624348	thioredoxin peroxidase 3	TPX3
AGAP005732	589.909	0.277274	0.153181	1.8101	0.07028	0.624348
AGAP011267	14.6715	1.37019	0.756319	1.81166	0.0700395	0.624348
AGAP005643	2207.03	0.247517	0.136611	1.81184	0.070011	0.624348	E3 ubiquitin-protein ligase RFWD3
AGAP010035	2504.41	0.204707	0.112894	1.81327	0.0697909	0.624348	TORC1 growth control complex subunit Kog1
AGAP007712	2910.13	0.224545	0.123833	1.81329	0.0697877	0.624348	A-kinase anchor protein 13
AGAP010970	991.535	0.617941	0.340683	1.81383	0.0697042	0.624348
AGAP029187	54.4711	0.546495	0.301023	1.81546	0.0694535	0.624348
AGAP000061	46.3725	0.775374	0.426708	1.81711	0.0692009	0.624348	One cut domain family member [Source:UniProtKB/TrEMBL;Acc:A0NCM1]
AGAP003114	1033.19	0.37875	0.208301	1.81828	0.0690214	0.624348	protein phosphatase 1, catalytic subunit
AGAP002609	221.6	0.332119	0.182604	1.81879	0.0689431	0.624348
AGAP008089	1063.85	0.328542	0.180511	1.82007	0.0687483	0.624348
AGAP029007	49.7845	-0.665607	0.367822	-1.80959	0.0703594	0.624419	Eukaryotic large subunit ribosomal RNA [Source:RFAM;Acc:RF02543]	LSU_rRNA_eukarya
AGAP009633	148.922	-0.447916	0.247729	-1.80809	0.0705924	0.624419	3-oxoacyl-(acyl-carrier protein) reductase fabG2 [Source:UniProtKB/TrEMBL;Acc:Q7Q1U0]
AGAP006745	154.244	-0.443875	0.245514	-1.80795	0.0706149	0.624419
AGAP008492	388.374	0.403126	0.222965	1.80803	0.0706022	0.624419
AGAP010137	172.762	0.340618	0.188388	1.80806	0.0705969	0.624419	adenosine kinase
AGAP003229	6261.28	-0.255718	0.141494	-1.80727	0.0707201	0.62477
AGAP008096	606.722	-0.177411	0.0982556	-1.80561	0.0709794	0.625946	Sphingomyelin phosphodiesterase [Source:UniProtKB/TrEMBL;Acc:A0A1S4GXA1]
AGAP006382	2511.41	0.29501	0.163388	1.80558	0.0709843	0.625946	Rho guanine exchange factor
AGAP001817	62.1144	-0.505638	0.280284	-1.80402	0.0712283	0.62694
AGAP009745	13.5484	1.68997	0.93663	1.80431	0.0711827	0.62694	Sugar transporter ERD6-like 4
AGAP002630	1100.84	-0.188102	0.104354	-1.80254	0.0714604	0.62787	NADH dehydrogenase (ubiquinone) 1 beta subcomplex 2
AGAP002407	512.097	-0.285998	0.158742	-1.80165	0.0716001	0.62787	28S ribosomal protein S18A, mitochondrial	mRpS18A
AGAP005320	1499.57	-0.201699	0.111955	-1.80161	0.0716066	0.62787	U3 small nucleolar RNA-interacting protein 2
AGAP029103	10.1444	1.26024	0.699647	1.80126	0.0716627	0.62787
AGAP001943	1038.4	0.177999	0.0987538	1.80245	0.0714746	0.62787
AGAP001611	755.047	-0.208676	0.115895	-1.80056	0.0717721	0.627882	Diphosphomevalonate decarboxylase [Source:UniProtKB/TrEMBL;Acc:Q7PXV2]
AGAP007774	1057.67	0.287421	0.159679	1.8	0.0718613	0.627882
AGAP000926	1130.66	0.424423	0.235758	1.80025	0.0718216	0.627882	inositol hexakisphosphate/diphosphoinositol-pentakisphosphate kinase
AGAP000529	817.063	-0.170528	0.0948548	-1.79778	0.0722117	0.629506	vacuolar protein sorting 16A	Vps16A
AGAP000588	2075.02	-0.259486	0.144416	-1.79679	0.0723689	0.629506
AGAP010544	3564.15	-0.199134	0.110832	-1.79671	0.0723816	0.629506	cell cycle arrest protein BUB3
AGAP000448	58.7416	0.594677	0.331052	1.79633	0.0724427	0.629506	solute carrier family 25 (mitochondrial ornithine transporter) member 2/15
AGAP028168	9.03985	1.02919	0.572697	1.79709	0.0723211	0.629506
AGAP004805	1067.33	0.277781	0.154549	1.79737	0.0722774	0.629506
AGAP009507	2542.97	-0.215131	0.119808	-1.79564	0.0725524	0.629887	ubiquitin thioesterase protein OTUB1
AGAP028827	8.06858	-0.952643	0.531487	-1.79241	0.0730673	0.632128	Eukaryotic large subunit ribosomal RNA [Source:RFAM;Acc:RF02543]	LSU_rRNA_eukarya
AGAP012156	16.4206	-0.975953	0.544507	-1.79236	0.0730753	0.632128	ATP-binding cassette transporter (ABC transporter) family A member 5	ABCA5
AGAP006280	3187.36	0.230505	0.128585	1.79263	0.0730319	0.632128	nuclear pore complex protein Nup210
AGAP009972	1235.16	0.266915	0.14882	1.79353	0.0728875	0.632128	MON2 homolog
AGAP005812	237.672	-0.30212	0.168767	-1.79016	0.0734282	0.63404
AGAP028174	1010.73	-0.303472	0.169562	-1.78974	0.0734952	0.63404
AGAP003203	377.125	-0.213189	0.119117	-1.78974	0.0734955	0.63404	vacuolar protein sorting-associated protein 33A
AGAP010718	3605.66	-0.169499	0.0948327	-1.78734	0.0738819	0.635735	20S proteasome subunit beta 5
AGAP002351	3634.63	0.157622	0.0881909	1.78728	0.0738917	0.635735	nuclear pore complex protein Nup98-Nup96
AGAP001197	195.841	0.353865	0.19793	1.78783	0.0738029	0.635735	galectin 10	GALE10
AGAP011296	1862.1	0.478703	0.268144	1.78525	0.0742212	0.637995
AGAP010817	83.8528	0.679027	0.38051	1.78452	0.0743397	0.638439
AGAP004782	529.261	0.234157	0.131263	1.78387	0.074444	0.638761	tubulin-specific chaperone D
AGAP011484	600.171	-0.211775	0.118895	-1.7812	0.0748801	0.641925
AGAP003851	2917.28	-0.148942	0.0836717	-1.78007	0.0750638	0.642484	26 proteasome complex subunit DSS1
AGAP009204	7703.38	-0.166463	0.09352	-1.77998	0.0750798	0.642484	Eukaryotic translation initiation factor 3 subunit H [Source:UniProtKB/Swiss-Prot;Acc:Q7PVR3]	eIF3h
AGAP003820	743.092	0.245969	0.138272	1.77888	0.0752593	0.643443	Lin-10 homolog
AGAP001790	645.934	-0.400299	0.225307	-1.77668	0.0756208	0.643789	p21-activated kinase 1
AGAP012458	43.1266	-0.579317	0.326085	-1.77658	0.0756368	0.643789
AGAP012710	805.138	0.82742	0.465584	1.77716	0.0755412	0.643789	Histone H2B [Source:UniProtKB/Swiss-Prot;Acc:Q27442]
AGAP003967	864.413	0.448674	0.25244	1.77735	0.0755108	0.643789	DNA-dependent protein kinase catalytic subunit
AGAP004956	3053.53	0.287883	0.161924	1.77789	0.0754223	0.643789	DNA replication licensing factor MCM4
AGAP007087	69054.7	-0.170389	0.0959481	-1.77584	0.0757589	0.644254	60s ribosomal protein L41 [Source:UniProtKB/TrEMBL;Acc:Q52P89]	RpL41
AGAP011877	290.212	-0.200537	0.112997	-1.77471	0.0759457	0.644254
AGAP011842	2040.79	-0.155866	0.0878323	-1.77459	0.0759664	0.644254	signal peptidase complex subunit 2
AGAP002385	1181.42	-0.247978	0.139784	-1.77401	0.0760611	0.644254	trafficking protein particle complex subunit 6	Trs33
AGAP009564	1571.01	-0.146881	0.0828698	-1.77243	0.0763227	0.644254	ATP synthase epsilon chain, mitochondrial [Source:UniProtKB/TrEMBL;Acc:A0A1S4H1H8]
AGAP028901	109.378	-0.658386	0.37162	-1.77167	0.0764501	0.644254	Eukaryotic small subunit ribosomal RNA [Source:RFAM;Acc:RF01960]	SSU_rRNA_eukarya
AGAP008835	28.3125	-0.834733	0.471763	-1.76939	0.0768287	0.644254	CLIP-domain serine protease	CLIPC1
AGAP003919	991.759	-0.194416	0.109967	-1.76795	0.0770697	0.644254
AGAP008635	4233.97	-0.15523	0.0878596	-1.76679	0.0772633	0.644254	protein SDA1
AGAP028566	426.717	-0.562684	0.318751	-1.76528	0.0775167	0.644254
AGAP007706	2655.15	-0.236749	0.134145	-1.76487	0.0775854	0.644254	kinesin family member 20/23
AGAP011899	67.974	-0.351252	0.199072	-1.76445	0.077656	0.644254	Bardet-Biedl syndrome 7 protein
AGAP011637	3731.2	-0.211636	0.119957	-1.76427	0.0776865	0.644254	U1 small nuclear ribonucleoprotein A	snRNP-U1-A
AGAP000618	1061.61	-0.254989	0.144551	-1.76401	0.0777306	0.644254	succinate dehydrogenase (ubiquinone) membrane anchor subunit
AGAP005372	113.675	-0.46672	0.264675	-1.76337	0.0778377	0.644254	carboxylesterase beta esterase	COEBE3C
AGAP001154	2505.77	-0.181138	0.102727	-1.7633	0.0778502	0.644254	SWI/SNF-related matrix-associated actin-dependent regulator of chromatin
AGAP001537	313.019	0.363309	0.205998	1.76365	0.0777906	0.644254	chromosome transmission fidelity protein 1
AGAP001935	443.346	0.369663	0.209558	1.76401	0.0777299	0.644254
AGAP028430	676.406	0.224854	0.127418	1.76471	0.0776133	0.644254
AGAP000507	467.463	0.327236	0.18541	1.76493	0.0775754	0.644254
AGAP007654	815.631	0.285919	0.161982	1.76512	0.0775429	0.644254	Ras-related protein Rab-32
AGAP007888	7606.55	0.304007	0.172188	1.76556	0.0774697	0.644254
AGAP004564	14.005	1.16559	0.659965	1.76614	0.0773721	0.644254	soluble guanylate cyclase 89Da
AGAP011627	4445.53	0.331627	0.187765	1.76618	0.0773664	0.644254	polyadenylate-binding protein-interacting protein 1
AGAP007600	1021.1	0.183238	0.103611	1.76852	0.0769747	0.644254	ubiquitin carboxyl-terminal hydrolase 31
AGAP029813	1859.81	0.175554	0.0992612	1.76861	0.0769596	0.644254
AGAP002155	384.273	0.283785	0.160397	1.76926	0.0768498	0.644254	hepatocyte nuclear factor 4
AGAP007423	1407.21	0.360463	0.203543	1.77094	0.0765703	0.644254	chromosome transmission fidelity protein 4
AGAP004189	25.9185	0.725965	0.409901	1.77107	0.0765487	0.644254	D-2-hydroxyglutarate dehydrogenase, mitochondrial
AGAP010230	12.9813	0.836224	0.472067	1.77141	0.0764927	0.644254	MAGUK p55 subfamily member 3
AGAP008614	61.771	0.425704	0.240145	1.7727	0.0762788	0.644254
AGAP005415	395.11	0.299462	0.168907	1.77295	0.0762376	0.644254	Adrift-type SAM-dependent 2'-O-MTase domain-containing protein [Source:UniProtKB/TrEMBL;Acc:Q7Q7A5]
AGAP001645	14612.1	-0.259891	0.147452	-1.76255	0.0779766	0.644439	RNA-binding protein FUS
AGAP028903	80.5456	-0.575892	0.326772	-1.76237	0.0780074	0.644439	Eukaryotic large subunit ribosomal RNA [Source:RFAM;Acc:RF02543]	LSU_rRNA_eukarya
AGAP006373	8290.49	-0.22117	0.125602	-1.76088	0.0782583	0.645072
AGAP001999	3552.7	-0.275448	0.156441	-1.76071	0.0782867	0.645072	protein neuralized
AGAP007420	1121.39	0.157042	0.0891847	1.76086	0.0782625	0.645072	peptidylglycine monooxygenase
AGAP008653	1291.86	-0.184785	0.105025	-1.75944	0.0785024	0.645735	NADH dehydrogenase (ubiquinone) 1 alpha subcomplex 12
AGAP009911	86.2102	0.38508	0.218864	1.75945	0.0785015	0.645735
AGAP003818	1233.02	0.355548	0.202213	1.75828	0.0786992	0.646796	DRN-tre
AGAP007540	2518.06	0.215117	0.122378	1.75781	0.0787798	0.646902
AGAP002346	9119.6	-0.197513	0.112389	-1.75741	0.0788487	0.646912	40S ribosomal protein S14b [Source:UniProtKB/Swiss-Prot;Acc:Q7QBX2]	RpS14-2
AGAP029361	187.427	-0.704236	0.400848	-1.75687	0.0789406	0.64711
AGAP008107	1006.28	0.214159	0.121954	1.75607	0.0790771	0.647672	Etoposide-induced 2.4 mRNA [Source:UniProtKB/TrEMBL;Acc:A0A1S4GXZ8]
AGAP010266	97.0402	-0.451453	0.257181	-1.75539	0.0791922	0.64806
AGAP011126	1065.27	-0.291819	0.166384	-1.75388	0.0794504	0.649226	spermidine synthase
AGAP000694	14.2726	-1.00381	0.572373	-1.75377	0.0794706	0.649226	Cecropin-B [Source:UniProtKB/Swiss-Prot;Acc:Q8MUF4]	CecB
AGAP008839	26.5522	-0.894616	0.510263	-1.75324	0.07956	0.6494
AGAP004818	910.748	-0.217215	0.124011	-1.75158	0.0798461	0.650179	28S ribosomal protein S16, mitochondrial [Source:UniProtKB/TrEMBL;Acc:Q7Q2U5]	mRpS16
AGAP011902	1943.96	-0.672545	0.383992	-1.75146	0.0798675	0.650179
AGAP011521	4555.61	-0.1886	0.107719	-1.75085	0.0799713	0.650179	28 kDa heat-and acid-stable phosphoprotein
AGAP010684	335.528	-0.306601	0.175183	-1.75017	0.0800889	0.650179
AGAP002305	1262.91	-0.21009	0.120051	-1.75	0.0801176	0.650179	pre-mRNA-splicing factor
AGAP007670	1148.98	-0.277719	0.15876	-1.7493	0.0802392	0.650179	U2 small nuclear ribonucleoprotein A
AGAP006048	38.3862	0.744896	0.425866	1.74913	0.0802682	0.650179	cytochrome P450	CYP4J5
AGAP005647	2381.75	0.25547	0.146029	1.74944	0.0802145	0.650179
AGAP013183	50.9902	0.418608	0.238929	1.75202	0.0797709	0.650179
AGAP029152	48.1946	-0.682666	0.390605	-1.74771	0.0805138	0.650928
AGAP012431	25.4499	-0.800196	0.458127	-1.74667	0.080695	0.650928
AGAP009617	327.241	-0.24869	0.14241	-1.7463	0.0807586	0.650928	fatty-acid amide hydrolase 2
AGAP007026	291.72	-0.275572	0.157816	-1.74616	0.080783	0.650928	copper chaperone for superoxide dismutase	Ccs
AGAP029610	593.963	0.379338	0.21728	1.74585	0.0808378	0.650928
AGAP012662	370.262	0.78071	0.447086	1.74622	0.0807731	0.650928	omega-amidase
AGAP000466	53.7745	0.538618	0.308168	1.74781	0.0804973	0.650928	acetylcholinesterase	ACE2
AGAP007812	519.079	-0.299042	0.171382	-1.74488	0.0810056	0.651115	peroxin 11	Pex11
AGAP028040	463.503	-0.182319	0.104532	-1.74415	0.0811338	0.651115
AGAP005823	705.262	0.308464	0.176823	1.74448	0.0810754	0.651115	Ubiquitin-related modifier 1 homolog [Source:UniProtKB/Swiss-Prot;Acc:Q7Q6I6]
AGAP029649	519.043	0.239133	0.137019	1.74526	0.0809396	0.651115
AGAP013500	560.822	-0.347333	0.199199	-1.74365	0.0812203	0.651262
AGAP010550	17.6304	-0.892565	0.512292	-1.7423	0.0814563	0.651393	venom allergen
AGAP011609	20.5379	1.15059	0.660501	1.74199	0.0815094	0.651393	DBH-like monooxygenase protein 1 [Source:UniProtKB/TrEMBL;Acc:A0A1S4H735]
AGAP002106	1129.6	0.204159	0.117188	1.74215	0.0814824	0.651393	xeroderma pigmentosum group C-complementing protein
AGAP004563	1295.51	0.733787	0.421031	1.74284	0.0813624	0.651393	angiotensin-converting enzyme 9	ANCE9
AGAP006604	754.304	-0.232637	0.133622	-1.74101	0.0816817	0.652224	U6 snRNA-associated Sm-like protein LSm5
AGAP013297	59.838	0.824401	0.47374	1.7402	0.0818248	0.652821	Fork-head domain-containing protein [Source:UniProtKB/TrEMBL;Acc:F5HK36]
AGAP000619	2097.85	-0.202454	0.116385	-1.73951	0.0819448	0.653232	inhibitor of growth protein 3
AGAP001213	14.0889	-0.859597	0.494877	-1.73699	0.0823888	0.654762
AGAP005922	1835.08	-0.23312	0.134211	-1.73697	0.0823925	0.654762	DNA-directed RNA polymerase III subunit RPC5
AGAP008387	16.4868	0.929951	0.535419	1.73687	0.0824109	0.654762
AGAP003611	26.0485	0.601966	0.346422	1.73767	0.0822693	0.654762	Fatty acyl-CoA reductase [Source:UniProtKB/TrEMBL;Acc:Q7QAN3]
AGAP003997	2262.72	0.331553	0.191049	1.73543	0.0826643	0.656229	casein kinase 1, gamma
AGAP001646	1468.12	-0.214635	0.123711	-1.73497	0.0827455	0.656328
AGAP011593	37.2894	0.502921	0.289944	1.73454	0.0828221	0.656391
AGAP003534	430.619	-0.228521	0.131914	-1.73234	0.0832131	0.658126	UPF0443 protein AGAP003534
AGAP009974	50.8078	-0.559261	0.322872	-1.73214	0.0832478	0.658126	Anopheline antiplatelet protein [Source:UniProtKB/TrEMBL;Acc:B3VDI7]	AAPP
AGAP003972	1734.82	0.216784	0.125118	1.73264	0.08316	0.658126	putative cirl/latrotoxin receptor	GPRCIR
AGAP003262	487.472	-0.212085	0.122506	-1.73122	0.0834126	0.658884	integrator complex subunit 10
AGAP010542	81.896	0.391562	0.22625	1.73066	0.0835122	0.659125	defective proboscis extension response 6	dpr6
AGAP008973	324.361	-0.244052	0.141157	-1.72894	0.0838191	0.659547
AGAP011473	1759.31	-0.234127	0.135464	-1.72834	0.0839281	0.659547
AGAP004266	341.748	-0.212552	0.123098	-1.72669	0.0842238	0.659547	chaperone BCS1
AGAP008312	1158.75	-0.481436	0.278839	-1.72657	0.0842442	0.659547
AGAP011189	617.795	-0.171689	0.0994396	-1.72657	0.0842448	0.659547
AGAP009965	21.2637	-1.60489	0.929793	-1.72608	0.0843338	0.659547
AGAP008165	18.8727	-0.729046	0.422421	-1.72588	0.0843695	0.659547	cellular retinaldehyde binding protein
AGAP006687	272.93	-0.323186	0.187264	-1.72584	0.084377	0.659547	vacuolar fusion protein CCZ1 homolog
AGAP009905	402.019	-0.248538	0.144018	-1.72574	0.0843943	0.659547	PHD finger-like domain-containing protein 5A
AGAP006659	1482.69	0.200682	0.116221	1.72673	0.0842165	0.659547
AGAP001368	11966	0.126434	0.0732208	1.72675	0.0842118	0.659547
AGAP007726	1289.31	0.463456	0.268058	1.72894	0.0838196	0.659547	ArfGAP with SH3 domain, ankyrin repeat and PH domain 2
AGAP003007	464.198	-0.250559	0.145304	-1.72438	0.0846396	0.660515
AGAP011250	14.7013	-0.859652	0.498614	-1.72408	0.0846928	0.660515
AGAP001591	49.4699	1.22647	0.71145	1.7239	0.0847258	0.660515
AGAP000170	1036	-0.198798	0.115444	-1.72202	0.0850657	0.661427	NADH dehydrogenase (ubiquinone) Fe-S protein 7
AGAP005190	135.2	0.34632	0.201147	1.72172	0.0851198	0.661427	protein KTI12
AGAP005742	1134.92	0.35887	0.208406	1.72197	0.0850749	0.661427	semaphorin
AGAP013720	116.95	0.462731	0.268604	1.72273	0.0849379	0.661427
AGAP003447	1050.76	-0.189202	0.110082	-1.71874	0.0856618	0.661657
AGAP005729	3615.36	0.219114	0.127503	1.71851	0.0857037	0.661657	cyclin-dependent kinase 14
AGAP010202	4725.54	0.204241	0.118817	1.71896	0.0856225	0.661657
AGAP003882	2404.85	0.185255	0.107753	1.71926	0.085567	0.661657	transcription initiation factor TFIID subunit 1
AGAP011623	970.771	0.226833	0.131897	1.71978	0.0854733	0.661657
AGAP002152	113.041	0.376964	0.219162	1.72002	0.0854279	0.661657	nicotinic acetylcholine receptor subunit alpha 6	alpha6
AGAP003214	136.894	0.381364	0.221714	1.72007	0.0854193	0.661657
AGAP012461	4666.25	0.258988	0.150512	1.72072	0.0853023	0.661657	transcription factor Dp, invertebrate
AGAP008137	3498.45	0.308754	0.179815	1.71707	0.0859668	0.663153	Niemann-Pick C1 protein
AGAP011301	669.34	-0.271765	0.158367	-1.71605	0.0861536	0.663432	Protein quiver [Source:UniProtKB/TrEMBL;Acc:A0A1S4H7A6]
AGAP006204	1874.29	-0.168935	0.098458	-1.71581	0.0861969	0.663432
AGAP012901	118.631	0.663492	0.386711	1.71573	0.0862114	0.663432
AGAP005011	534.38	0.87283	0.508907	1.71511	0.0863258	0.663777	Iroquois-class homeodomain protein irx
AGAP009644	657.936	-0.166494	0.0971149	-1.7144	0.0864557	0.663997	DNA-directed RNA polymerases I and III subunit RPAC2
AGAP006248	1929.06	-0.163802	0.0957384	-1.71093	0.0870936	0.663997	Mediator of RNA polymerase II transcription subunit 10 [Source:UniProtKB/Swiss-Prot;Acc:Q7Q5R5]	Med10
AGAP028856	86.1095	-0.471017	0.275463	-1.70991	0.0872821	0.663997	Eukaryotic large subunit ribosomal RNA [Source:RFAM;Acc:RF02543]	LSU_rRNA_eukarya
AGAP005369	42428.6	-0.213311	0.124846	-1.70859	0.0875267	0.663997
AGAP004361	4615.42	0.1785	0.104475	1.70854	0.0875363	0.663997
AGAP002133	52.6248	0.441984	0.258661	1.70874	0.0874997	0.663997	tRNA modification GTPase
AGAP007653	2020.81	0.168982	0.098878	1.709	0.0874514	0.663997	mitochondrial folate transporter/carrier
AGAP004817	19133.1	0.120846	0.0706932	1.70944	0.0873687	0.663997	protein lingerer	lig
AGAP005508	1356.55	0.474836	0.277768	1.70947	0.0873637	0.663997
AGAP029636	360.313	1.03149	0.603264	1.70985	0.0872932	0.663997
AGAP007728	695.171	0.249136	0.14568	1.71016	0.087236	0.663997	mitochondrial intermediate peptidase
AGAP004069	12.8425	0.768483	0.449085	1.71122	0.0870408	0.663997	dipeptidase 2
AGAP003901	3955.98	0.773484	0.452008	1.71122	0.0870408	0.663997
AGAP006330	484.268	0.421488	0.246301	1.71127	0.0870307	0.663997	Ccdc109a
AGAP004772	1702.79	0.30304	0.177055	1.71156	0.0869772	0.663997	SLIT-ROBO Rho GTPase activating protein
AGAP009514	268.097	1.69417	0.98926	1.71257	0.0867925	0.663997	putative GABA-B receptor 3	GPRGBB3
AGAP002690	442.021	0.239573	0.13983	1.71331	0.0866553	0.663997	ATP-dependent DNA helicase 2 subunit 1
AGAP005423	4373.06	-0.164663	0.096498	-1.70638	0.0879366	0.666103	26S proteasome alpha 4 subunit	Prosalpha4
AGAP003640	53.7815	0.69201	0.405652	1.70592	0.0880232	0.666103		SP8905
AGAP029321	183.389	0.601174	0.352391	1.70599	0.0880106	0.666103
AGAP005907	10.9249	-0.962433	0.564908	-1.7037	0.0884378	0.668447	AMP dependent ligase
AGAP008875	606.02	-0.212028	0.124493	-1.70313	0.0885429	0.668447	conserved oligomeric Golgi complex component 4
AGAP000002	749.504	0.470796	0.276402	1.7033	0.088512	0.668447
AGAP000931	1014.31	-0.219146	0.12873	-1.70237	0.0886855	0.668994	UPF0729 protein AGAP000931 [Source:UniProtKB/Swiss-Prot;Acc:Q7PSY2]
AGAP000472	27264.7	-0.31674	0.186493	-1.6984	0.089432	0.669973	chordin
AGAP028954	57.6656	-0.694236	0.408837	-1.69807	0.0894938	0.669973	Eukaryotic small subunit ribosomal RNA [Source:RFAM;Acc:RF01960]	SSU_rRNA_eukarya
AGAP003742	40085.3	-0.307935	0.181425	-1.69731	0.0896373	0.669973	regulator of chromosome condensation
AGAP010696	662.771	-0.20483	0.120682	-1.69727	0.0896453	0.669973	Uncharacterized oxidoreductase yqjQ
AGAP029593	13.6576	0.987958	0.582107	1.69721	0.0896571	0.669973
AGAP007093	738.751	0.208439	0.122803	1.69735	0.0896309	0.669973	collagen type IV alpha-3-binding protein
AGAP001429	364.336	0.396605	0.233603	1.69778	0.0895498	0.669973
AGAP013079	1448.71	0.265556	0.156346	1.69851	0.0894115	0.669973
AGAP028073	577.004	0.217963	0.128244	1.6996	0.0892071	0.669973	DUF4706 domain-containing protein [Source:UniProtKB/TrEMBL;Acc:A0A1S4HDY7]
AGAP002236	43.0964	1.24403	0.731739	1.7001	0.0891129	0.669973
AGAP001453	593.609	0.455888	0.268136	1.70021	0.0890908	0.669973
AGAP001604	1920.68	0.257563	0.151479	1.70033	0.0890692	0.669973	protein-tyrosine phosphatase
AGAP013038	1663.63	0.182971	0.107897	1.6958	0.0899242	0.671443
AGAP003601	647.231	0.196683	0.116118	1.69382	0.0902995	0.673719	alpha-1,2-mannosyltransferase
AGAP001724	878.241	-0.190503	0.112571	-1.69229	0.0905902	0.673806	sphingosine-1-phosphate lyase	Sply
AGAP029675	355.399	-0.270749	0.160013	-1.69204	0.090639	0.673806
AGAP005009	7.93996	-1.25431	0.741357	-1.69191	0.0906639	0.673806	Pyrroline-5-carboxylate reductase [Source:UniProtKB/TrEMBL;Acc:Q7PPH9]
AGAP008252	656.64	0.461411	0.272712	1.69194	0.0906579	0.673806	Protein of unknown function DUF255 [Source:UniProtKB/TrEMBL;Acc:A0A1S4GXQ3]
AGAP003678	2199.82	0.198728	0.117431	1.69229	0.0905898	0.673806	lateral signalling target protein 2	LST2
AGAP008885	2353.45	-0.165911	0.0980906	-1.69141	0.090759	0.673988	parafibromin
AGAP006408	361.996	-0.227354	0.13457	-1.68949	0.0911262	0.67544
AGAP000831	2039.42	-0.223216	0.132192	-1.68858	0.0913006	0.67544	DnaJ homolog subfamily C member 25
AGAP004938	1175.42	0.25868	0.153198	1.68854	0.0913082	0.67544	zinc finger, DHHC-type containing 15
AGAP000653	723.695	0.234851	0.139072	1.68869	0.0912786	0.67544	xenotropic and polytropic retrovirus receptor 1
AGAP003202	1162.49	0.41756	0.2472	1.68916	0.0911883	0.67544	thousand and one amino acid protein kinase
AGAP003135	1635.5	-0.207206	0.122809	-1.68722	0.0915608	0.676784	transcription initiation factor TFIID subunit 12
AGAP008339	2020.76	-0.243889	0.14465	-1.68606	0.0917842	0.676817	signal recognition particle subunit SRP14
AGAP000496	5204.61	-0.225708	0.133923	-1.68536	0.0919196	0.676817	geminin
AGAP002541	1238.27	-0.196071	0.116372	-1.68487	0.0920138	0.676817
AGAP001980	985.844	0.516442	0.306562	1.68462	0.0920613	0.676817
AGAP027980	15.9366	1.06221	0.630409	1.68495	0.0919982	0.676817	ATP-binding cassette transporter (ABC transporter) family C member 10	ABCC10
AGAP028468	860.242	0.357469	0.212023	1.68599	0.091797	0.676817
AGAP006366	2282.69	0.20132	0.1194	1.68609	0.0917776	0.676817	2-oxoglutarate dehydrogenase E1 component
AGAP001640	1725.03	-0.217181	0.129138	-1.68178	0.0926114	0.677182
AGAP002199	14.3737	-1.03601	0.616107	-1.68154	0.0926578	0.677182
AGAP012752	113.968	-0.58722	0.349251	-1.68137	0.0926909	0.677182
AGAP028899	38.1228	-0.691823	0.411482	-1.6813	0.0927056	0.677182	Eukaryotic small subunit ribosomal RNA [Source:RFAM;Acc:RF01960]	SSU_rRNA_eukarya
AGAP009003	59.4076	-0.667616	0.397343	-1.6802	0.0929186	0.677182
AGAP000560	685.496	-0.197674	0.11771	-1.67933	0.093087	0.677182	spastic paraplegia 7
AGAP029812	1678.86	0.227841	0.135768	1.67816	0.0933163	0.677182
AGAP004261	25.6666	0.602893	0.359224	1.67832	0.0932851	0.677182	cryptochrome 2	CRY2
AGAP012093	1480.83	0.14561	0.0867413	1.67867	0.0932164	0.677182
AGAP004860	11.4803	0.821648	0.489419	1.67882	0.0931862	0.677182	protease m1 zinc metalloprotease
AGAP000747	1481.73	0.300501	0.178983	1.67893	0.0931654	0.677182	mitogen-activated protein kinase kinase kinase 5
AGAP012674	47.0517	1.06319	0.633209	1.67905	0.0931425	0.677182
AGAP006958	24091.4	0.332274	0.19783	1.67959	0.0930367	0.677182	Heat shock protein 83 [Source:UniProtKB/Swiss-Prot;Acc:Q7PT10]	Hsp83
AGAP009852	1641.33	0.200845	0.119566	1.67978	0.0929995	0.677182	mitochondrial fission 1 protein
AGAP003796	236.32	0.273154	0.162384	1.68214	0.0925408	0.677182	cyclin-dependent kinases regulatory subunit 1
AGAP009954	1590.4	0.183388	0.108987	1.68266	0.0924407	0.677182	ankyrin repeat domain-containing protein 13C
AGAP012663	518.533	0.261772	0.155541	1.68298	0.0923787	0.677182
AGAP028902	46.9632	-0.47382	0.282467	-1.67743	0.0934577	0.677693	Eukaryotic small subunit ribosomal RNA [Source:RFAM;Acc:RF01960]	SSU_rRNA_eukarya
AGAP013294	4550.58	0.308444	0.18396	1.6767	0.093602	0.678224	ubiquitin-like 3
AGAP005280	13.1983	-0.734874	0.438431	-1.67615	0.0937094	0.678443
AGAP029562	673.893	-0.270146	0.161207	-1.67578	0.0937821	0.678443
AGAP028405	10.3834	0.819796	0.489298	1.67545	0.0938454	0.678443
AGAP004407	2730.48	-0.166264	0.0993161	-1.67409	0.0941128	0.678835	lectin, mannose-binding 2
AGAP004708	1945.12	0.346259	0.206794	1.67441	0.0940493	0.678835	arginyl-tRNA synthetase
AGAP003726	308.292	0.236451	0.141199	1.67459	0.0940142	0.678835	BZIP domain-containing protein [Source:UniProtKB/TrEMBL;Acc:A0A1S4GJ06]
AGAP005760	136.987	-0.686898	0.410465	-1.67346	0.0942361	0.678899	odorant receptor 33	Or33
AGAP010787	2057.66	0.288842	0.172691	1.6726	0.094406	0.678899	timeless
AGAP008400	80.9374	0.566502	0.338638	1.67289	0.0943497	0.678899
AGAP008147	501.318	0.422301	0.252436	1.6729	0.0943464	0.678899	tRNA-splicing ligase RtcB homolog [Source:UniProtKB/Swiss-Prot;Acc:Q7Q412]
AGAP004108	5650.94	-0.249891	0.149583	-1.67059	0.0948032	0.681242	Amalgam
AGAP001444	402.197	0.299292	0.179419	1.66812	0.0952927	0.682193	Heparan-sulfate 6-O-sulfotransferase [Source:UniProtKB/TrEMBL;Acc:Q7PXK2]
AGAP003077	1098.18	0.249431	0.149519	1.66822	0.0952713	0.682193	glutamyl aminopeptidase
AGAP010192	1668.9	0.190552	0.114215	1.66837	0.095243	0.682193	Dedicator of cytokinesis protein 7 [Source:UniProtKB/TrEMBL;Acc:A0A1S4H392]
AGAP012251	410.111	0.554811	0.332431	1.66895	0.0951267	0.682193	inorganic phosphate cotransporter
AGAP000998	152.202	0.409938	0.245592	1.66918	0.0950816	0.682193	insulin-like growth factor 2 receptor
AGAP002437	78252.2	-0.193911	0.116302	-1.66731	0.0954527	0.682315	40S ribosomal protein S8 [Source:UniProtKB/TrEMBL;Acc:Q7QC42]	RpS8
AGAP003572	19.7919	0.904007	0.542167	1.6674	0.0954356	0.682315
AGAP011292	1702.32	-0.160876	0.0965345	-1.66652	0.0956107	0.68263	Protein flightless-1
AGAP008882	3063.14	-0.186815	0.112133	-1.66601	0.0957111	0.68263	U3 small nucleolar RNA-associated protein MPP10
AGAP007080	1853.12	0.202214	0.121359	1.66626	0.0956624	0.68263	hexosaminidase
AGAP006910	69.2418	-0.60061	0.361186	-1.66288	0.0963358	0.684035	serine protease inhibitor (serpin) 3	SRPN3
AGAP009509	6567.57	-0.20014	0.12041	-1.66215	0.0964833	0.684035	piwi	piwi
AGAP007376	431.392	-0.269201	0.161973	-1.66202	0.0965096	0.684035	nuclear transcription factor Y, alpha
AGAP001138	6574.85	-0.149861	0.0901759	-1.66188	0.0965373	0.684035	F-type H+-transporting ATPase subunit b	ATPsynB
AGAP007841	3350.74	-0.158912	0.0956404	-1.66155	0.0966026	0.684035	F-type H+-transporting ATPase subunit delta
AGAP010918	764.523	-0.235333	0.141674	-1.66109	0.096696	0.684035	cleavage stimulation factor subunit 2
AGAP007062	86.8079	0.54118	0.32574	1.66139	0.096636	0.684035	ecdysis-triggering hormone	ETH
AGAP011736	13.8857	1.56625	0.942686	1.66148	0.096618	0.684035	Fatty acyl-CoA reductase [Source:UniProtKB/TrEMBL;Acc:Q7PZ52]
AGAP006493	670.753	0.325644	0.195842	1.66279	0.096354	0.684035
AGAP005125	8418.36	0.249964	0.150288	1.66324	0.0962653	0.684035	tripartite motif-containing protein 71
AGAP009909	18.4622	0.638836	0.384008	1.6636	0.0961924	0.684035
AGAP008528	1608.43	-0.165051	0.0994582	-1.65951	0.0970139	0.685653	pre-mRNA-splicing factor ATP-dependent RNA helicase PRP16
AGAP008842	16421.9	-0.416827	0.251232	-1.65913	0.097089	0.685653	aquaporin	AQP4
AGAP011037	26.9527	-0.49313	0.297267	-1.65888	0.0971402	0.685653
AGAP006532	488.475	0.246484	0.148633	1.65834	0.0972486	0.685911	UDPglucose 6-dehydrogenase
AGAP002661	883.265	-0.236057	0.142387	-1.65786	0.0973467	0.686001	delta(3,5)-Delta(2,4)-dienoyl-CoA isomerase
AGAP004704	3251.95	-0.148197	0.0894069	-1.65756	0.0974066	0.686001	COMPASS component SPP1
AGAP001919	6615.1	-0.218545	0.131875	-1.65721	0.0974768	0.686001	protein disulfide-isomerase A6
AGAP029408	94.4052	-0.354821	0.21435	-1.65533	0.0978576	0.688174
AGAP000851	2404.2	-0.139653	0.0843958	-1.65473	0.0979786	0.688489	cytochrome c oxidase subunit 6a, mitochrondrial
AGAP003928	863.048	-0.246863	0.149248	-1.65404	0.0981188	0.688489	Alpha-1,3-glucosyltransferase [Source:UniProtKB/TrEMBL;Acc:Q7Q2B4]
AGAP002647	941.437	0.318195	0.192368	1.6541	0.0981075	0.688489	phosphorylase kinase gamma subunit
AGAP009891	609.721	-0.254583	0.154072	-1.65237	0.0984597	0.688518	juvenile hormone esterase binding protein
AGAP007507	487.27	-0.195905	0.118574	-1.65217	0.0984998	0.688518	39S ribosomal protein L48, mitochondrial	mRpL48
AGAP001801	362.129	-0.238702	0.144483	-1.65211	0.0985119	0.688518	DTW domain-containing protein 2
AGAP002335	26933.6	-0.193344	0.117037	-1.65198	0.0985377	0.688518	nucleolysin TIA-1/TIAR
AGAP004463	1812.69	-0.21077	0.1276	-1.6518	0.0985748	0.688518	ribosomal RNA-processing protein 17
AGAP003551	519.647	0.179431	0.108691	1.65084	0.0987716	0.688518	beta-1,4-mannosyltransferase
AGAP012906	59.4217	0.899055	0.5446	1.65085	0.0987687	0.688518	60S ribosomal protein L6
AGAP001957	1203.73	0.312925	0.189534	1.65102	0.0987344	0.688518	phosphatidylinositol transfer protein, beta
AGAP007934	1220.43	0.266199	0.161157	1.6518	0.098575	0.688518
AGAP008748	321.132	0.429319	0.260268	1.64953	0.0990391	0.689376	DNA repair and recombination protein RAD54 and RAD54-like protein
AGAP003004	688.968	0.155352	0.0941672	1.64975	0.0989949	0.689376	TNF-receptor-associated factor
AGAP007498	70.7146	-0.506256	0.307179	-1.64808	0.099336	0.689674	ionotropic receptor IR75k	IR75k
AGAP004153	279.513	-0.294315	0.178648	-1.64746	0.0994635	0.689674	serine palmitoyltransferase small subunit A
AGAP006583	7.5862	1.25892	0.764277	1.64721	0.0995152	0.689674	Cysteine-rich venom protein
AGAP012814	27.9821	0.801696	0.486669	1.64731	0.0994933	0.689674
AGAP028605	90.2585	0.645439	0.391599	1.64821	0.0993092	0.689674
AGAP000294	13.8339	0.725131	0.439851	1.64858	0.0992329	0.689674
AGAP009992	4010.22	-0.193799	0.117803	-1.64511	0.0999468	0.690542	inhibitor of growth protein 4
AGAP009495	259.461	0.239473	0.14559	1.64484	0.100002	0.690542	kelch domain containing 3
AGAP012288	87.5551	0.419397	0.254892	1.64539	0.0998897	0.690542	Van gogh
AGAP007156	8.76101	1.0136	0.615949	1.64559	0.0998483	0.690542
AGAP012045	10518.1	0.268915	0.163397	1.64578	0.0998098	0.690542	ATP-dependent RNA helicase DDX5/DBP2
AGAP002935	4743.83	-0.120879	0.0735076	-1.64444	0.100085	0.690617	Eukaryotic translation initiation factor 3 subunit F [Source:UniProtKB/Swiss-Prot;Acc:Q7QD36]	eIF3f
AGAP013333	9115.22	-0.165786	0.100877	-1.64344	0.100291	0.690667	Phosphate carrier, mitochondrial
AGAP006608	1891.9	0.141368	0.0860426	1.64301	0.100382	0.690667
AGAP001671	107.883	0.910405	0.554004	1.64332	0.100317	0.690667	forkhead box protein A2, hepatocyte nuclear factor 3-beta
AGAP029552	37.0005	1.07676	0.654997	1.64392	0.100192	0.690667	spaetzle-like cytokine 2	SPZ2
AGAP006612	15147.6	-0.118184	0.0720023	-1.64139	0.100716	0.691215	60S ribosomal protein L29	RpL29
AGAP012334	170854	-0.146327	0.0891764	-1.64088	0.100823	0.691215	high mobility group protein D, isoform C
AGAP009416	64.8515	0.454631	0.277042	1.64102	0.100794	0.691215
AGAP002141	1869.59	0.152806	0.0931102	1.64113	0.10077	0.691215	protein phosphatase PTC7 homolog fig
AGAP000247	34.5932	0.589294	0.358882	1.64203	0.100584	0.691215
AGAP009106	77.7333	-0.386104	0.235414	-1.64011	0.100983	0.691812
AGAP011653	11.3188	-1.16497	0.710556	-1.63951	0.101107	0.692164	membrane dipeptidase
AGAP004118	28.2006	-0.688457	0.420151	-1.63859	0.101298	0.692977	Class A Scavenger Receptor (SRCR domain) with Lysyl Oxidase domain.	SCRAL1
AGAP001031	564.195	-0.268531	0.163917	-1.63822	0.101376	0.693015	INO80 complex subunit E
AGAP009809	510.149	0.351361	0.214589	1.63737	0.101553	0.693726
AGAP005410	5004.48	-0.187074	0.114295	-1.63677	0.101678	0.693874	peptide alpha-N-acetyltransferase
AGAP003656	62.0697	-0.726778	0.444258	-1.63594	0.101852	0.693874	Terribly reduced optic lobes, isoform B [Source:UniProtKB/TrEMBL;Acc:A0A1S4GIT4]
AGAP029336	370.834	-0.25288	0.15459	-1.63581	0.101879	0.693874
AGAP011183	78.1385	-0.499152	0.305216	-1.63541	0.101964	0.693874
AGAP011141	119.212	0.452775	0.276895	1.63518	0.10201	0.693874	tubulin-specific chaperone cofactor E-like protein
AGAP009093	618.671	0.321629	0.196572	1.63619	0.101801	0.693874	Pre-mRNA-splicing factor ATP-dependent RNA helicase DHX16 [Source:UniProtKB/TrEMBL;Acc:A0A1S4H054]
AGAP010007	3443.45	-0.246643	0.150995	-1.63345	0.102374	0.694309	coiled-coil domain-containing protein 47
AGAP008478	9.74325	-1.11765	0.684555	-1.63267	0.102538	0.694309	cuticular protein CPLCW family (CPLCW7)	CPLCW7
AGAP004986	779.209	-0.188951	0.11575	-1.63241	0.102593	0.694309	15 kDa selenoprotein	Seleno
AGAP013156	34.6188	-0.749177	0.459072	-1.63194	0.102693	0.694309
AGAP008834	558.676	-0.399796	0.245035	-1.63159	0.102766	0.694309	adipokinetic hormone 1	Akh1
AGAP028963	37.9784	-0.524364	0.321443	-1.63128	0.102831	0.694309	Eukaryotic large subunit ribosomal RNA [Source:RFAM;Acc:RF02543]	LSU_rRNA_eukarya
AGAP003815	98.918	-0.376	0.230504	-1.63121	0.102847	0.694309	very-long-chain (3R)-3-hydroxyacyl-(acyl-carrier protein) dehydratase
AGAP003825	248.714	-0.277991	0.170448	-1.63094	0.102902	0.694309	DnaJ homolog subfamily C member 17
AGAP009021	508.478	0.186675	0.114473	1.63073	0.102947	0.694309
AGAP001897	597.665	0.388675	0.238325	1.63087	0.102919	0.694309	centromere protein J
AGAP005831	2875.36	0.147887	0.0905391	1.63341	0.102384	0.694309	E3 ubiquitin-protein ligase Topors
AGAP010834	557.821	0.159929	0.0978771	1.63398	0.102263	0.694309
AGAP013359	15.5674	-0.776626	0.476509	-1.62983	0.103138	0.694659
AGAP028873	10.8125	-0.840426	0.515684	-1.62973	0.103158	0.694659	Eukaryotic small subunit ribosomal RNA [Source:RFAM;Acc:RF01960]	SSU_rRNA_eukarya
AGAP008063	658.183	-0.173423	0.106459	-1.629	0.103312	0.694659	exosome complex component CSL4
AGAP000196	226.781	0.239153	0.146831	1.62877	0.103362	0.694659
AGAP006610	43.3805	0.494117	0.303349	1.62887	0.10334	0.694659	glutaminyl-peptide cyclotransferase precursor
AGAP003588	2385.87	-0.179828	0.110534	-1.62689	0.10376	0.695415	V-type H+-transporting ATPase subunit H	VATH
AGAP005895	3538.54	-0.32833	0.201825	-1.6268	0.103779	0.695415
AGAP009998	25799.4	-0.1605	0.0986808	-1.62646	0.103852	0.695415	40S ribosomal protein S11 [Source:UniProtKB/Swiss-Prot;Acc:P52812]	RpS11
AGAP005654	962.73	-0.168712	0.103813	-1.62516	0.104129	0.695415	Nitric oxide synthase-interacting protein homolog [Source:UniProtKB/TrEMBL;Acc:Q7Q6V1]
AGAP028975	48.0212	-0.564295	0.347495	-1.62389	0.104399	0.695415	Eukaryotic small subunit ribosomal RNA [Source:RFAM;Acc:RF01960]	SSU_rRNA_eukarya
AGAP012555	769.88	-0.762024	0.46927	-1.62385	0.104408	0.695415	histone H2B
AGAP009652	1424.54	-0.140597	0.086596	-1.62359	0.104463	0.695415	NADH dehydrogenase (ubiquinone) 1 alpha subcomplex 13
AGAP028894	39.8856	-0.566716	0.349178	-1.623	0.10459	0.695415	Eukaryotic small subunit ribosomal RNA [Source:RFAM;Acc:RF01960]	SSU_rRNA_eukarya
AGAP007024	5212.33	-0.183378	0.113004	-1.62276	0.10464	0.695415	nuclear transport factor 2
AGAP029745	188.179	0.340498	0.209783	1.6231	0.104568	0.695415
AGAP005076	1032.68	0.133135	0.0819862	1.62387	0.104403	0.695415	bridging integrator
AGAP007207	73.7685	0.66534	0.409443	1.62499	0.104165	0.695415
AGAP009105	9564.68	0.136546	0.0840248	1.62507	0.104149	0.695415	Serine/threonine-protein phosphatase 2A 65 kDa regulatory subunit A beta isoform isoform c
AGAP004468	1078.67	0.229852	0.141436	1.62514	0.104133	0.695415	Phosducin-like protein
AGAP009399	151.852	0.559435	0.344133	1.62564	0.104027	0.695415	nuclear hormone receptor FTZ-F1 beta
AGAP002414	2338.39	0.149618	0.0919923	1.62642	0.10386	0.695415	carboxypeptidase D
AGAP004369	25.0443	0.697808	0.430215	1.622	0.104804	0.696022
AGAP012822	171.927	-0.234304	0.144649	-1.61981	0.105273	0.696555
AGAP001686	910.573	-0.196729	0.121471	-1.61955	0.105329	0.696555	U6 snRNA-associated Sm-like protein LSm1 [Source:UniProtKB/TrEMBL;Acc:Q7PY05]
AGAP006607	9461.78	-0.151955	0.093843	-1.61924	0.105395	0.696555	Eukaryotic translation initiation factor 3 subunit I [Source:UniProtKB/Swiss-Prot;Acc:Q7PP77]	eIF3i
AGAP006940	508.402	0.190841	0.117849	1.61937	0.105368	0.696555
AGAP001043	4294.97	0.25567	0.15782	1.62002	0.105229	0.696555	Armadillo segment polarity protein [Source:UniProtKB/Swiss-Prot;Acc:Q7QHW5]	arm
AGAP003515	12.7458	1.14236	0.704986	1.6204	0.105147	0.696555		NIT8537
AGAP010406	1119.25	0.274545	0.169345	1.62122	0.10497	0.696555	origin recognition complex subunit 3
AGAP002397	193.07	-0.389706	0.240766	-1.61861	0.105531	0.696971	60 kDa lysophospholipase
AGAP003145	20.9167	0.640684	0.396305	1.61664	0.105955	0.69929
AGAP029815	12.2212	-1.05784	0.655046	-1.61491	0.10633	0.701277
AGAP012470	8.51827	-1.08206	0.670601	-1.61356	0.106622	0.701372	eupolytin
AGAP004226	943.938	-0.223197	0.13842	-1.61246	0.106862	0.701372
AGAP000182	12.3663	-0.996899	0.619044	-1.61039	0.107314	0.701372
AGAP003182	584.2	-0.28321	0.175929	-1.6098	0.107442	0.701372	antiviral helicase SKI2
AGAP006031	1876.03	-0.153153	0.0951959	-1.60882	0.107656	0.701372	nuclear pore complex protein Nup54
AGAP003766	23.1956	-0.818349	0.508679	-1.60877	0.107666	0.701372
AGAP007948	2038.81	0.326924	0.203139	1.60937	0.107536	0.701372	NET1-associated nuclear protein 1 (U3 small nucleolar RNA-associated protein 1 [Source:UniProtKB/TrEMBL;Acc:A0A1S4GWS7]
AGAP029371	121.014	0.470735	0.292493	1.60939	0.107532	0.701372
AGAP013727	929.874	0.149918	0.0931393	1.60961	0.107483	0.701372
AGAP008247	158.248	0.380999	0.236668	1.60985	0.107431	0.701372	TGF-beta receptor type-1
AGAP010312	401.392	0.394889	0.245232	1.61027	0.107339	0.701372	keren
AGAP003616	2120.85	0.199941	0.124131	1.61073	0.107238	0.701372
AGAP004373	1485.21	0.403808	0.250626	1.6112	0.107137	0.701372	elongation of very long chain fatty acids protein 1
AGAP009656	727.174	0.246717	0.153109	1.61139	0.107095	0.701372
AGAP011774	506.882	0.226579	0.14061	1.6114	0.107092	0.701372
AGAP010476	9670.45	0.100141	0.0621454	1.6114	0.107092	0.701372	alpha-endosulfine
AGAP012240	1108.53	0.182578	0.113166	1.61337	0.106664	0.701372
AGAP008656	1070.58	0.269169	0.16677	1.61402	0.106523	0.701372	semaphorin 6	sema1a
AGAP008059	17849.7	-0.369598	0.229897	-1.60767	0.107908	0.701991	chemosensory protein 1	CSP1
AGAP011135	1915.3	0.238801	0.148526	1.6078	0.107878	0.701991	synaptosomal-associated protein, 29kDa
AGAP004101	124.689	-0.276545	0.172095	-1.60693	0.10807	0.702479	DNA methyltransferase 2	Dnmt2
AGAP003350	7469.09	-0.216512	0.13476	-1.60665	0.10813	0.702479	phosphoenolpyruvate carboxykinase (GTP)
AGAP009587	3666.86	-0.126546	0.0788108	-1.6057	0.10834	0.702888
AGAP029656	607.583	0.286342	0.17831	1.60587	0.108303	0.702888
AGAP010934	280.269	-0.410207	0.255633	-1.60467	0.108566	0.703791
AGAP002755	7.27136	-0.947424	0.590518	-1.6044	0.108627	0.703791
AGAP002352	5404	-0.135572	0.0845462	-1.60353	0.108818	0.704553
AGAP029502	12.4239	1.0514	0.65588	1.60303	0.108928	0.704785	Nitric oxide synthase [Source:UniProtKB/TrEMBL;Acc:A0A453YZV7]
AGAP011274	955.066	-0.194902	0.121767	-1.60061	0.109463	0.704985	phosphatidylinositol glycan, class A
AGAP004887	30963.9	-0.165124	0.103172	-1.60046	0.109496	0.704985	40S ribosomal protein S17 [Source:UniProtKB/Swiss-Prot;Acc:Q9U9L1]	RpS17
AGAP029368	987.338	0.293737	0.18356	1.60022	0.109549	0.704985
AGAP008827	6354.29	0.301728	0.188468	1.60095	0.109389	0.704985
AGAP003213	343.112	0.330792	0.206562	1.60142	0.109284	0.704985	nijmegen breakage syndrome protein 1
AGAP012125	21.3425	0.580567	0.362526	1.60145	0.109278	0.704985	ribonuclease P/MRP protein subunit POP1
AGAP011960	311.726	0.181252	0.113151	1.60185	0.109188	0.704985	tRNA-specific 2-thiouridylase
AGAP009625	1547.31	0.308413	0.192483	1.60229	0.109092	0.704985
AGAP028953	34.9599	-1.5353	0.959941	-1.59936	0.10974	0.705174	Eukaryotic large subunit ribosomal RNA [Source:RFAM;Acc:RF02543]	LSU_rRNA_eukarya
AGAP009602	2053.56	-0.189665	0.118608	-1.59909	0.1098	0.705174	NADH dehydrogenase (ubiquinone) 1 beta subcomplex 6
AGAP007944	1396.86	0.232464	0.145371	1.59911	0.109796	0.705174
AGAP005884	1581.58	0.181498	0.113535	1.59861	0.109907	0.705381	sphingomyelin synthase-related 1
AGAP006768	868.794	-0.136906	0.0857425	-1.59671	0.11033	0.706545	diacylglycerol kinase (ATP dependent)
AGAP007798	10469.6	-0.242259	0.15175	-1.59643	0.110392	0.706545	Wee1-like protein kinase [Source:UniProtKB/TrEMBL;Acc:A0A1S4GWA8]
AGAP029690	320.848	-0.233271	0.146139	-1.59623	0.110437	0.706545	tRNA (guanine(37)-N1)-methyltransferase [Source:UniProtKB/TrEMBL;Acc:A0A453Z0M2]
AGAP010144	211.189	-0.365452	0.229099	-1.59517	0.110674	0.706545
AGAP011131	7454.42	-0.130149	0.081623	-1.59452	0.11082	0.706545	F-type H+-transporting ATPase subunit d	ATPsynD
AGAP002807	38961.3	-0.224964	0.141173	-1.59353	0.111042	0.706545
AGAP029044	588.649	-0.174378	0.109454	-1.59316	0.111124	0.706545
AGAP010351	807.695	0.211996	0.13305	1.59336	0.111081	0.706545	insulysin
AGAP006827	56.0452	0.617653	0.387523	1.59385	0.11097	0.706545
AGAP001047	134.257	0.580126	0.363944	1.594	0.110936	0.706545	inositol polyphosphate 1-phosphatase
AGAP006995	2077.01	0.234292	0.146912	1.59477	0.110763	0.706545	sphingosine kinase
AGAP010275	819.005	0.178692	0.112045	1.59483	0.11075	0.706545
AGAP002059	1204.82	0.24558	0.153973	1.59495	0.110723	0.706545
AGAP007692	196.849	0.57918	0.362901	1.59597	0.110495	0.706545	serine protease inhibitor (serpin) 14	SRPN14
AGAP008667	3612.14	-0.116767	0.0733298	-1.59236	0.111305	0.707225	Hydroxysteroid (17-beta) dehydrogenase 4
AGAP007561	10.2042	-1.10969	0.697851	-1.59016	0.1118	0.707376		tRNA-Arg
AGAP009291	2677.47	0.199654	0.125573	1.58995	0.111847	0.707376	Coatomer subunit gamma
AGAP000149	2069.81	0.14261	0.0896903	1.59002	0.111829	0.707376	Ras association domain-containing protein 2/4
AGAP007253	1701.46	0.169421	0.106535	1.59029	0.11177	0.707376
AGAP001158	326.295	0.233784	0.146965	1.59074	0.111668	0.707376
AGAP010642	39.3373	0.927281	0.582882	1.59086	0.111642	0.707376	WH2 domain-containing protein [Source:UniProtKB/TrEMBL;Acc:Q5TUK5]
AGAP001486	35.3136	1.11362	0.69993	1.59104	0.1116	0.707376
AGAP000990	9.56682	-1.15448	0.726367	-1.58939	0.111973	0.707706
AGAP005656	18.3465	1.13394	0.713931	1.5883	0.112219	0.708788	cytochrome P450	CYP305A1
AGAP029510	5280.04	0.287702	0.1812	1.58776	0.11234	0.709089
AGAP004508	6408.07	-0.276454	0.174165	-1.58731	0.112442	0.709263
AGAP001217	2187.32	-0.214045	0.134911	-1.58656	0.112613	0.709869	soluble calcium-activated nucleotidase 1
AGAP008687	3187.93	-0.163363	0.103159	-1.58361	0.113283	0.710824	actin-like protein 6B
AGAP001644	2483.33	-0.214517	0.135465	-1.58356	0.113295	0.710824	dimethylargininase
AGAP008417	847.205	-0.197183	0.124617	-1.58231	0.113578	0.710824	cyclin H
AGAP012533	1065.34	-0.245463	0.155132	-1.58228	0.113585	0.710824	NADH dehydrogenase (ubiquinone) 1 alpha subcomplex 6
AGAP002655	80487.4	-0.184019	0.116317	-1.58204	0.11364	0.710824
AGAP012230	38.9335	-0.603597	0.381545	-1.58198	0.113654	0.710824	amyrel
AGAP010225	26.6187	-0.594099	0.375554	-1.58193	0.113666	0.710824	ER lumen protein retaining receptor
AGAP008730	1011.97	-0.173039	0.109417	-1.58146	0.113772	0.710824	6-pyruvoyltetrahydropterin/6-carboxytetrahydropterin synthase
AGAP007082	1119.5	-0.131167	0.0829481	-1.58131	0.113806	0.710824	NADH dehydrogenase (ubiquinone) Fe-S protein 4
AGAP004485	788.976	0.341232	0.215782	1.58138	0.113792	0.710824
AGAP010063	666.449	0.281826	0.178163	1.58185	0.113685	0.710824
AGAP004535	3341.29	0.130375	0.0823886	1.58244	0.11355	0.710824	exportin 7
AGAP011749	23.5556	0.686891	0.433537	1.58439	0.113105	0.710824
AGAP005082	2135.8	0.258417	0.163065	1.58475	0.113022	0.710824	vacuolar protein sorting 13	Vps13
AGAP008951	3973.25	-0.201712	0.127587	-1.58097	0.113885	0.71085	Pin2-interacting protein X1 [Source:UniProtKB/TrEMBL;Acc:A0A1S4H0F5]
AGAP005940	8004.61	-0.161851	0.102421	-1.58025	0.114051	0.710956
AGAP029615	8.88405	0.973982	0.616305	1.58036	0.114025	0.710956
AGAP008619	1036.18	-0.156214	0.0988755	-1.57991	0.114128	0.710975	nuclear pore complex protein Nup53
AGAP028026	654.13	-0.178343	0.113021	-1.57796	0.114575	0.71283
AGAP000754	1871.64	0.215338	0.136461	1.57802	0.114561	0.71283
AGAP009591	8.66202	-1.12739	0.714672	-1.57749	0.114683	0.713038	formyltetrahydrofolate dehydrogenase
AGAP003531	39.3278	-0.651611	0.413223	-1.5769	0.114819	0.713193	ionotropic receptor IR41n	IR41n
AGAP010389	2543.98	0.457855	0.290383	1.57673	0.114858	0.713193	Prestin	Prestin
AGAP004427	20.4756	0.851586	0.540721	1.57491	0.115278	0.715336	tubulin monoglycylase TTLL15
AGAP006805	1207.06	-0.405377	0.257462	-1.57451	0.115369	0.715436	Lariat debranching enzyme
AGAP010485	49.1829	-0.44295	0.281726	-1.57227	0.115888	0.715872	dopamine beta-monooxygenase
AGAP004726	33.9758	-0.529237	0.336677	-1.57194	0.115964	0.715872	Uncharacterized protein CG3556
AGAP005887	89.125	0.592773	0.377063	1.57208	0.115932	0.715872
AGAP007870	2524.76	0.117748	0.0748951	1.57217	0.115911	0.715872	Ubiquitin conjugation factor E4 B [Source:UniProtKB/TrEMBL;Acc:A0A1S4GWH0]
AGAP008852	55.901	0.342037	0.217555	1.57219	0.115906	0.715872
AGAP029338	389.177	0.192254	0.122228	1.57292	0.115738	0.715872
AGAP006665	2105.28	0.332759	0.211474	1.57352	0.115599	0.715872
AGAP001109	2334.84	0.200142	0.12735	1.57159	0.116045	0.715913	protein-tyrosine phosphatase
AGAP011159	4405.27	-0.183459	0.116821	-1.57043	0.116315	0.716815	cytochrome c oxidase subunit Va	CoVa
AGAP004906	73.296	0.42497	0.270627	1.57032	0.116342	0.716815	Mitochondrial pyruvate carrier [Source:UniProtKB/TrEMBL;Acc:Q7Q814]
AGAP011219	4441.81	-0.172054	0.109612	-1.56967	0.116492	0.717038
AGAP012958	5271.74	-0.226123	0.144111	-1.56909	0.116627	0.717038
AGAP010062	3039.09	-0.252116	0.160699	-1.56887	0.116678	0.717038	zinc finger, SWIM-type containing 5
AGAP009158	155.479	0.567952	0.361989	1.56897	0.116654	0.717038
AGAP001909	1917.83	0.159253	0.101555	1.56814	0.116847	0.717616
AGAP007917	430.618	0.287931	0.183673	1.56763	0.116968	0.717896	ATP-binding cassette transporter (ABC transporter) family C member 12 [Source:UniProtKB/TrEMBL;Acc:A0A1S4GWP9]	ABCC12
AGAP006962	660.967	-0.36143	0.230611	-1.56727	0.117051	0.717945	multiple inositol polyphosphate phosphatase
AGAP009032	1126.65	-0.219941	0.140392	-1.56661	0.117205	0.718427	Ezrin-binding protein pace-1
AGAP000869	5749.06	0.210154	0.134175	1.56626	0.117287	0.718469	partitioning defective protein 3
AGAP004778	330.808	-0.182644	0.116644	-1.56583	0.117389	0.718633
AGAP003657	1174.34	-0.205262	0.131161	-1.56496	0.117592	0.719415
AGAP001271	4133.87	0.143524	0.0917315	1.56461	0.117675	0.719462
AGAP006039	1460.86	-0.3498	0.223636	-1.56415	0.117783	0.719662
AGAP001357	1451.68	-0.185758	0.118794	-1.5637	0.117888	0.719838	beta-catenin-like protein 1
AGAP012684	739.165	0.38276	0.244918	1.56281	0.118098	0.720662	vesicle-fusing ATPase
AGAP028559	15969.7	-0.737379	0.47205	-1.56208	0.118269	0.720786
AGAP009088	11.3732	1.14665	0.734003	1.56218	0.118245	0.720786	LIM/homeobox protein Lhx3 [Source:UniProtKB/TrEMBL;Acc:A0A1S4H041]
AGAP003042	340.698	-0.209058	0.133954	-1.56067	0.118601	0.721533	RGP1 retrograde golgi transport homolog (S. cerevisiae)
AGAP007241	54.2591	-0.464234	0.297546	-1.56021	0.118711	0.721533
AGAP007562	57.3309	-0.615954	0.39484	-1.56001	0.118758	0.721533
AGAP008329	62025.2	-0.148339	0.0951303	-1.55932	0.118921	0.721533	40S ribosomal protein S5	RpS5
AGAP003190	1821.96	0.267061	0.171263	1.55936	0.118911	0.721533
AGAP004665	94.846	0.417682	0.267767	1.55987	0.118789	0.721533	cytochrome P450	CYP306A1
AGAP004375	10.4991	1.00444	0.643618	1.56062	0.118614	0.721533	UDP-N-acetyl-alpha-D-galactosamine:polypeptide N-acetylgalactosaminyltransferase 20
AGAP003590	170.247	0.233631	0.149935	1.55821	0.119183	0.722663
AGAP006966	4432.67	-0.310458	0.199352	-1.55734	0.119391	0.722993	4-aminobutyrate aminotransferase, mitochondrial
AGAP011184	42.5369	-0.569226	0.365585	-1.55703	0.119464	0.722993
AGAP003604	14.3112	0.778931	0.500165	1.55735	0.119388	0.722993
AGAP009648	63.3139	-0.525232	0.337872	-1.55453	0.120058	0.724749	2-oxo-4-hydroxy-4-carboxy-5-ureidoimidazoline decarboxylase
AGAP005720	158.154	0.446672	0.287287	1.5548	0.119995	0.724749
AGAP001781	1440.48	0.601809	0.387024	1.55496	0.119955	0.724749
AGAP004258	17.8469	0.735635	0.472998	1.55526	0.119884	0.724749
AGAP002512	1045.84	-0.204027	0.131344	-1.55338	0.120332	0.725944	protein FRG1
AGAP007412	123.773	-0.402133	0.259011	-1.55257	0.120525	0.726245	C-type lectin (CTL) - mannose binding	CTLMA3
AGAP005933	1703.02	-0.165952	0.106967	-1.55143	0.120798	0.726245	NFkappaB essential modulator	ikk2
AGAP013275	29.0545	0.531049	0.342473	1.55063	0.12099	0.726245
AGAP012041	368.553	0.438755	0.28292	1.55081	0.120947	0.726245	Activated RNA polymerase II transcriptional coactivator p15
AGAP001630	1374.89	0.380043	0.24505	1.55088	0.12093	0.726245	Triosephosphate isomerase [Source:UniProtKB/TrEMBL;Acc:Q7PXW5]	Tpi
AGAP006051	819.347	0.227029	0.146352	1.55125	0.120841	0.726245	pentatricopeptide repeat domain 1
AGAP011957	33.5092	0.826187	0.532499	1.55153	0.120775	0.726245
AGAP009975	2609.14	0.253063	0.163093	1.55165	0.120747	0.726245	protein-tyrosine phosphatase
AGAP007405	138.283	-0.276708	0.17853	-1.54992	0.12116	0.72681
AGAP005958	27.3035	0.530478	0.342544	1.54864	0.121468	0.728197	Yellow-g
AGAP006162	291.45	-0.240209	0.155352	-1.54622	0.12205	0.73096	TatD DNase family protein
AGAP005818	735.184	-0.178493	0.115448	-1.54609	0.122082	0.73096	nurim homolog
AGAP028667	377.927	-0.256839	0.166174	-1.5456	0.122202	0.731219
AGAP003968	2954.74	-0.13416	0.0868572	-1.54461	0.122442	0.731739	UMP-CMP kinase [Source:UniProtKB/TrEMBL;Acc:Q7Q292]
AGAP028452	2176.9	0.504261	0.326431	1.54477	0.122402	0.731739
AGAP009389	3501.4	0.40093	0.2599	1.54263	0.122919	0.731846
AGAP029644	201.559	0.295324	0.191432	1.5427	0.122903	0.731846
AGAP004300	396.015	0.198785	0.12885	1.54276	0.122889	0.731846
AGAP008362	125.23	0.378287	0.245142	1.54314	0.122798	0.731846	kelch-like protein 2/3
AGAP000792	1947.17	0.155134	0.100503	1.54357	0.122692	0.731846	Adenosylhomocysteinase [Source:UniProtKB/TrEMBL;Acc:Q7QE71]
AGAP001639	4383.9	0.157921	0.102294	1.5438	0.122637	0.731846	polyA-binding protein interacting protein
AGAP002139	119.707	0.426524	0.276553	1.54229	0.123004	0.731891
AGAP008509	10602.1	-0.301104	0.195362	-1.54126	0.123253	0.732668	histone demethylase
AGAP002921	46630.2	-0.115426	0.0748974	-1.54112	0.123288	0.732668	60S ribosomal protein L36 [Source:UniProtKB/TrEMBL;Acc:Q7PQY8]	RpL36
AGAP028980	62.9948	-0.466979	0.303165	-1.54034	0.123477	0.733336	Eukaryotic small subunit ribosomal RNA [Source:RFAM;Acc:RF01960]	SSU_rRNA_eukarya
AGAP007353	10.1295	1.26553	0.821764	1.54001	0.123557	0.733356	phosphatidylinositol transfer protein SEC14
AGAP001561	14.4593	1.00356	0.651907	1.53942	0.123701	0.733757	putative GPCR class a orphan receptor 5	GPRNNA5
AGAP028881	88.2866	-0.577475	0.37567	-1.53719	0.124247	0.734943	Eukaryotic large subunit ribosomal RNA [Source:RFAM;Acc:RF02543]	LSU_rRNA_eukarya
AGAP005606	5171.48	0.350016	0.227723	1.53703	0.124286	0.734943
AGAP005518	8.21766	1.20387	0.783226	1.53707	0.124277	0.734943	FMRFamide	FMRF
AGAP012207	52.1032	0.511789	0.332962	1.53708	0.124274	0.734943
AGAP006624	905.25	0.163959	0.106609	1.53795	0.124061	0.734943	valyl-tRNA synthetase
AGAP001552	22.9869	-0.693637	0.452191	-1.53395	0.125043	0.738029	juvenile hormone-inducible protein
AGAP010433	107.566	-0.360702	0.235226	-1.53343	0.12517	0.738029
AGAP001687	3157.28	-0.223176	0.145578	-1.53304	0.125267	0.738029
AGAP006870	31.7159	0.627641	0.409416	1.53302	0.125272	0.738029
AGAP012189	326.45	0.279413	0.182183	1.5337	0.125104	0.738029	abhydrolase domain-containing protein 12
AGAP009730	17.3641	1.50705	0.982384	1.53408	0.12501	0.738029	myosin III
AGAP004340	1728.54	-0.146238	0.0954242	-1.53251	0.125397	0.738313
AGAP007630	14.3042	-0.712217	0.465057	-1.53146	0.125655	0.739118
AGAP029759	984.902	-0.143748	0.0938731	-1.5313	0.125694	0.739118
AGAP028997	66.6492	-0.62171	0.40625	-1.53036	0.125927	0.739118	Eukaryotic small subunit ribosomal RNA [Source:RFAM;Acc:RF01960]	SSU_rRNA_eukarya
AGAP001499	728.69	-0.271802	0.177624	-1.53021	0.125965	0.739118
AGAP006279	759.672	-0.185108	0.121009	-1.52971	0.126088	0.739118	cell division control protein 42
AGAP006618	631.197	-0.251332	0.164463	-1.5282	0.126463	0.739118	tRNA-splicing endonuclease subunit Sen54
AGAP008859	4840.93	0.476459	0.311763	1.52827	0.126444	0.739118
AGAP004420	846.434	0.190709	0.124749	1.52875	0.126327	0.739118	DCN1-like protein 1
AGAP013170	16.1633	0.800863	0.523813	1.52891	0.126287	0.739118
AGAP005057	26.5812	1.10521	0.722685	1.52931	0.126188	0.739118
AGAP006477	6808.77	0.225034	0.147118	1.52962	0.126111	0.739118	retinoblastoma-like protein 1
AGAP005053	432.957	0.254607	0.166419	1.52992	0.126037	0.739118	E3 ubiquitin-protein ligase LRSAM1
AGAP003089	3802.06	-0.145999	0.0956326	-1.52666	0.126845	0.740449	ATP-dependent RNA helicase
AGAP001097	162.256	-0.313089	0.205114	-1.52641	0.126907	0.740449	Elongation of very long chain fatty acids protein [Source:UniProtKB/TrEMBL;Acc:Q7PKF8]
AGAP004791	59.2121	-0.347305	0.22754	-1.52635	0.126923	0.740449	high mobility group 20A
AGAP008723	1849.78	0.213148	0.139685	1.52592	0.127031	0.740625	Mcm10 domain-containing protein [Source:UniProtKB/TrEMBL;Acc:A0A1S4GZS5]
AGAP028879	42.1449	-0.602046	0.394664	-1.52546	0.127143	0.740691	Eukaryotic small subunit ribosomal RNA [Source:RFAM;Acc:RF01960]	SSU_rRNA_eukarya
AGAP006924	311.963	-0.188339	0.123539	-1.52453	0.127377	0.740691	dynactin 6
AGAP008727	6689.07	-0.121085	0.0794528	-1.52399	0.127512	0.740691	cytochrome c oxidase subunit 4, mitochondrial precursor
AGAP007788	97.0576	-0.415871	0.272946	-1.52364	0.127598	0.740691
AGAP012888	41.6114	-0.596591	0.391705	-1.52306	0.127744	0.740691
AGAP010656	2541.26	-0.194847	0.127958	-1.52274	0.127824	0.740691	ATP-dependent RNA helicase DDX46/PRP5 [Source:UniProtKB/TrEMBL;Acc:A0A1S4H4L0]
AGAP029977	9.40305	-1.2224	0.802978	-1.52233	0.127925	0.740691	NA	NA
AGAP001917	1014.42	-0.124024	0.0814721	-1.52229	0.127936	0.740691	Male specific lethal 3
AGAP028220	313.495	-0.344199	0.226128	-1.52214	0.127973	0.740691
AGAP012192	188.198	0.408287	0.26814	1.52266	0.127844	0.740691	DNA mismatch repair protein MLH1
AGAP000682	122.068	0.28082	0.184256	1.52408	0.12749	0.740691	MAX-like protein X
AGAP004784	9.06164	0.984257	0.645771	1.52416	0.127469	0.740691	fatty acyl-CoA reductase 2
AGAP005947	40791.7	-0.132116	0.0868138	-1.52183	0.128052	0.740703	40S ribosomal protein S13 [Source:UniProtKB/Swiss-Prot;Acc:P52811]	RpS13
AGAP011779	688.888	0.160746	0.105665	1.52128	0.12819	0.741053	TAK1-associated binding protein 2	TAB2
AGAP009611	285.081	-0.275574	0.181309	-1.51991	0.128533	0.742581	Glyoxylate reductase/hydroxypyruvate reductase, gene 2 [Source:UniProtKB/TrEMBL;Acc:A0A1S4H2D7]
AGAP008974	2172.76	-0.199327	0.131329	-1.51777	0.129073	0.745254	protein cornichon homolog
AGAP002425	47.518	-0.589086	0.388378	-1.51679	0.12932	0.745779	cysteine sulfinic acid decarboxylase
AGAP004403	140.125	0.497949	0.328238	1.51704	0.129257	0.745779	myosin I
AGAP028896	23.9328	-0.518153	0.341763	-1.51612	0.129489	0.745852	Eukaryotic small subunit ribosomal RNA [Source:RFAM;Acc:RF01960]	SSU_rRNA_eukarya
AGAP006231	2298.91	0.221937	0.146378	1.51619	0.129471	0.745852	serine/threonine-protein phosphatase dullard homolog
AGAP003779	12638	-0.121098	0.0799543	-1.51459	0.129875	0.747189	serine/threonine-protein phosphatase 4 catalytic subunit
AGAP011881	9677	0.157302	0.103879	1.51427	0.129956	0.747189	polycomb protein SUZ12
AGAP001435	334.142	0.208095	0.137403	1.51448	0.129903	0.747189	pyrazinamidase/nicotinamidase
AGAP029866	8.31666	-0.990704	0.654393	-1.51393	0.130044	0.747247
AGAP002135	28.3426	-0.792682	0.524073	-1.51254	0.130396	0.748661	defective proboscis extension response 9	dpr9
AGAP010710	1213	0.139449	0.0922075	1.51234	0.130447	0.748661	Tyrosine-protein kinase [Source:UniProtKB/TrEMBL;Acc:A0A453YW84]
AGAP010457	2610.27	0.232412	0.153822	1.51092	0.13081	0.74984	thymidylate synthase
AGAP001082	4223.69	0.216549	0.143308	1.51107	0.130769	0.74984	saposin
AGAP003895	20.4835	0.687108	0.454924	1.51038	0.130947	0.750174	kelch-like protein 10
AGAP008106	663.961	-0.30924	0.204907	-1.50918	0.131254	0.751033	Trafficking protein particle complex subunit 4
AGAP002705	1184.11	0.211353	0.140037	1.50926	0.131231	0.751033
AGAP000401	13.0417	0.849844	0.563762	1.50745	0.131695	0.753104	carbonic anhydrase 2
AGAP007853	827.198	-0.209451	0.139147	-1.50525	0.132261	0.754261	zinc finger HIT domain-containing protein 1
AGAP004871	9.37834	-1.01679	0.675584	-1.50505	0.132311	0.754261	band 7 protein
AGAP000375	1681.18	-0.176162	0.117069	-1.50477	0.132384	0.754261
AGAP003557	260.836	-0.274872	0.182756	-1.50403	0.132573	0.754261
AGAP010181	747.105	-0.209812	0.139512	-1.5039	0.132608	0.754261	obelix
AGAP010218	973.306	0.158199	0.10519	1.50394	0.132596	0.754261	Lkb1 interacting protein
AGAP006800	882.369	0.206277	0.137109	1.50447	0.13246	0.754261
AGAP006569	14.3161	0.782106	0.519795	1.50464	0.132416	0.754261	acetyl-CoA synthetase
AGAP013357	3120.19	0.156888	0.104184	1.50587	0.1321	0.754261
AGAP003698	504.123	-0.325903	0.216824	-1.50307	0.13282	0.754473	zinc finger protein 593 homolog
AGAP028455	27.2218	-0.496459	0.330694	-1.50126	0.133287	0.754473
AGAP029112	810.076	0.378319	0.252045	1.501	0.133356	0.754473
AGAP012554	37.9657	0.414272	0.275943	1.50129	0.13328	0.754473
AGAP000794	1004.71	0.286208	0.190598	1.50163	0.133193	0.754473	NADH dehydrogenase (ubiquinone) Fe-S protein 2
AGAP006050	486.029	0.204837	0.13636	1.50218	0.13305	0.754473	AarF domain containing kinase 5
AGAP006407	12.41	0.86114	0.573225	1.50227	0.133026	0.754473	ionotropic receptor IR142	IR142
AGAP009473	18.9144	0.615915	0.409958	1.50239	0.132997	0.754473	salivary secreted mucin 3
AGAP004558	1382.86	0.173837	0.115692	1.50258	0.132948	0.754473	nucleoporin NDC1
AGAP001299	2591.51	-0.294946	0.19656	-1.50054	0.133475	0.754699	mannose-1-phosphate guanylyltransferase
AGAP002151	6917.67	-0.199082	0.132722	-1.5	0.133614	0.754949
AGAP011147	647.665	-0.310298	0.206899	-1.49976	0.133677	0.754949	ATP-dependent RNA helicase DDX56/DBP9
AGAP007978	838.066	0.400736	0.267289	1.49926	0.133806	0.755231	histone-lysine N-methyltransferase SETDB
AGAP005228	468.294	-0.194519	0.129894	-1.49753	0.134256	0.75598	mediator of RNA polymerase II transcription subunit 9	Med9
AGAP029495	1137.59	0.314761	0.210168	1.49767	0.13422	0.75598
AGAP002692	1381.12	0.276163	0.18438	1.49779	0.134188	0.75598
AGAP013204	112.822	0.423604	0.282777	1.49801	0.134129	0.75598
AGAP004504	3082.68	0.206002	0.137759	1.49537	0.134817	0.757352
AGAP012081	1113.59	0.318214	0.212783	1.49548	0.134788	0.757352	F-type H+-transporting ATPase subunit beta
AGAP000941	769.397	0.212801	0.14226	1.49586	0.13469	0.757352
AGAP001140	4748.04	0.168234	0.112446	1.49613	0.134619	0.757352
AGAP013307	90.2565	0.536406	0.358882	1.49466	0.135004	0.757957
AGAP003276	6243.29	-0.236698	0.158434	-1.49399	0.135179	0.758051	splicing factor, arginine/serine-rich 17
AGAP003718	67.5597	0.479927	0.321181	1.49426	0.135108	0.758051	regulator of G-protein signaling
AGAP005371	1752.39	-0.272373	0.18243	-1.49303	0.135429	0.758163	carboxylesterase beta esterase	COEBE2C
AGAP000890	1219.08	-0.172558	0.1156	-1.49271	0.135512	0.758163	28S ribosomal protein S29, mitochondrial	mRpS29
AGAP002781	3149.98	-0.163136	0.109343	-1.49197	0.135707	0.758163
AGAP001662	344.723	0.802345	0.537842	1.49179	0.135755	0.758163
AGAP029598	1610.28	0.217905	0.14602	1.49229	0.135623	0.758163
AGAP005343	743.748	0.180104	0.120689	1.49229	0.135622	0.758163
AGAP008304	92.8661	0.461204	0.309029	1.49243	0.135586	0.758163	3',5'-cyclic-nucleotide phosphodiesterase
AGAP012471	95.1576	1.2303	0.825439	1.49048	0.136098	0.759635	Kinesin-like protein [Source:UniProtKB/TrEMBL;Acc:Q7QL44]
AGAP010355	1642.14	-0.567662	0.381357	-1.48853	0.13661	0.761605
AGAP001046	1744.95	0.227016	0.1525	1.48863	0.136586	0.761605	Abl interactor 2
AGAP005401	2296.42	0.287613	0.193278	1.48808	0.136731	0.76183	karyopherin (Importin) alpha 6
AGAP002610	1365.08	-1.24469	0.836652	-1.4877	0.13683	0.761941
AGAP006944	9841.38	-0.123457	0.0830363	-1.48678	0.137074	0.762382	Eukaryotic translation initiation factor 3 subunit E [Source:UniProtKB/Swiss-Prot;Acc:Q7QIL8]	eIF3e
AGAP029826	18.9897	-0.644556	0.43353	-1.48676	0.137078	0.762382	Tox-SGS domain-containing protein [Source:UniProtKB/TrEMBL;Acc:A0A499FX22]
AGAP004955	141.656	-0.245486	0.165144	-1.48649	0.137149	0.762382
AGAP009618	414.806	-0.209639	0.141115	-1.48559	0.137387	0.76288
AGAP008001	16259.1	-0.194536	0.13096	-1.48546	0.137421	0.76288	40S ribosomal protein S27a	RpS27a
AGAP012721	10.7644	0.722821	0.486667	1.48525	0.137478	0.76288
AGAP010960	405.736	-0.20771	0.13991	-1.4846	0.137651	0.763394
AGAP028938	53.0486	-0.536808	0.361733	-1.48399	0.137811	0.763397	Eukaryotic large subunit ribosomal RNA [Source:RFAM;Acc:RF02543]	LSU_rRNA_eukarya
AGAP012378	7.38889	1.00685	0.67845	1.48404	0.137798	0.763397	neuropeptide Y receptor 3	GPRNPY3
AGAP000254	98.586	-0.390705	0.263434	-1.48312	0.138042	0.763477	potassium voltage-gated channel Shaker-related subfamily A
AGAP001451	20664.4	-0.279624	0.188579	-1.48279	0.13813	0.763477
AGAP008955	4356.68	-0.136935	0.0924166	-1.48172	0.138415	0.763477	ubiquinol-cytochrome c reductase iron-sulfur subunit
AGAP012122	457.507	-0.21745	0.146774	-1.48153	0.138465	0.763477	DNA-directed RNA polymerase III subunit RPC8
AGAP012974	65.2388	0.514806	0.347405	1.48186	0.138377	0.763477
AGAP010324	8210.86	0.243627	0.164385	1.48205	0.138328	0.763477	Groucho
AGAP002431	26.0239	1.27463	0.859863	1.48236	0.138244	0.763477
AGAP012146	2954.59	0.255109	0.172091	1.48241	0.138232	0.763477	phosphatidylserine synthase 1
AGAP005529	458.912	0.373158	0.251947	1.4811	0.13858	0.763671	Transmembrane BAX inhibitor motif-containing protein 4
AGAP029921	955.797	-0.22466	0.151929	-1.47871	0.139217	0.764097	Torsin A [Source:UniProtKB/TrEMBL;Acc:A0A1S4H1D8]
AGAP001406	590.51	-0.205174	0.138914	-1.47699	0.139678	0.764097	tRNA (guanine-N(7)-)-methyltransferase subunit wuho	wuho
AGAP006918	2904.9	-0.208876	0.141421	-1.47699	0.13968	0.764097	NADH dehydrogenase (ubiquinone) 1 alpha subcomplex 8
AGAP006082	8.31691	0.958687	0.649113	1.47692	0.139698	0.764097
AGAP005420	46.6829	0.476714	0.322752	1.47703	0.139668	0.764097
AGAP012865	43.0447	0.580485	0.392766	1.47794	0.139424	0.764097
AGAP004163	13.409	1.17006	0.791681	1.47795	0.139422	0.764097	glutathione S-transferase delta class 7	GSTD7
AGAP009091	10449.4	0.542938	0.367338	1.47803	0.139399	0.764097	aromatic-L-amino-acid decarboxylase
AGAP028149	2814.21	0.263712	0.178408	1.47814	0.139371	0.764097
AGAP004640	956.44	0.269716	0.182439	1.47839	0.139304	0.764097
AGAP003342	1281.23	0.43377	0.293345	1.4787	0.139221	0.764097
AGAP003627	389.699	0.612528	0.414091	1.47921	0.139084	0.764097
AGAP000154	199.384	0.409376	0.276584	1.48011	0.138843	0.764097	AMP dependent ligase
AGAP007542	1257.94	-0.184119	0.124852	-1.4747	0.140292	0.766379	vacuolar protein sorting-associated protein VTA1
AGAP006647	2799.17	-0.322951	0.219053	-1.4743	0.1404	0.766379
AGAP005673	474.323	-0.196102	0.133083	-1.47354	0.140607	0.766379	Protein-lysine N-methyltransferase AgaP_AGAP005673 [Source:UniProtKB/TrEMBL;Acc:Q7Q6T8]
AGAP007292	12.2597	-0.87185	0.592186	-1.47226	0.140951	0.766379	inhibitor of apoptosis 3	IAP3
AGAP011893	3741.15	-0.290281	0.1972	-1.47202	0.141017	0.766379	Potentail helicase MOV-10
AGAP004025	1630.24	-0.242094	0.164513	-1.47158	0.141134	0.766379	methuselah receptor 5	GPRMTH5
AGAP001589	761.992	-0.142052	0.0965313	-1.47156	0.141139	0.766379	Methylthioribose-1-phosphate isomerase [Source:UniProtKB/Swiss-Prot;Acc:Q7PKS9]
AGAP006098	879.749	-0.345499	0.234795	-1.47149	0.141158	0.766379	nanos	NOS
AGAP001990	11.201	0.777688	0.528461	1.47161	0.141127	0.766379	histamine-gated chloride channel subunit
AGAP009453	955.07	0.434866	0.295389	1.47218	0.140972	0.766379	methuselah receptor 3	GPRMTH3
AGAP012429	8.66896	0.851647	0.578246	1.47281	0.140802	0.766379	ionotropic receptor NMDAR2	NMDAR2
AGAP006819	8.98707	0.96483	0.654962	1.47311	0.140722	0.766379	abhydrolase domain-containing protein 1/3
AGAP006174	59.697	0.378079	0.256503	1.47398	0.140488	0.766379
AGAP011076	7367.52	-0.133234	0.0906019	-1.47054	0.141415	0.766447	ubiquitin-conjugating enzyme E2 I
AGAP001470	91.1808	-0.260845	0.17744	-1.47005	0.141548	0.766447
AGAP012140	17492.8	-0.134711	0.0916767	-1.46942	0.14172	0.766447	Eukaryotic translation initiation factor 3 subunit B [Source:UniProtKB/Swiss-Prot;Acc:Q7PZY1]	eIF3b
AGAP008336	468.227	-0.327407	0.222833	-1.4693	0.141753	0.766447	Protein phosphatase methylesterase 1 [Source:UniProtKB/TrEMBL;Acc:Q7Q4C8]
AGAP028821	18.5572	-0.846354	0.576226	-1.46879	0.141891	0.766447	5.8S ribosomal RNA [Source:RFAM;Acc:RF00002]	5_8S_rRNA
AGAP005522	886.543	-0.1267	0.0862691	-1.46867	0.141923	0.766447	transcription initiation factor TFIID subunit 11
AGAP001502	5180.17	-0.220939	0.150437	-1.46865	0.141928	0.766447	mitochondrial 10 kDa heat shock protein
AGAP010873	155.909	-0.379284	0.258293	-1.46843	0.141988	0.766447	Cytosolic Fe-S cluster assembly factor NUBP2 homolog [Source:UniProtKB/Swiss-Prot;Acc:Q7QGS3]
AGAP013555	101.364	-0.536403	0.365351	-1.46819	0.142054	0.766447	Small nucleolar RNA U3 [Source:RFAM;Acc:RF00012]	U3
AGAP008160	5043.23	0.292735	0.199332	1.46858	0.141947	0.766447	myb proto-oncogene protein
AGAP002371	2095.75	0.127753	0.0869341	1.46954	0.141687	0.766447
AGAP007626	1005.41	-0.197343	0.134451	-1.46776	0.142168	0.766619	WD repeat-containing protein 61
AGAP004618	7.54686	-1.21361	0.827	-1.46748	0.142246	0.766619
AGAP004575	142.609	0.37256	0.253989	1.46684	0.14242	0.767127
AGAP003431	968.803	-0.220528	0.150488	-1.46542	0.142806	0.768772	RUN and FYVE domain-containing 2
AGAP029038	30.5504	-0.63328	0.432311	-1.46487	0.142956	0.768854	Eukaryotic small subunit ribosomal RNA [Source:RFAM;Acc:RF01960]	SSU_rRNA_eukarya
AGAP028958	145.2	-0.566778	0.386989	-1.46459	0.143034	0.768854	Eukaryotic small subunit ribosomal RNA [Source:RFAM;Acc:RF01960]	SSU_rRNA_eukarya
AGAP011470	1049.04	-0.127728	0.0872174	-1.46448	0.143063	0.768854	RNA polymerase II subunit A C-terminal domain phosphatase SSU72
AGAP003516	125.335	-0.333374	0.227877	-1.46296	0.143479	0.769443		NIT8492
AGAP004029	918.919	-0.164034	0.112196	-1.46203	0.143732	0.769443	DNA excision repair protein ERCC-1
AGAP001208	3371.55	-0.193237	0.13218	-1.46192	0.143763	0.769443
AGAP000048	2782.65	-0.195738	0.1339	-1.46182	0.143791	0.769443
AGAP028423	214.386	-0.197758	0.135318	-1.46142	0.143899	0.769443
AGAP009020	768.749	-0.235118	0.160947	-1.46084	0.144059	0.769443
AGAP003080	1275.03	0.63191	0.432508	1.46104	0.144005	0.769443	oo18 RNA-binding protein
AGAP007408	30.7832	0.623775	0.426766	1.46163	0.143842	0.769443	C-type lectin (CTL) - mannose binding	CTLMA8
AGAP000662	2442.91	0.3137	0.214517	1.46235	0.143645	0.769443	forkhead box protein K
AGAP029778	124.482	0.410909	0.280991	1.46235	0.143644	0.769443
AGAP009426	451.829	0.244385	0.16706	1.46286	0.143505	0.769443	ephrin-B
AGAP011892	1690.2	0.171927	0.117734	1.4603	0.144207	0.769804	Required for meiotic nuclear division 5 homolog A [Source:UniProtKB/TrEMBL;Acc:A0A1S4H8R7]
AGAP028897	77.6037	-0.556552	0.381415	-1.45918	0.144517	0.771025	Eukaryotic large subunit ribosomal RNA [Source:RFAM;Acc:RF02543]	LSU_rRNA_eukarya
AGAP000783	9218.11	-0.205949	0.141193	-1.45863	0.144666	0.771392
AGAP005259	3785.87	0.153383	0.105205	1.45795	0.144855	0.771965
AGAP002864	27.0904	-1.15243	0.791346	-1.45629	0.145313	0.773368	cytochrome P450	CYP6P15P
AGAP007133	13.2617	1.04123	0.715071	1.45612	0.145361	0.773368
AGAP009212	68.8674	0.865845	0.59458	1.45623	0.145329	0.773368	serine protease inhibitor (serpin) 6	SRPN6
AGAP003251	1125.28	-0.400397	0.275246	-1.45469	0.145755	0.773371	CLIP-domain serine protease	CLIPB1
AGAP029728	1918.01	-0.15799	0.10861	-1.45465	0.145766	0.773371
AGAP000500	4619.53	0.275162	0.189157	1.45468	0.145759	0.773371	NADPH cytochrome P450 reductase	Cpr
AGAP009066	1413.82	0.817587	0.561916	1.455	0.145669	0.773371
AGAP002703	22.9025	0.763537	0.52464	1.45535	0.145571	0.773371
AGAP029668	6838.05	0.16668	0.114696	1.45323	0.146159	0.774165
AGAP028112	644.561	0.414234	0.285034	1.45328	0.146146	0.774165
AGAP009695	508.631	0.184202	0.12673	1.4535	0.146084	0.774165	palmitoyl-protein thioesterase
AGAP003811	1228.03	-0.144086	0.099178	-1.4528	0.146279	0.774195
AGAP004905	2969.56	-0.202466	0.139413	-1.45227	0.146426	0.774195
AGAP012826	102.218	-0.349634	0.240777	-1.45211	0.146472	0.774195	Interferon-stimulated gene 20 kDa protein
AGAP029366	733.399	0.310292	0.213779	1.45146	0.146651	0.774195
AGAP002168	9.04774	0.783895	0.54003	1.45158	0.146619	0.774195
AGAP004397	37.4198	0.567685	0.391006	1.45186	0.146542	0.774195	alpha-1,6-mannosyl-glycoprotein beta-1,2-N-acetylglucosaminyltransferase
AGAP001643	2721.02	-0.174029	0.119967	-1.45064	0.14688	0.774392
AGAP004480	539.117	-0.203167	0.140097	-1.45019	0.147006	0.774392	DNA-directed RNA polymerase III subunit RPC4
AGAP007967	10467.2	-0.15396	0.106167	-1.45016	0.147013	0.774392	Selenide, water dikinase [Source:UniProtKB/TrEMBL;Acc:A0A1S4GWU2]
AGAP009642	1300.66	0.360767	0.248677	1.45075	0.146851	0.774392	prohibitin 2
AGAP002048	2466.04	0.233561	0.161137	1.44946	0.14721	0.775006
AGAP010010	2158.83	-0.182122	0.125698	-1.44888	0.147371	0.77526	oligosaccharyltransferase complex subunit gamma
AGAP005327	1542.64	-0.117291	0.0809629	-1.4487	0.147421	0.77526	ribonuclease UK114
AGAP000402	226.373	-0.339593	0.234549	-1.44785	0.147658	0.775269	Nogo-B receptor precursor
AGAP029627	3223.59	-0.27839	0.192315	-1.44758	0.147736	0.775269
AGAP000589	632.957	-0.289364	0.199941	-1.44724	0.147829	0.775269	poly(ADP-ribose) glycohydrolase
AGAP009774	516.914	0.325666	0.224998	1.44742	0.147781	0.775269
AGAP010237	16.9835	0.576111	0.397765	1.44837	0.147514	0.775269
AGAP000549	79.1218	0.574254	0.396992	1.44651	0.148034	0.775493	2-oxoisovalerate dehydrogenase E2 component (dihydrolipoyl transacylase)
AGAP007738	23.9679	0.507291	0.350648	1.44673	0.147974	0.775493
AGAP012342	1196.17	1.09206	0.755128	1.44619	0.148124	0.775542	hairy and enhancer of split, invertebrate
AGAP005486	1478.56	-0.125493	0.086822	-1.4454	0.148345	0.776273	39S ribosomal protein L50, mitochondrial	mRpL50
AGAP012339	3612.78	-0.149084	0.103284	-1.44343	0.148898	0.777692	Translocase of outer mitochondrial membrane 20 homolog
AGAP000049	3959.3	-0.141858	0.0982794	-1.44341	0.148904	0.777692
AGAP005595	1560.94	0.293944	0.203746	1.4427	0.149105	0.777692	a component of the cytoplasm (encore)
AGAP001091	1123.77	0.249216	0.17272	1.44289	0.149052	0.777692	N-terminal kinase-like protein
AGAP010841	1739.78	0.187827	0.130156	1.44309	0.148996	0.777692
AGAP009961	1120.23	0.1383	0.0958157	1.44339	0.14891	0.777692	serine/threonine-protein kinase 24/25/MST4
AGAP001564	4726.43	0.188275	0.130542	1.44226	0.14923	0.777921	DNA polymerase sigma
AGAP007605	1994.83	0.136017	0.0943709	1.4413	0.1495	0.778899
AGAP004199	2348.62	-0.367777	0.255453	-1.4397	0.149951	0.780391	solute carrier family 5 (sodium-coupled monocarboxylate transporter), member 8
AGAP009525	2309.7	-0.142761	0.0991942	-1.4392	0.150093	0.780391
AGAP002078	1307.73	-0.1765	0.122674	-1.43877	0.150216	0.780391	14 kDa phosphohistidine phosphatase
AGAP003813	1891.03	-0.180825	0.125699	-1.43856	0.150276	0.780391
AGAP029633	983.69	0.295014	0.205054	1.43872	0.150231	0.780391	hexokinase	Hex-A
AGAP001585	2637.73	0.182583	0.126906	1.43873	0.150227	0.780391	deoxynucleoside kinase
AGAP007138	1877.03	-0.27064	0.188286	-1.43739	0.150608	0.781058	Wurst
AGAP029201	21.2898	-0.691249	0.480994	-1.43713	0.150682	0.781058	ionotropic receptor	Ir199
AGAP007890	341.391	-0.246229	0.171381	-1.43673	0.150794	0.781058	Coiled-coil domain-containing protein 130 [Source:UniProtKB/TrEMBL;Acc:A0A1S4GWL3]
AGAP029531	4222.99	-0.168073	0.117012	-1.43638	0.150896	0.781058
AGAP029976	1210.09	0.252188	0.175555	1.43652	0.150855	0.781058	NA	NA
AGAP009029	1505.18	0.225594	0.156993	1.43697	0.150728	0.781058	Protein real-time [Source:UniProtKB/TrEMBL;Acc:A0A1S4GZW6]
AGAP002004	1921.86	-0.173019	0.120529	-1.43549	0.151146	0.781877	nuclear RNA export factor 1/2
AGAP011946	737.83	-0.205564	0.143278	-1.43472	0.151367	0.781877	39S ribosomal protein L15, mitochondrial	mRpL15
AGAP028855	46.4885	-0.411729	0.286986	-1.43467	0.151382	0.781877	Eukaryotic large subunit ribosomal RNA [Source:RFAM;Acc:RF02543]	LSU_rRNA_eukarya
AGAP011885	168.672	-0.285768	0.199251	-1.43421	0.151513	0.781877	tRNA-splicing endonuclease subunit Sen34 [Source:UniProtKB/TrEMBL;Acc:A0NGQ6]
AGAP009190	1159.61	0.184034	0.128328	1.4341	0.151545	0.781877	Glutathione S-transferase epsilon class 8 [Source:UniProtKB/TrEMBL;Acc:A0A1S4H148]	GSTE8
AGAP001659	54.2223	0.885128	0.616872	1.43487	0.151326	0.781877	hexamerin
AGAP008474	357.798	-0.259583	0.181225	-1.43238	0.152034	0.782366	calcium and integrin-binding protein 1
AGAP029105	295.041	-0.61612	0.430303	-1.43183	0.152192	0.782366
AGAP009437	14.5268	-0.629333	0.439687	-1.43132	0.152338	0.782366	Kraken
AGAP029903	1193.32	-0.206035	0.144135	-1.42946	0.152872	0.782366	UBX domain-containing protein [Source:UniProtKB/TrEMBL;Acc:Q7PP13]
AGAP002112	490.281	-0.157291	0.110082	-1.42885	0.153047	0.782366
AGAP012030	313.031	-0.221989	0.155364	-1.42883	0.153052	0.782366	39S ribosomal protein L21, mitochondrial	mRpL21
AGAP002549	2760.71	-0.177994	0.124582	-1.42873	0.153081	0.782366	nicalin homolog
AGAP013603	55.7393	-0.369454	0.258683	-1.42821	0.15323	0.782366	Small nucleolar RNA U3 [Source:RFAM;Acc:RF00012]	U3
AGAP008898	9046.53	-0.125447	0.0879021	-1.42712	0.153544	0.782366	mitochondrial ATPase inhibitor
AGAP001354	13.0982	-0.814632	0.571096	-1.42644	0.153742	0.782366
AGAP004833	1326.58	-0.158905	0.111432	-1.42603	0.153861	0.782366	serine/threonine-protein kinase PRP4
AGAP011107	1927.15	-0.151833	0.106481	-1.42592	0.153891	0.782366	glutaredoxin	GRX1
AGAP003171	1095.52	-0.420019	0.294563	-1.42591	0.153895	0.782366	nucleolar protein 12
AGAP029956	54.3248	-0.597934	0.41952	-1.42528	0.154076	0.782366	NA	NA
AGAP005605	559.247	-0.493809	0.346494	-1.42516	0.154111	0.782366
AGAP005046	35927.7	-0.140928	0.0989738	-1.42389	0.154478	0.782366	60S ribosomal protein L22	RpL22
AGAP006658	263.651	-0.202612	0.142412	-1.42272	0.154817	0.782366	Snurportin-1
AGAP008045	1133.11	-0.14449	0.101568	-1.42259	0.154854	0.782366	transcription initiation factor TFIID subunit 13
AGAP012780	277.869	-0.235218	0.165372	-1.42235	0.154924	0.782366
AGAP028431	233.342	-0.417809	0.293851	-1.42184	0.155073	0.782366
AGAP009446	445.727	0.290792	0.204522	1.42181	0.155081	0.782366	solute carrier family 9 (sodium/hydrogen exchanger), member 8
AGAP002091	236.744	0.512452	0.360391	1.42193	0.155046	0.782366	phosphoribosylformylglycinamidine synthase
AGAP001674	27.36	0.781834	0.54978	1.42208	0.155002	0.782366	sidestep
AGAP004866	5623.85	0.138875	0.097643	1.42227	0.154947	0.782366
AGAP005143	362.983	0.361592	0.254221	1.42235	0.154924	0.782366	E3 ubiquitin-protein ligase RNF144
AGAP028393	4137.17	0.233881	0.164426	1.42241	0.154907	0.782366		ssu rRNA
AGAP009400	247.189	0.419434	0.294853	1.42252	0.154875	0.782366	nuclear receptor subfamily 5 group A member 3
AGAP004507	695.114	0.357141	0.250918	1.42334	0.154638	0.782366
AGAP004008	3215.23	0.403928	0.283788	1.42335	0.154636	0.782366
AGAP003346	735.577	0.245652	0.172439	1.42457	0.154281	0.782366	WD and tetratricopeptide repeats protein 1 [Source:UniProtKB/TrEMBL;Acc:A0A1S4GHP6]
AGAP007578	1477.63	0.202509	0.142152	1.4246	0.154273	0.782366	vacuolar protein sorting 8	Vps8
AGAP011291	1098	0.205944	0.14452	1.42502	0.154153	0.782366	UPF0466 protein AGAP011291, mitochondrial
AGAP001731	1559.83	0.277808	0.194938	1.42511	0.154126	0.782366	F-box protein 11
AGAP003607	8.55796	0.970025	0.680113	1.42627	0.15379	0.782366	Cad96Cb, isoform B [Source:UniProtKB/TrEMBL;Acc:A0A1S4GJ87]
AGAP010728	1844.26	0.177372	0.124287	1.42712	0.153546	0.782366
AGAP011363	1974.54	0.159511	0.111756	1.42732	0.153488	0.782366	Ras-related protein Rab-6A
AGAP003933	35.3291	0.480728	0.33665	1.42797	0.153299	0.782366
AGAP009515	1696.19	0.306956	0.214943	1.42808	0.153268	0.782366	TOLL pathway signalling NF-kappaB Relish-like transcription factor	REL1
AGAP008245	746.218	0.571446	0.399862	1.42911	0.152973	0.782366
AGAP011771	587.62	0.180371	0.126104	1.43033	0.152621	0.782366
AGAP011186	13.6995	0.796846	0.556936	1.43077	0.152497	0.782366	TOLL-like receptor 11	TOLL11
AGAP028023	271.196	0.243892	0.170272	1.43237	0.152039	0.782366	Phosphatidylinositol glycan, class M [Source:UniProtKB/TrEMBL;Acc:A0A1S4HCM1]
AGAP003836	520.439	-0.151622	0.106731	-1.4206	0.155432	0.782899
AGAP012516	2306.53	0.212831	0.149793	1.42083	0.155366	0.782899	enhancer of zeste
AGAP001446	1238.3	0.31346	0.220566	1.42117	0.155269	0.782899	AMP-activated protein kinase, gamma regulatory subunit
AGAP000199	2226.09	-0.182221	0.128417	-1.41897	0.155907	0.784737	phospholipase D3/4
AGAP003463	392.33	0.272758	0.192324	1.41822	0.156126	0.784737
AGAP000063	373.802	0.540722	0.381245	1.41831	0.156102	0.784737	paired box protein
AGAP005008	645.567	0.279903	0.197322	1.41851	0.156043	0.784737
AGAP000617	1318.19	-0.127992	0.0902849	-1.41764	0.156295	0.785176	dual specificity phosphatase
AGAP000761	228.212	-0.224578	0.158448	-1.41736	0.156377	0.785176	glutathione S-transferase theta class 1	GSTT1
AGAP012690	62.8702	-0.639616	0.451537	-1.41653	0.15662	0.785604
AGAP000444	1326.05	-0.191867	0.13549	-1.4161	0.156746	0.785604	cytosolic iron-sulfur protein assembly protein	Ciao1
AGAP006377	209.33	-0.426074	0.30098	-1.41562	0.156886	0.785604
AGAP005120	1148.09	-0.183232	0.129513	-1.41477	0.157135	0.785604
AGAP011802	24201.2	-0.158816	0.11229	-1.41434	0.157262	0.785604	60S ribosomal protein L39	RpL39
AGAP009120	292.677	-0.229159	0.162124	-1.41348	0.157514	0.785604
AGAP004614	1180.98	0.229456	0.162406	1.41286	0.157697	0.785604	DNA polymerase epsilon subunit 2
AGAP029614	1537.78	0.256762	0.181707	1.41306	0.157638	0.785604
AGAP012044	458.77	0.366413	0.259302	1.41308	0.157633	0.785604	tetratricopeptide repeat protein 4
AGAP008873	2030.65	0.232329	0.164368	1.41347	0.157517	0.785604
AGAP007593	633.266	0.222613	0.157482	1.41357	0.157487	0.785604	glycerol-3-phosphate dehydrogenase (NAD+)
AGAP012042	221.63	0.373028	0.263857	1.41375	0.157435	0.785604
AGAP005044	554.946	0.303361	0.214575	1.41378	0.157427	0.785604
AGAP007963	37.2527	0.451876	0.319552	1.41409	0.157334	0.785604	Sarcoplasmic calcium-binding protein
AGAP001877	5853.8	0.130575	0.0922391	1.41561	0.156888	0.785604
AGAP029941	1809.68	-0.487989	0.345695	-1.41162	0.158063	0.786669	NA	NA
AGAP001581	22.1945	1.16325	0.824409	1.41102	0.15824	0.786669
AGAP008709	598.398	0.367656	0.260521	1.41123	0.158176	0.786669
AGAP003523	2137.51	0.164087	0.116269	1.41127	0.158164	0.786669	hypoxia-inducible factor prolyl hydroxylase
AGAP002607	4525.04	0.130632	0.0926504	1.40994	0.158557	0.787423
AGAP006474	1690.31	0.184914	0.131146	1.40999	0.158542	0.787423
AGAP011065	65.3768	1.03535	0.734793	1.40904	0.158823	0.788339
AGAP008189	10.9499	-0.729513	0.518188	-1.40782	0.159185	0.789138
AGAP004314	172.201	-0.264277	0.187749	-1.40761	0.159248	0.789138	exopolyphosphatase
AGAP001232	609.985	-0.188327	0.133814	-1.40738	0.159315	0.789138	alpha-1,3/alpha-1, 6-mannosyltransferase
AGAP009016	73.7809	0.779711	0.553722	1.40813	0.159094	0.789138	LIX1-like protein
AGAP005432	3056.15	-0.174078	0.123802	-1.4061	0.159693	0.789679	programmed cell death protein 5
AGAP007297	1273.66	-0.112009	0.0797053	-1.40529	0.159936	0.789679	NADH dehydrogenase (ubiquinone) 1 beta subcomplex 5
AGAP009764	331.356	-0.253555	0.180457	-1.40507	0.16	0.789679
AGAP004012	58.1764	0.572666	0.407574	1.40506	0.160003	0.789679	katanin p60 ATPase-containing subunit
AGAP008710	186.997	0.381426	0.271401	1.4054	0.159902	0.789679
AGAP000951	809.687	0.181235	0.128927	1.40571	0.15981	0.789679
AGAP011136	406.01	0.169645	0.120605	1.40661	0.159542	0.789679
AGAP005130	749.54	-0.184579	0.131435	-1.40433	0.16022	0.790342	ATP-dependent RNA helicase DDX49/DBP8
AGAP006802	1067.79	-0.157838	0.112439	-1.40376	0.160389	0.790433	28S ribosomal protein S35, mitochondrial	mRpS35
AGAP008522	301.732	-0.197875	0.140978	-1.40359	0.160442	0.790433	transcription initiation factor TFIIH subunit 3
AGAP001500	1807.77	0.114588	0.0816483	1.40344	0.160487	0.790433
AGAP011340	1545.19	-0.158924	0.113298	-1.4027	0.160705	0.790693	Cleavage and polyadenylation specificity factor subunit 1 [Source:UniProtKB/TrEMBL;Acc:A0A1S4H6C5]
AGAP008944	1390.42	0.21302	0.151857	1.40277	0.160687	0.790693
AGAP006127	485.206	0.192657	0.137375	1.40242	0.160791	0.790708	E3 ubiquitin-protein ligase SIAH1
AGAP009738	880.874	-0.183338	0.130823	-1.40143	0.161087	0.791753	glutaredoxin	GRX3
AGAP000997	759.108	-0.203011	0.144889	-1.40115	0.161169	0.791753	mitogen-activated protein kinase kinase 1 interacting protein 1
AGAP006774	15.5691	0.583726	0.416688	1.40087	0.161253	0.791758	FCH and double SH3 domains protein 2
AGAP006372	908.783	-0.150091	0.107245	-1.39952	0.161656	0.792512	U3 small nucleolar ribonucleoprotein protein IMP3
AGAP003328	379.702	0.403757	0.288491	1.39955	0.161648	0.792512	NADH dehydrogenase (ubiquinone) 1 alpha subcomplex 6
AGAP010020	1298.32	0.209162	0.149444	1.3996	0.161633	0.792512
AGAP009150	5678.26	0.232258	0.166018	1.39899	0.161815	0.792883	tubulin polyglutamylase TTLL4
AGAP006932	11188.3	-0.254221	0.181784	-1.39848	0.161968	0.792958	citron Rho-interacting kinase
AGAP028537	99.5122	-0.666712	0.476866	-1.39811	0.162079	0.792958
AGAP008896	1539.72	0.187402	0.134013	1.39838	0.161998	0.792958	dynamin 1-like protein
AGAP009508	39072.2	-0.168864	0.120827	-1.39757	0.162241	0.793346	60S ribosomal protein L9	RpL9
AGAP012410	224.27	0.529655	0.379638	1.39516	0.162968	0.794864
AGAP008236	2974.64	0.117772	0.0844148	1.39516	0.162967	0.794864	THO complex subunit 2 [Source:UniProtKB/TrEMBL;Acc:A0A1S4GYF1]	Thoc2
AGAP010410	2241.9	0.196133	0.140576	1.39521	0.162952	0.794864
AGAP011731	1657.79	0.276819	0.1984	1.39526	0.162938	0.794864	DNA polymerase [Source:UniProtKB/TrEMBL;Acc:A0A1S4H7C8]
AGAP006598	45.8146	0.704384	0.50464	1.39581	0.162771	0.794864
AGAP001885	545.995	-0.204839	0.147209	-1.39148	0.16408	0.795443	WD repeat-containing protein 79
AGAP004026	69.7566	-0.508549	0.3655	-1.39138	0.164111	0.795443	methuselah receptor 6	GPRMTH6
AGAP005471	147.778	-0.340671	0.244985	-1.39058	0.164354	0.795443
AGAP003663	49369.7	-0.15861	0.114063	-1.39055	0.164363	0.795443	ATP-dependent RNA helicase DBP2
AGAP003771	642.734	-0.224136	0.161227	-1.39019	0.16447	0.795443
AGAP008622	49.8064	-0.368255	0.264905	-1.39014	0.164487	0.795443	Tubulin beta chain [Source:UniProtKB/TrEMBL;Acc:A0A1S4GYS5]
AGAP010594	1219.21	-0.150711	0.10849	-1.38916	0.164783	0.795443	Protein CWC15 homolog A
AGAP004313	15.9795	-0.640289	0.461127	-1.38853	0.164976	0.795443	gustatory receptor 54	Gr54
AGAP029467	6586.28	-0.256598	0.184849	-1.38815	0.165092	0.795443	Numb [Source:UniProtKB/TrEMBL;Acc:A0A453YZQ2]
AGAP005048	440.862	-0.224407	0.161695	-1.38784	0.165187	0.795443	anaphase-promoting complex subunit 2
AGAP008946	491.698	-0.330797	0.238359	-1.38781	0.165195	0.795443	Alpha-1,3-glucosyltransferase [Source:UniProtKB/TrEMBL;Acc:Q5TNL1]
AGAP012352	17.381	-0.543952	0.392059	-1.38743	0.165312	0.795443	Niemann-Pick C2 protein
AGAP010009	544.75	-0.164168	0.118413	-1.3864	0.165625	0.795443
AGAP008475	1231.04	-0.157959	0.113935	-1.38639	0.165627	0.795443	oligosaccharyltransferase complex subunit OSTC
AGAP011801	913.272	-0.245143	0.17689	-1.38585	0.165794	0.795443	coiled-coil domain-containing protein 22 homolog
AGAP003221	173.917	-0.259409	0.187344	-1.38467	0.166153	0.795443	ATP-binding cassette transporter (ABC transporter) family C member 3	ABCC3
AGAP003432	62.4095	-0.458824	0.33142	-1.38442	0.16623	0.795443	endoplasmic reticulum metallopeptidase 1
AGAP029689	632.972	-0.142813	0.103163	-1.38434	0.166253	0.795443
AGAP002702	11733.5	-0.228664	0.16526	-1.38366	0.166462	0.795443
AGAP004654	934.157	-0.144733	0.104632	-1.38326	0.166585	0.795443	3'(2'), 5'-bisphosphate nucleotidase
AGAP010222	20.0071	0.700802	0.506594	1.38336	0.166554	0.795443	lachesin
AGAP004886	7338.47	0.108436	0.0783828	1.38342	0.166536	0.795443
AGAP004610	2363.45	0.15402	0.111317	1.38361	0.166477	0.795443	signal recognition particle subunit SRP54
AGAP005799	227.913	0.342567	0.247372	1.38482	0.166106	0.795443	dally
AGAP000372	2377.7	0.256282	0.185061	1.38485	0.166097	0.795443
AGAP007544	2749.63	0.150941	0.108955	1.38535	0.165945	0.795443	chromatin assembly factor 1 subunit B
AGAP011105	3187.93	0.181243	0.130798	1.38568	0.165845	0.795443	guanylate kinase
AGAP002832	1011.3	0.304579	0.219758	1.38597	0.165755	0.795443	protein-tyrosine phosphatase
AGAP004036	287.715	0.616358	0.444682	1.38606	0.165728	0.795443	heme peroxidase 7	HPX7
AGAP004596	2192.38	0.402774	0.290573	1.38614	0.165706	0.795443	pyruvate kinase	PyK
AGAP000473	194.834	0.401243	0.289325	1.38683	0.165495	0.795443	Aa_trans domain-containing protein [Source:UniProtKB/TrEMBL;Acc:Q7QFG5]
AGAP008090	4230.91	0.125215	0.0902409	1.38756	0.16527	0.795443	nuclear pore complex protein Nup205
AGAP003364	817.037	0.135785	0.0977842	1.38862	0.16495	0.795443
AGAP002617	136.526	0.236539	0.170139	1.39026	0.164449	0.795443
AGAP011571	3516.19	0.602059	0.432927	1.39067	0.164326	0.795443
AGAP005810	37.7753	0.628801	0.45211	1.39081	0.164282	0.795443
AGAP029590	2591.91	0.324967	0.233562	1.39135	0.164118	0.795443
AGAP012522	699.566	0.372509	0.267677	1.39164	0.164032	0.795443
AGAP012101	538.813	0.148514	0.106695	1.39195	0.163938	0.795443
AGAP010551	7754.77	0.176062	0.126394	1.39296	0.16363	0.795443	Protein kinase domain-containing protein [Source:UniProtKB/TrEMBL;Acc:A0A1S4H4C9]
AGAP003153	1914.95	0.311606	0.223692	1.39301	0.163616	0.795443	V-type proton ATPase catalytic subunit A [Source:UniProtKB/Swiss-Prot;Acc:Q5TTG1]	VATA
[truncated: 11,846 more rows]

## Sheet: dsTL2_vs_dsGFP_down_0.05_6h
geneID	baseMean	log2FoldChange	lfcSE	stat	pvalue	padj	description	external_gene_name
AGAP001834	20.0803	-2.25575	0.428064	-5.26966	1.3668e-07	0.000190038		tRNA-Ser

## Sheet: dsTL2_vs_dsGFP_up_0.05_6h
geneID	baseMean	log2FoldChange	lfcSE	stat	pvalue	padj	description	external_gene_name
AGAP006380	16.2261	2.53323	0.668145	3.79143	0.00014978	0.0408686	ATP-binding cassette transporter (ABC transporter) family A member 2	ABCA2

## Sheet: dsTL2_vs_dsGFP_all_24h
geneID	baseMean	log2FoldChange	lfcSE	stat	pvalue	padj	description	external_gene_name
AGAP003453	202.585	-2.8855	0.206568	-13.9688	2.41757e-44	2.67795e-40
AGAP010534	328.75	2.7437	0.19769	13.8788	8.51679e-44	4.71703e-40
AGAP009176	1369.43	2.79862	0.24285	11.524	9.98172e-31	3.68558e-27	fatty acid synthase, animal type
AGAP011044	676.426	1.62593	0.151343	10.7433	6.37073e-27	1.76421e-23
AGAP000076	2495.84	1.5104	0.143792	10.5041	8.27505e-26	1.83326e-22	sterol regulatory element-binding transcription factor 1
AGAP002890	1270.82	-1.2464	0.120541	-10.34	4.64644e-25	8.5781e-22	Lipid storage droplets surface-binding protein 1
AGAP002518	1560.75	-1.34478	0.163411	-8.22944	1.88093e-16	2.97643e-13	delta-1-pyrroline-5-carboxylate synthetase
AGAP013509	162.138	1.60454	0.196194	8.17834	2.87778e-16	3.98465e-13	carboxylesterase clade H, member 1
AGAP009889	350.937	-1.24741	0.163559	-7.62667	2.4089e-14	2.96482e-11	cabut
AGAP007663	2593.05	-0.882112	0.126656	-6.96465	3.29224e-12	3.64681e-09
AGAP008632	447.311	0.844828	0.124195	6.80242	1.02876e-11	1.03596e-08	alpha-aminoadipic semialdehyde synthase
AGAP003581	1469.12	1.7347	0.262056	6.61956	3.60269e-11	3.32558e-08	D-xylulose reductase A
AGAP004895	201.286	-1.69459	0.257561	-6.5794	4.72365e-11	4.02491e-08	carbonic anhydrase
AGAP012710	151.614	1.30497	0.199849	6.52979	6.58631e-11	5.21118e-08	Histone H2B [Source:UniProtKB/Swiss-Prot;Acc:Q27442]
AGAP012487	91.013	-1.6419	0.252373	-6.50583	7.72632e-11	5.70563e-08	cuticular protein RR-2 family 152	CPR152
AGAP009039	1113.02	-0.579545	0.0952516	-6.08436	1.16958e-09	8.09713e-07	glucose-6-phosphate 1-epimerase
AGAP009311	878.792	1.39174	0.229452	6.06549	1.31548e-09	8.57151e-07	Tocopherol (alpha) transfer protein-like
AGAP009224	5669.7	-0.513931	0.0856828	-5.99807	1.99682e-09	1.22882e-06
AGAP029406	47.2718	-2.73411	0.463972	-5.89283	3.79633e-09	2.21326e-06
AGAP004793	1485.75	1.37747	0.236832	5.81623	6.0191e-09	3.33368e-06	ornithine--oxo-acid transaminase
AGAP008596	1178.25	-0.658967	0.113905	-5.78524	7.24092e-09	3.81942e-06	long-chain-fatty-acid--CoA ligase ACSBG
AGAP002566	2099.97	-0.47955	0.0834461	-5.74682	9.09349e-09	4.57857e-06	putative histamine receptor	GPRHIS
AGAP009591	194.58	-1.07977	0.190122	-5.67937	1.35192e-08	6.51099e-06	formyltetrahydrofolate dehydrogenase
AGAP012520	124.316	-2.05103	0.361687	-5.67074	1.42185e-08	6.56241e-06	protein regulator of cytokinesis 1
AGAP005385	2401.39	1.33142	0.236664	5.62578	1.84675e-08	8.18259e-06	phosphatidylinositol transfer protein SEC14
AGAP001889	459.09	0.705344	0.126437	5.57862	2.42429e-08	1.03284e-05
AGAP028435	326.195	-0.666954	0.12116	-5.50474	3.69722e-08	1.51682e-05
AGAP010399	103.501	-1.46087	0.265739	-5.49739	3.85464e-08	1.52492e-05	Flavin-containing monooxygenase FMO GS-OX-like 1
AGAP009385	54.9418	-1.79148	0.327394	-5.47194	4.45127e-08	1.70023e-05	cellular retinaldehyde-binding protein
AGAP011745	837.119	1.02048	0.188753	5.40646	6.42823e-08	2.37352e-05	Bestrophin homolog [Source:UniProtKB/TrEMBL;Acc:Q7PZ58]
AGAP006967	461.642	0.987957	0.184389	5.35802	8.41408e-08	3.00654e-05
AGAP007653	2171.85	0.624806	0.116954	5.34234	9.17554e-08	3.17617e-05	mitochondrial folate transporter/carrier
AGAP003350	1355.96	-1.08532	0.204871	-5.29758	1.17348e-07	3.93897e-05	phosphoenolpyruvate carboxykinase (GTP)
AGAP011805	24675.6	-0.418391	0.0793455	-5.27303	1.3419e-07	4.37184e-05	ornithine decarboxylase
AGAP008900	100.208	2.06741	0.394038	5.24672	1.54833e-07	4.90024e-05	facilitated trehalose transporter Tret1-2 homolog
AGAP002370	570.399	-0.665529	0.128736	-5.16973	2.34437e-07	7.2135e-05	choline O-acetyltransferase	ChAT
AGAP004947	108.875	-0.998566	0.198398	-5.03314	4.82514e-07	0.000144299
AGAP010509	471.025	-0.622139	0.123729	-5.02823	4.95024e-07	0.000144299	organic cation transporter 3
AGAP005386	2330.71	1.27195	0.254207	5.00359	5.6271e-07	0.000159824
AGAP000473	1006.59	1.34325	0.269519	4.98389	6.23191e-07	0.000172577	Aa_trans domain-containing protein [Source:UniProtKB/TrEMBL;Acc:Q7QFG5]
AGAP002071	1757.08	-0.539151	0.108496	-4.96931	6.7191e-07	0.00018153	ATP-binding cassette transporter (ABC transporter) family D member 1	ABCD1
AGAP007617	1462.3	0.497731	0.100511	4.95201	7.3449e-07	0.000193713	bromodomain and PHD finger-containing protein 1
AGAP007307	548.287	0.762901	0.155423	4.90855	9.17523e-07	0.000236358	Rap guanine nucleotide exchange factor (GEF) 4
AGAP011158	613.064	-0.723776	0.147923	-4.89292	9.93491e-07	0.000248423	Kynurenine--oxoglutarate transaminase 3 isoform 1
AGAP003351	148.081	0.931247	0.190446	4.88983	1.00921e-06	0.000248423
AGAP003703	328.225	1.03801	0.214803	4.83237	1.34915e-06	0.000324881	abnormal spindle-like microcephaly-associated protein
AGAP009388	155.186	0.778089	0.162703	4.78228	1.7332e-06	0.000408483
AGAP007706	291.069	1.03361	0.217446	4.75341	2.0001e-06	0.000461565	kinesin family member 20/23
AGAP028430	503.374	1.24731	0.265052	4.70591	2.52734e-06	0.000571333
AGAP003141	3195.01	0.908857	0.193396	4.69945	2.6086e-06	0.000577908	Insulin-related peptide binding protein
AGAP005645	312.408	1.47139	0.313541	4.6928	2.69485e-06	0.00058531	dehydrogenase/reductase SDR family member 11 precursor
AGAP029463	82.4119	1.72154	0.370311	4.64892	3.33685e-06	0.000710814
AGAP001609	864.638	-0.455462	0.0982856	-4.63407	3.58552e-06	0.000749375	E3 ubiquitin-protein ligase MYLIP
AGAP007858	162.352	3.10772	0.672213	4.62311	3.78023e-06	0.000775437	lysyl-tRNA synthetase, class II
AGAP000066	1392.13	-0.480086	0.104191	-4.60776	4.07022e-06	0.000819743
AGAP007209	2873.4	0.422037	0.092074	4.58367	4.56875e-06	0.000903715	Tetraspanin [Source:UniProtKB/TrEMBL;Acc:Q7PTA7]
AGAP028579	186.997	-0.805294	0.176293	-4.56794	4.92548e-06	0.000957185
AGAP005613	230.454	0.982602	0.218055	4.50621	6.59964e-06	0.00126042
AGAP012182	96.5993	-0.86904	0.194372	-4.47102	7.78489e-06	0.00146158
AGAP013605	24.0337	-1.87921	0.421847	-4.45471	8.40048e-06	0.00155087		aga-mir-12
AGAP003582	12.4846	3.15167	0.708237	4.45002	8.58611e-06	0.00155915	D-xylulose reductase A
AGAP012518	1016.2	-0.483206	0.108866	-4.43854	9.05721e-06	0.00161817
AGAP011571	4367.66	0.987717	0.223808	4.41323	1.01839e-05	0.00179058
AGAP003371	1272.66	0.607427	0.138732	4.37842	1.19542e-05	0.00206901
AGAP001061	4386.44	-0.432234	0.0991456	-4.35959	1.30307e-05	0.00222063
AGAP029261	37.89	-1.38331	0.317853	-4.35205	1.34872e-05	0.0022636
AGAP028513	375.199	-0.787956	0.181919	-4.33135	1.48201e-05	0.00245018
AGAP029785	32.5841	2.65497	0.613864	4.32501	1.52528e-05	0.00248464	sulfotransferase	St4
AGAP009146	3299.48	0.754832	0.175224	4.30782	1.64873e-05	0.00264681
AGAP007755	39.381	-1.72824	0.402702	-4.2916	1.77394e-05	0.00280713
AGAP001652	1087.68	-0.355765	0.0833656	-4.26753	1.97653e-05	0.00307976	lipase
AGAP006803	334.824	0.926322	0.217207	4.26469	2.00183e-05	0.00307976	kinesin family member 18/19
AGAP009177	860.234	-0.47076	0.110649	-4.25454	2.09483e-05	0.00315876
AGAP012186	2572.06	-0.370633	0.0871484	-4.2529	2.11021e-05	0.00315876	lipoyltransferase 1
AGAP010281	818.641	-0.40206	0.0952077	-4.22298	2.41092e-05	0.00351649	Putative GABA-B receptor 1 [Source:UniProtKB/TrEMBL;Acc:A0A1S4H3I9]	GPRGBB1
AGAP004383	434.973	0.720595	0.170643	4.22282	2.41269e-05	0.00351649	glutathione S-transferase delta class 10	GSTD10
AGAP011925	2637.17	0.34403	0.0816962	4.21109	2.5414e-05	0.00365599	Patatin-like phospholipase domain containing 5
AGAP008907	833.889	-0.339266	0.0807464	-4.20162	2.65013e-05	0.00376352	carnitine O-palmitoyltransferase 2
AGAP010596	202.7	-0.829461	0.198386	-4.18104	2.90176e-05	0.00391986	Alkaline phosphatase [Source:UniProtKB/TrEMBL;Acc:Q7Q8R8]
AGAP004094	185.763	-0.592566	0.141668	-4.18278	2.8796e-05	0.00391986	Sterol carrier protein-2
AGAP000569	905.475	-0.576894	0.137719	-4.18892	2.80288e-05	0.00391986	forkhead box protein P
AGAP002601	1144.86	1.00185	0.239588	4.18157	2.89503e-05	0.00391986	nervous fingers
AGAP012734	82.3195	-0.944456	0.226685	-4.16637	3.09485e-05	0.00413031
AGAP012766	90.8071	-0.992766	0.238918	-4.15525	3.24932e-05	0.00428485
AGAP004464	683.51	0.489272	0.118082	4.14349	3.42055e-05	0.00443154
AGAP006769	37.4207	2.15355	0.519911	4.14216	3.44057e-05	0.00443154
AGAP012399	1261.19	0.586625	0.141817	4.13648	3.52673e-05	0.0044903	maltase
AGAP001775	622.327	0.807561	0.195813	4.12415	3.72111e-05	0.00468395	ATP-binding cassette transporter (ABC transporter) family C member 2	ABCC2
AGAP013179	102.355	1.03368	0.250848	4.12074	3.77664e-05	0.00470043
AGAP002718	2499.59	-0.533477	0.12969	-4.11347	3.8976e-05	0.0047862	4-coumarate:CoA ligase isoform 2 [Source:UniProtKB/TrEMBL;Acc:Q7QCM8]
AGAP003635	4228.18	-0.375394	0.0913047	-4.11144	3.93197e-05	0.0047862
AGAP012648	52.2276	1.34207	0.326802	4.10667	4.01399e-05	0.00483293
AGAP008489	357.292	0.672469	0.164293	4.0931	4.25649e-05	0.00496307	Fuzzy
AGAP011472	245.724	0.732934	0.178988	4.09489	4.22372e-05	0.00496307	Leucine-rich repeat-containing protein 47
AGAP028958	137.8	1.01872	0.24862	4.09751	4.17626e-05	0.00496307	Eukaryotic small subunit ribosomal RNA [Source:RFAM;Acc:RF01960]	SSU_rRNA_eukarya
AGAP007618	216.133	0.630068	0.154163	4.08702	4.36949e-05	0.00504176
AGAP027998	488.123	0.813819	0.199788	4.07342	4.63281e-05	0.00529048
AGAP003492	2101.69	0.682297	0.168062	4.0598	4.91146e-05	0.00555145	facilitated glucose transporter (solute carrier family 2)
AGAP007668	4845.84	0.255343	0.0631224	4.04521	5.22762e-05	0.00581911	Eukaryotic translation initiation factor 3 subunit G [Source:UniProtKB/Swiss-Prot;Acc:Q7QJV0]	eIF3g
AGAP009887	293.149	0.637918	0.157742	4.04406	5.25333e-05	0.00581911
AGAP007957	4993.85	-0.447279	0.110853	-4.0349	5.46264e-05	0.00599106	choline/ethanolamine kinase
AGAP000881	1205.17	0.697787	0.173306	4.02634	5.66526e-05	0.00615236	aldehyde dehydrogenase family 7 member A1
AGAP028164	3201.76	-0.34971	0.0871954	-4.01064	6.05534e-05	0.00651214
AGAP003648	1621.11	0.419172	0.10495	3.99403	6.49588e-05	0.00691874	DNA-directed RNA polymerase II subunit RPB2
AGAP008490	705.326	0.679465	0.170348	3.98869	6.64395e-05	0.0069461	Solute carrier family 36 (proton-coupled amino acid transporter) [Source:UniProtKB/TrEMBL;Acc:A0A1S4GYE9]
AGAP012079	2680.9	0.862788	0.216315	3.98858	6.64699e-05	0.0069461	Miranda
AGAP004726	2461.8	-0.40807	0.102573	-3.97834	6.93981e-05	0.00717484	Uncharacterized protein CG3556
AGAP008224	119.822	0.822084	0.206739	3.97644	6.99542e-05	0.00717484
AGAP012270	175.954	0.92222	0.2324	3.96824	7.24048e-05	0.00735805
AGAP009380	4749.34	-0.742097	0.187258	-3.96297	7.40226e-05	0.00745408	cellular retinaldehyde-binding protein
AGAP002263	2049.93	0.464145	0.117193	3.96053	7.47837e-05	0.00746288	choline-phosphate cytidylyltransferase
AGAP029751	1077.03	0.608462	0.154267	3.94421	8.00625e-05	0.00791832	argonaute 2	AGO2
AGAP004107	184.033	0.867444	0.220686	3.93068	8.4707e-05	0.00830354
AGAP012267	572.909	1.10978	0.283172	3.91911	8.88781e-05	0.00863585
AGAP028914	76.1977	1.36389	0.348198	3.917	8.96563e-05	0.00863585	Eukaryotic small subunit ribosomal RNA [Source:RFAM;Acc:RF01960]	SSU_rRNA_eukarya
AGAP009463	1090.62	-0.866873	0.221743	-3.90936	9.25425e-05	0.00871052	ATP-binding cassette transporter (ABC transporter) family G member 11	ABCG11
AGAP007633	4436.22	0.478461	0.12233	3.91123	9.18272e-05	0.00871052	solute carrier family 36 (proton-coupled amino acid transporter)
AGAP001423	772.61	0.481785	0.123259	3.90871	9.27905e-05	0.00871052	Bifunctional purine biosynthesis protein
AGAP004391	2174.64	-0.501338	0.128863	-3.89046	0.000100054	0.00931345	N-acylneuraminate-9-phosphatase
AGAP012956	91353.8	-0.581642	0.149945	-3.87905	0.000104867	0.00960012
AGAP004819	3369.67	0.323447	0.0833672	3.87979	0.000104547	0.00960012	receptor expression-enhancing protein 5
AGAP012654	349.555	-0.524993	0.135586	-3.87202	0.000107936	0.00980003
AGAP003630	859.469	0.763429	0.19802	3.85532	0.000115577	0.0104085
AGAP028436	21.4967	-1.39905	0.363407	-3.84981	0.000118212	0.0105599
AGAP005323	58.6884	1.01304	0.263487	3.84472	0.000120688	0.0106949	D-aspartate oxidase
AGAP010001	106.323	1.10914	0.288987	3.83801	0.000124036	0.0109043
AGAP010268	597.61	0.386076	0.1007	3.83393	0.000126114	0.0109138	28S ribosomal protein S9, mitochondrial	mRpS9
AGAP000806	60.4551	0.949739	0.247645	3.83508	0.000125525	0.0109138	Angiopoietin-like 1
AGAP011116	1012.4	-0.668265	0.174407	-3.83164	0.000127291	0.0109302	Aa_trans domain-containing protein [Source:UniProtKB/TrEMBL;Acc:A0A1S4H6T9]
AGAP006775	473.931	-0.634477	0.165841	-3.82582	0.000130338	0.0109375	glucosyl/glucuronosyl transferases
AGAP009958	3118.82	-0.460252	0.120258	-3.8272	0.00012961	0.0109375	arginine and glutamate-rich protein 1
AGAP028421	334.562	0.447905	0.117015	3.82776	0.000129314	0.0109375	STIP [Source:UniProtKB/TrEMBL;Acc:A1XDB5]
AGAP006829	118.807	-0.871642	0.228348	-3.81716	0.000134994	0.0110765	cuticular protein RR-1 family 59	CPR59
AGAP002032	1101.21	0.498945	0.130701	3.81746	0.000134835	0.0110765
AGAP029340	10.802	2.90171	0.760093	3.81757	0.000134774	0.0110765
AGAP001994	2308.52	0.354498	0.0931592	3.80529	0.000141636	0.0114518	SWI/SNF-related matrix-associated actin-dependent regulator of chromatin subfamily
AGAP008783	70.6269	1.35615	0.356297	3.80624	0.000141098	0.0114518	Arginase [Source:UniProtKB/TrEMBL;Acc:A0A1S4H002]
AGAP012711	127.045	1.06864	0.281451	3.79691	0.000146512	0.0117602	Histone H2A [Source:UniProtKB/TrEMBL;Acc:Q7PD33]
AGAP009981	204.845	1.04878	0.276412	3.79428	0.00014807	0.0117998
AGAP028432	483.925	-0.734306	0.194242	-3.78037	0.000156594	0.0123899
AGAP029425	62.8447	-0.887495	0.235047	-3.77582	0.000159481	0.0124406
AGAP028463	7.67219	2.8685	0.759469	3.77698	0.000158741	0.0124406
AGAP002465	9895.08	0.533304	0.141554	3.76749	0.000164897	0.0127731	ferritin heavy chain
AGAP010563	318.118	1.04102	0.276622	3.76334	0.000167659	0.0128969	solute carrier family 7 (cationic amino acid transporter, y+ system)
AGAP002593	672.844	0.706828	0.188102	3.75768	0.000171494	0.0131009	outer membrane lipoprotein Blc
AGAP007710	1388.79	0.487833	0.130001	3.75254	0.000175051	0.0131043	mucolipin
AGAP010048	677.708	0.630081	0.167882	3.75312	0.000174647	0.0131043
AGAP002857	125.69	1.12923	0.300929	3.75249	0.000175087	0.0131043
AGAP003197	232.316	-0.536817	0.143313	-3.74577	0.000179843	0.0132837	fatty acyl-CoA elongase
AGAP007212	695.66	0.516416	0.137914	3.74449	0.000180761	0.0132837	ATP-dependent RNA helicase DHX8/PRP22
AGAP029720	81.5107	0.972389	0.259716	3.74405	0.000181081	0.0132837	Aa_trans domain-containing protein [Source:UniProtKB/TrEMBL;Acc:A0A453Z0F9]
AGAP003620	1025.81	-0.860026	0.230009	-3.7391	0.000184679	0.0133705
AGAP009333	9881.35	-0.508448	0.135933	-3.74044	0.000183695	0.0133705	mitochondrial carrier protein (Rim2)
AGAP005834	203.429	-1.00598	0.269589	-3.73152	0.000190328	0.0133968	carboxylesterase	COEJHE2E
AGAP008414	320.311	-0.694978	0.186196	-3.7325	0.00018959	0.0133968	alpha-methylacyl-CoA racemase
AGAP004270	293.682	-0.575407	0.154137	-3.73309	0.000189143	0.0133968	hexosaminidase
AGAP012503	235.436	-0.462582	0.123952	-3.73196	0.000189997	0.0133968	Developmentally regulated RNA-binding protein
AGAP011957	297.394	0.951784	0.255369	3.72709	0.000193705	0.0133968
AGAP005408	207.523	1.12442	0.301796	3.72577	0.000194718	0.0133968
AGAP012386	51.5474	1.16772	0.313128	3.72921	0.000192083	0.0133968
AGAP001669	63.8862	1.24966	0.335312	3.72686	0.00019388	0.0133968	cuticular protein RR-2 family 6	CPR6
AGAP003623	5364.16	0.409542	0.110234	3.71519	0.000203048	0.0138837	long-chain acyl-CoA synthetase
AGAP001610	129.82	1.61437	0.436318	3.69997	0.000215621	0.014653
AGAP001281	663.454	-0.969927	0.262774	-3.69111	0.000223275	0.0150806	potassium inwardly-rectifying channel subfamily J
AGAP000167	5244.77	-0.469999	0.127507	-3.68606	0.000227752	0.0152898	Lipid storage droplets surface-binding protein 2
AGAP012693	68.7506	1.51262	0.410558	3.68431	0.000229324	0.0153025
AGAP001100	584.22	-0.637486	0.173569	-3.6728	0.000239903	0.0159126
AGAP028517	318.316	0.857687	0.233707	3.66992	0.000242627	0.0159975
AGAP000622	1353.37	0.637056	0.173687	3.66784	0.00024461	0.0160328
AGAP004448	1366.01	0.289049	0.0792389	3.64782	0.000264478	0.0172331	segment polarity protein dishevelled
AGAP029599	1295.15	-0.311418	0.0857688	-3.63091	0.000282426	0.018295	Polypeptide N-acetylgalactosaminyltransferase [Source:UniProtKB/TrEMBL;Acc:A0A453Z0V7]
AGAP004665	665.762	-0.503915	0.139094	-3.62285	0.000291376	0.0187649	cytochrome P450	CYP306A1
AGAP005532	453.58	-0.459013	0.126847	-3.61863	0.000296163	0.018963	Dehydrogenase/reductase SDR family protein 7-like [Source:UniProtKB/Swiss-Prot;Acc:Q7Q732]
AGAP009128	286.254	0.805091	0.224064	3.59313	0.000326733	0.0207526	mitochondrial carnitine/acylcarnitine carrier protein
AGAP006907	24.5664	1.5699	0.437026	3.59223	0.00032786	0.0207526	Cat eye syndrome chromosome region, candidate 1a
AGAP013185	216.638	0.724273	0.201982	3.58582	0.000336016	0.021148
AGAP012185	2656.74	0.599829	0.167443	3.5823	0.000340588	0.0211949	erythrocyte membrane protein band 4.1
AGAP006111	358.133	0.657998	0.183653	3.58284	0.000339877	0.0211949
AGAP007602	2881.39	-0.554376	0.154968	-3.57736	0.000347083	0.0214784
AGAP001650	824.12	0.664764	0.185905	3.57582	0.000349134	0.0214853	cation transport regulator-like protein 2
AGAP006069	1006.79	0.723189	0.202445	3.57228	0.000353889	0.0216576
AGAP001591	493.814	0.619735	0.174102	3.55961	0.0003714	0.0226044
AGAP010553	8247.24	-0.329432	0.0926061	-3.55734	0.000374624	0.022676	poly(U)-binding-splicing factor PUF60
AGAP010451	641.52	0.638039	0.179757	3.54946	0.000386024	0.023239	Lon-like ATP-dependent protease
AGAP008471	443.744	-0.549375	0.155118	-3.54166	0.000397616	0.0236795
AGAP002464	13419.8	0.477235	0.134716	3.54253	0.000396304	0.0236795	secreted ferritin G subunit
AGAP001751	1554.42	0.568876	0.160993	3.53355	0.000410015	0.0241582	Oxidation resistance protein
AGAP002689	588.854	0.983283	0.27825	3.53381	0.000409618	0.0241582
AGAP007285	304.547	0.817729	0.23229	3.52029	0.000431077	0.0252648	alpha-L-fucosidase
AGAP029981	86.5597	1.34667	0.383207	3.51421	0.000441072	0.0257145	NA	NA
AGAP028434	303.774	-0.728653	0.207952	-3.50395	0.000458411	0.0265854
AGAP001941	204.134	0.708052	0.202397	3.49833	0.00046818	0.0270105	phosphatidic acid phosphatase type 2 domain-containing protein 1B
AGAP009056	18.5348	1.70827	0.489356	3.49086	0.000481469	0.0276333
AGAP000575	265.476	0.643582	0.185334	3.47256	0.000515525	0.0291351	kinesin family member 4/7/21/27
AGAP005377	129.732	0.729589	0.210041	3.47355	0.000513616	0.0291351
AGAP000878	230.111	0.736168	0.211887	3.47435	0.000512091	0.0291351	achaete-scute complex protein
AGAP010629	1173.75	0.700804	0.201942	3.47032	0.000519841	0.0292299
AGAP011923	208.182	-0.434595	0.125567	-3.46106	0.000538048	0.0301008
AGAP012666	1040.77	-0.427795	0.123656	-3.45956	0.00054105	0.0301166
AGAP009145	127.253	0.935851	0.270718	3.45693	0.000546374	0.0302609
AGAP013547	15.79	-1.58124	0.458538	-3.44844	0.000563831	0.0304661
AGAP029378	1989.38	-0.35803	0.103763	-3.45047	0.000559608	0.0304661
AGAP009264	2751.3	0.440468	0.127639	3.45089	0.000558732	0.0304661	Ethanolamine-phosphate cytidylyltransferase [Source:UniProtKB/TrEMBL;Acc:A0A1S4H1E2]
AGAP003578	236.745	0.800411	0.231972	3.45046	0.000559641	0.0304661	aldehyde dehydrogenase (NAD+)
AGAP007650	45.9713	1.39542	0.40461	3.44881	0.000563065	0.0304661	growth arrest and DNA-damage-inducible protein
AGAP029500	3354.67	-0.483275	0.140279	-3.44511	0.000570829	0.0305463	ATP-binding cassette transporter (ABC transporter) family G member 7	ABCG7
AGAP009006	67.4898	1.17789	0.341825	3.4459	0.000569161	0.0305463
AGAP001477	282.569	-0.690539	0.200685	-3.4409	0.000579777	0.0307282	Innexin inx2
AGAP009897	137.034	0.888022	0.258026	3.4416	0.000578275	0.0307282	proton-coupled amino acid transporter
AGAP029958	63.2774	-0.946213	0.275147	-3.43894	0.000583995	0.0308043	NA	NA
AGAP004528	60.298	0.984368	0.286381	3.43727	0.000587603	0.0308478
AGAP029667	906.258	-0.635786	0.185513	-3.42718	0.000609878	0.0318661
AGAP012332	267.008	0.586205	0.171169	3.42471	0.000615447	0.0320061	Differentially expressed in FDCP 6-like protein
AGAP029964	7.82171	-2.50948	0.733142	-3.42291	0.000619546	0.0320365	NA	NA
AGAP009616	32.2447	1.71129	0.500098	3.42192	0.000621816	0.0320365
AGAP029708	88.6362	0.998999	0.292143	3.41955	0.000627238	0.0321663
AGAP001623	735.457	0.291967	0.0854422	3.41712	0.000632863	0.0322627
AGAP013018	607.65	0.632481	0.18514	3.41623	0.000634944	0.0322627	abhydrolase domain-containing protein FAM108B1
AGAP010716	300.561	0.430652	0.126262	3.41079	0.000647748	0.032763	HIG1 hypoxia inducible domain family, member 1B
AGAP005361	118.262	-0.681215	0.200152	-3.40348	0.000665332	0.0331977
AGAP004544	702.908	-0.533727	0.156738	-3.40521	0.000661122	0.0331977	solute carrier family 35, member F3/4
AGAP004954	127.815	0.660769	0.194138	3.4036	0.000665048	0.0331977	rhythmically expressed gene 2 protein
AGAP008698	6034.63	0.233946	0.0687954	3.40061	0.000672364	0.0333981	chromodomain-helicase-DNA-binding protein 1
AGAP009883	1154.18	0.315631	0.0929538	3.39557	0.000684855	0.0334552
AGAP001971	2999.26	0.473806	0.139435	3.39805	0.000678679	0.0334552	Polyubiquitin-C
AGAP009080	397.433	0.514419	0.15151	3.39528	0.000685595	0.0334552	DAO domain-containing protein [Source:UniProtKB/TrEMBL;Acc:A0A1S4H017]
AGAP003032	133.553	1.10171	0.324281	3.39738	0.000680334	0.0334552
AGAP005150	3289.82	-0.282842	0.0834178	-3.39066	0.000697241	0.0338743
AGAP003205	4003.29	0.460434	0.13586	3.38903	0.000701397	0.0339274
AGAP004630	321.16	-0.736044	0.217344	-3.38655	0.000707784	0.0340875	Erg28-domain containing protein
AGAP002075	94.3284	1.09093	0.322263	3.38523	0.000711182	0.0341029	serine/threonine-protein kinase TTK/MPS1
AGAP009424	1189.32	0.507679	0.150062	3.38312	0.00071668	0.0342184
AGAP012588	38.9689	-1.00108	0.297626	-3.36355	0.00076946	0.0364267
AGAP011603	2608.12	0.392505	0.116816	3.36002	0.000779375	0.0364267	Long-chain acyl-CoA synthetase [Source:UniProtKB/TrEMBL;Acc:A0A1S4H733]
AGAP002101	1112.95	0.401849	0.119592	3.36018	0.000778918	0.0364267	isoleucyl-tRNA synthetase
AGAP011425	676.343	0.552916	0.164493	3.36134	0.000775661	0.0364267	structural maintenance of chromosome 2
AGAP005753	114.448	1.13486	0.337558	3.36196	0.000773921	0.0364267	glucosyl/glucuronosyl transferases
AGAP009241	276.693	-0.750861	0.223626	-3.35766	0.000786042	0.0365445	cytochrome P450	CYP4C36
AGAP028210	289.516	0.467438	0.139299	3.35565	0.000791792	0.0365445	serine protease inhibitor (serpin) 13	SRPN13
AGAP012770	190.052	0.554493	0.165199	3.35652	0.000789296	0.0365445	molecular chaperone GrpE
AGAP029396	377.253	-0.429113	0.127985	-3.35284	0.000799861	0.0367637
AGAP003686	448.591	-0.399435	0.119355	-3.34661	0.000818052	0.0371375
AGAP005869	11550.2	-0.318376	0.095126	-3.34689	0.000817235	0.0371375
AGAP003137	509.673	0.452699	0.13519	3.34862	0.000812164	0.0371375	bromodomain adjacent to zinc finger domain protein 1A
AGAP001124	301.821	0.587231	0.175601	3.34411	0.000825464	0.0373211	Aminomethyltransferase [Source:UniProtKB/TrEMBL;Acc:Q7PWZ1]
AGAP005930	325.824	0.782206	0.234834	3.33088	0.000865704	0.0389813	Target of poxn
AGAP028946	30.8273	1.54187	0.463637	3.32559	0.000882323	0.0395688	Eukaryotic large subunit ribosomal RNA [Source:RFAM;Acc:RF02543]	LSU_rRNA_eukarya
AGAP028962	116.452	0.887157	0.266871	3.3243	0.000886419	0.0395922	Eukaryotic small subunit ribosomal RNA [Source:RFAM;Acc:RF01960]	SSU_rRNA_eukarya
AGAP006128	2848.76	0.250423	0.075369	3.32262	0.000891764	0.039671	protein AIR1/2
AGAP012571	1099.97	-0.521528	0.157064	-3.32047	0.00089866	0.0398178
AGAP000761	333.439	-0.473828	0.142889	-3.31607	0.000912938	0.0402893	glutathione S-transferase theta class 1	GSTT1
AGAP007312	814.341	0.581782	0.175533	3.31437	0.000918483	0.0403022
AGAP012400	108.123	0.877976	0.264949	3.31376	0.000920506	0.0403022	alpha-glucosidase
AGAP009381	66.0959	-0.764981	0.23108	-3.31046	0.000931411	0.0406191	Cellular retinaldehyde-binding protein [Source:UniProtKB/TrEMBL;Acc:A0A1S4H0Z1]
AGAP013359	39.8511	-0.912928	0.275985	-3.30789	0.000940014	0.0408335
AGAP003550	1289.2	0.68802	0.208139	3.30558	0.000947806	0.0410111	FHA domain-containing protein [Source:UniProtKB/TrEMBL;Acc:A0A1S4GIH4]
AGAP011660	950.296	-0.419579	0.12723	-3.29779	0.000974485	0.0420014
AGAP009521	2560.31	-0.34135	0.103581	-3.29548	0.000982542	0.0421846
AGAP008796	615.139	0.343595	0.104342	3.29297	0.000991348	0.0422352
AGAP001043	4141.75	0.441484	0.134036	3.29378	0.000988507	0.0422352	Armadillo segment polarity protein [Source:UniProtKB/Swiss-Prot;Acc:Q7QHW5]	arm
AGAP001096	1503.68	-0.579004	0.176067	-3.28854	0.00100707	0.0427406
AGAP007909	240.237	0.737903	0.224505	3.28679	0.00101335	0.042843	protocadherin-16/23
AGAP010365	328.631	-0.684266	0.208411	-3.28325	0.00102616	0.0432199
AGAP007732	820.402	-0.376576	0.114981	-3.27511	0.0010562	0.0441493	solute carrier family 17, member 5
AGAP007121	6669.05	-0.297231	0.090751	-3.27524	0.00105573	0.0441493	cytochrome b5 protein
AGAP000494	458.687	-0.664217	0.203041	-3.27135	0.00107036	0.0442401
AGAP003745	1093	0.491593	0.150184	3.27327	0.00106311	0.0442401
AGAP003434	926.247	0.544334	0.166341	3.2724	0.0010664	0.0442401	Condensin complex subunit 1 [Source:UniProtKB/TrEMBL;Acc:Q7QDI4]
AGAP001126	757.343	-0.507008	0.155153	-3.26779	0.0010839	0.0443039	defective proboscis extension response 8	dpr8
AGAP000736	136.658	0.560171	0.171406	3.2681	0.00108273	0.0443039
AGAP003758	71.587	0.942112	0.288122	3.26984	0.00107609	0.0443039
AGAP000323	947.076	0.566595	0.17365	3.26286	0.00110294	0.0449165
AGAP002274	5188.02	-0.25799	0.0793418	-3.25163	0.00114746	0.0465583
AGAP008273	1865.67	-0.327126	0.100691	-3.24879	0.00115896	0.0467696
AGAP002879	4156.66	0.302831	0.0932284	3.24826	0.00116111	0.0467696	cathepsin F
AGAP028964	45.0376	1.09534	0.337679	3.24372	0.00117978	0.0473494	Eukaryotic small subunit ribosomal RNA [Source:RFAM;Acc:RF01960]	SSU_rRNA_eukarya
AGAP007645	265.74	0.968861	0.29902	3.24012	0.00119479	0.0477788
AGAP002484	254.802	-0.428387	0.132361	-3.2365	0.00121004	0.0482146	Epidermal retinal dehydrogenase [Source:UniProtKB/TrEMBL;Acc:A0A1S4GF86]
AGAP012701	23.2058	-1.40014	0.432963	-3.23386	0.00122128	0.048488
AGAP004007	98.8322	-0.764309	0.236735	-3.22854	0.00124424	0.0488741
AGAP029290	129.235	-0.597228	0.184883	-3.23031	0.00123658	0.0488741
AGAP005721	1034.49	-0.397951	0.123224	-3.22949	0.0012401	0.0488741	chondroitin 4-sulfotransferase
AGAP007730	819.777	-0.526834	0.163384	-3.22452	0.00126186	0.0489546
AGAP005364	1827.53	-0.284973	0.0883902	-3.22404	0.00126397	0.0489546	protein BAT5
AGAP029608	1247.53	0.283281	0.0878618	3.22417	0.00126339	0.0489546
AGAP013073	112.202	0.688777	0.213481	3.22641	0.00125355	0.0489546
AGAP008716	178.539	0.817245	0.253633	3.22216	0.0012723	0.0491053
AGAP006531	208.427	-0.50754	0.157655	-3.21931	0.00128502	0.0491253	deoxyhypusine synthase
AGAP010420	1281.12	0.38878	0.120774	3.21906	0.00128612	0.0491253	valyl-tRNA synthetase
AGAP008369	385.542	1.14258	0.354768	3.22066	0.00127897	0.0491253
AGAP011827	4143.27	-0.287261	0.0893112	-3.21641	0.00129807	0.0492422	acetyl-CoA acyltransferase
AGAP003493	72.2086	1.07271	0.33351	3.21643	0.00129796	0.0492422	sugar transporter ERD6-like 6
AGAP011634	545.482	-0.400636	0.124786	-3.21058	0.00132465	0.0500792	Fumarylacetoacetate hydrolase domain containing 2A
AGAP004497	13080.7	-0.324938	0.101392	-3.20478	0.00135166	0.0509264
AGAP000822	372.866	-0.550342	0.171875	-3.20199	0.0013648	0.0509467
AGAP008387	452.055	-0.518565	0.161964	-3.20174	0.001366	0.0509467
AGAP010870	1625.86	-0.411605	0.128545	-3.20203	0.00136461	0.0509467	solute carrier family 27 (fatty acid transporter), member 1/4
AGAP012751	143.595	-0.616772	0.192741	-3.2	0.00137428	0.0510834
AGAP010404	995.787	-0.280561	0.0878266	-3.19448	0.00140081	0.0516488	glutathione S-transferase sigma class 1	GSTS1
AGAP005652	5478.14	0.263483	0.0825687	3.19107	0.00141746	0.0516488	ATP-dependent RNA helicase DDX5/DBP2
AGAP003619	8318.38	0.365109	0.114412	3.19117	0.001417	0.0516488	transcription elongation factor SPT6
AGAP006346	1188.43	0.389543	0.122011	3.19268	0.00140958	0.0516488	protein spinster homolog 2
AGAP011180	2464.63	0.440756	0.138099	3.1916	0.00141486	0.0516488	Jumonji domain-containing protein 2 [Source:UniProtKB/TrEMBL;Acc:A0A1S4H700]
AGAP009000	818.546	0.942211	0.294863	3.19542	0.00139627	0.0516488	Peptidase S1 domain-containing protein [Source:UniProtKB/TrEMBL;Acc:A0A1S4H0L6]
AGAP003654	74.8172	-0.641381	0.201087	-3.18957	0.00142486	0.0517076	putative calcitonin receptor 3	GPRCAL3
AGAP028932	31.1134	1.64979	0.517361	3.18885	0.00142841	0.0517076	Eukaryotic large subunit ribosomal RNA [Source:RFAM;Acc:RF02543]	LSU_rRNA_eukarya
AGAP001030	392.791	-0.42245	0.13253	-3.18758	0.00143468	0.0517652	syntaxin 4	Syx4
AGAP029504	674.801	0.558443	0.175272	3.18614	0.00144183	0.0518544
AGAP028832	119.992	1.3896	0.436456	3.18383	0.00145342	0.0521019	Eukaryotic large subunit ribosomal RNA [Source:RFAM;Acc:RF02543]	LSU_rRNA_eukarya
AGAP004249	1768.83	-0.456383	0.143473	-3.18097	0.00146783	0.0522804
AGAP002362	165.678	0.461312	0.14501	3.18125	0.00146639	0.0522804	ribonuclease P protein subunit p20
AGAP010972	2484.89	-0.275627	0.0867135	-3.17859	0.00147993	0.0525422
AGAP002599	28538.1	0.220874	0.0696106	3.173	0.00150873	0.0533938	polyubiquitin
AGAP007636	2068.47	0.370832	0.116952	3.1708	0.00152021	0.0536286	phosphatidate phosphatase LPIN
AGAP010572	2097.33	0.301127	0.094998	3.16983	0.0015253	0.0536372	protein LTV1
AGAP006718	912.971	0.652133	0.205882	3.16751	0.00153752	0.053896	excitatory amino acid transporter 2 isoform 2
AGAP012490	28.9103	-1.22755	0.388333	-3.16106	0.00157195	0.0547251
AGAP001021	1224.73	0.606514	0.19188	3.1609	0.0015728	0.0547251	dihydropyrimidine dehydrogenase (NADP+)
AGAP011707	73.3818	1.00517	0.318061	3.16031	0.00157599	0.0547251
AGAP008151	466.827	0.435976	0.138069	3.15768	0.00159032	0.05505	DNA-directed RNA polymerase III subunit RPC2
AGAP000131	321.921	0.623913	0.197728	3.1554	0.00160276	0.0553077
AGAP003903	435.494	0.390882	0.124046	3.15111	0.00162652	0.0557802	Required for meiotic nuclear division 1 homolog (S. cerevisiae)
AGAP000605	7.16551	2.36233	0.749683	3.15111	0.0016265	0.0557802
AGAP006054	117.124	-0.586933	0.186559	-3.1461	0.00165466	0.0560313
AGAP010180	584.571	-0.39453	0.125441	-3.14513	0.00166012	0.0560313	centrosomal protein CEP97
AGAP003647	1073.99	0.357515	0.113597	3.14721	0.00164835	0.0560313
AGAP000869	2670.44	0.404092	0.128493	3.14487	0.00166163	0.0560313	partitioning defective protein 3
AGAP006470	121.78	0.625566	0.198945	3.14441	0.0016642	0.0560313	Augmenter of liver regeneration
AGAP009363	50.8026	1.1603	0.368726	3.14679	0.00165074	0.0560313	cytochrome P450	CYP9M1
AGAP000067	574.202	-0.501074	0.159554	-3.14047	0.00168677	0.0563291
AGAP010177	186.427	0.497731	0.158503	3.14021	0.0016883	0.0563291	replication factor A3
AGAP028710	68.8573	1.18912	0.378546	3.14128	0.00168212	0.0563291
AGAP029523	2885.07	-0.440688	0.140425	-3.13824	0.00169966	0.056538	Cyclic nucleotide-binding domain-containing protein [Source:UniProtKB/TrEMBL;Acc:A0A453YZR4]
AGAP000234	553.818	0.401211	0.128094	3.13216	0.00173525	0.0575491
AGAP011905	203.032	-0.553878	0.176889	-3.13122	0.00174081	0.0575612	Glycoprotein endo-alpha-1,2-mannosidase [Source:UniProtKB/TrEMBL;Acc:A0A1S4H7S8]
AGAP029985	3667.45	-0.422248	0.135193	-3.12329	0.00178844	0.05896	NA	NA
AGAP007742	847.593	0.338503	0.108591	3.11723	0.00182561	0.0600069	E3 UFM1-protein ligase 1 homolog [Source:UniProtKB/Swiss-Prot;Acc:Q7Q373]
AGAP002039	435.456	-0.507982	0.16336	-3.10959	0.00187349	0.0608583
AGAP003207	4398.86	-0.34643	0.111345	-3.11131	0.00186261	0.0608583	signal peptide peptidase-like 3
AGAP010843	1208.64	0.383613	0.123363	3.10963	0.00187322	0.0608583
AGAP009197	653.044	0.591569	0.190215	3.10999	0.00187091	0.0608583	glutathione S-transferase epsilon class 3	GSTE3
AGAP005612	309.706	0.860899	0.277108	3.10673	0.00189169	0.0612698
AGAP029623	173.145	-0.57481	0.185453	-3.09949	0.00193854	0.062444
AGAP009750	1247.04	-0.312681	0.100885	-3.09939	0.00193922	0.062444	centrosomal protein CEP104
AGAP008433	9573.78	-0.465627	0.150536	-3.09312	0.00198065	0.0634157	RNA-binding protein 39 [Source:UniProtKB/TrEMBL;Acc:A0A1S4GYY7]
AGAP005632	1611.65	-0.259437	0.0838765	-3.09309	0.00198085	0.0634157	gamma-soluble NSF attachment protein
AGAP011546	4603.71	-0.304204	0.0984874	-3.08877	0.0020099	0.0641603
AGAP011319	673.794	0.447363	0.144912	3.08713	0.002021	0.0643293	Pacifastin-related peptide
AGAP004753	123.508	0.786449	0.255263	3.08094	0.00206348	0.0654932
AGAP029036	71.5879	1.19703	0.389051	3.07679	0.00209242	0.066222	Eukaryotic large subunit ribosomal RNA [Source:RFAM;Acc:RF02543]	LSU_rRNA_eukarya
AGAP011127	3074.85	0.266993	0.0868816	3.07307	0.00211872	0.0668633
AGAP028787	22.1339	1.43557	0.467278	3.0722	0.00212487	0.0668669	Eukaryotic large subunit ribosomal RNA [Source:RFAM;Acc:RF02543]	LSU_rRNA_eukarya
AGAP028954	45.3928	1.00675	0.328233	3.0672	0.00216076	0.0678038	Eukaryotic small subunit ribosomal RNA [Source:RFAM;Acc:RF01960]	SSU_rRNA_eukarya
AGAP010317	1733.79	-0.384663	0.125562	-3.06353	0.0021874	0.0684457
AGAP001411	2071.31	0.389539	0.127343	3.05898	0.00222092	0.0692989	BCL2/adenovirus E1B 19 kDa protein-interacting protein 3
AGAP004071	1518.15	0.351199	0.114963	3.05489	0.00225145	0.0700544	fimbrin
AGAP005363	494.667	0.50298	0.164896	3.05028	0.00228628	0.0709388
AGAP029301	19715.5	-0.381879	0.125457	-3.0439	0.0023353	0.0718678
AGAP007568	841.935	0.431379	0.141721	3.04385	0.00233569	0.0718678	condensin complex subunit 3
AGAP003418	194.081	1.01782	0.334282	3.0448	0.00232836	0.0718678	stearoyl-CoA desaturase (delta-9 desaturase)
AGAP028563	2369.56	-0.310084	0.101905	-3.04288	0.00234327	0.0719013
AGAP007783	313.255	0.677046	0.222774	3.03916	0.00237236	0.0725928
AGAP004666	177.579	-0.442463	0.145635	-3.03816	0.00238027	0.0726344
AGAP005461	50.8442	0.958473	0.315728	3.03575	0.00239936	0.0730157
AGAP003677	89.2557	-0.703405	0.23221	-3.02917	0.00245225	0.0740152
AGAP001582	590.434	-0.545312	0.179998	-3.02954	0.00244923	0.0740152
AGAP010198	345.698	0.957948	0.316141	3.03013	0.00244452	0.0740152	ribonucleoside-diphosphate reductase subunit M1
AGAP010580	143.437	0.510452	0.168641	3.02685	0.00247114	0.0743827
AGAP029559	76.7086	0.847414	0.280185	3.02448	0.00249059	0.0745621	C-type lectin (CTL) - mannose binding	CTLMA6
AGAP003913	16.2358	1.57458	0.520751	3.02367	0.00249725	0.0745621	Histone H2A [Source:UniProtKB/TrEMBL;Acc:Q7Q2C4]
AGAP007822	11.8879	2.46195	0.814226	3.02367	0.00249729	0.0745621
AGAP008217	25.3373	1.09601	0.362643	3.02228	0.00250876	0.0747029	cytochrome P450	CYP6Z3
AGAP005394	1433.77	-0.36786	0.121787	-3.02051	0.00252348	0.07494	MFS domain-containing protein [Source:UniProtKB/TrEMBL;Acc:Q7Q7B8]
AGAP003562	1079.82	0.311528	0.1032	3.01869	0.00253873	0.0751062
AGAP004479	1393.39	0.351232	0.116371	3.01822	0.00254264	0.0751062	reduction in cnn dots 1
AGAP010777	462.115	0.723202	0.239854	3.01518	0.00256826	0.0756611
AGAP012071	154.883	-0.527732	0.175158	-3.0129	0.00258767	0.0760309	lactoylglutathione lyase
AGAP012327	42.4379	-0.839049	0.278659	-3.01103	0.00260362	0.0762972
AGAP003785	392.606	0.395618	0.131468	3.00924	0.00261898	0.0765447	glucose dehydrogenase (acceptor)
AGAP008732	119.278	-0.678521	0.225734	-3.00585	0.00264844	0.0767218
AGAP003818	2485.97	-0.276323	0.0919271	-3.00589	0.00264801	0.0767218	DRN-tre
AGAP002137	55.7847	0.735904	0.244865	3.00535	0.00265274	0.0767218
AGAP012647	25.3495	1.82075	0.605758	3.00574	0.00264939	0.0767218	sulfotransferase
AGAP004675	10.8085	-1.72236	0.573417	-3.00367	0.00266741	0.0769451	putative muscarinic acetylcholine receptor 2	GPRMAC2
AGAP013115	226.845	0.798644	0.266012	3.00228	0.00267965	0.0770974
AGAP010537	217.439	0.449213	0.149731	3.00013	0.00269865	0.0774428	hexaprenyldihydroxybenzoate methyltransferase
AGAP009051	773.69	0.336045	0.112133	2.99684	0.00272796	0.0780817	lipopolysaccharide-induced TNF-alpha transcription factor (LITAF-like 1)	LL1
AGAP029757	793.25	-0.326297	0.109119	-2.99029	0.00278711	0.0791256	Acyl-coenzyme A oxidase [Source:UniProtKB/TrEMBL;Acc:A0A453Z119]
AGAP003242	885.494	0.266493	0.0891294	2.98996	0.00279016	0.0791256	RNA polymerase-associated protein LEO1
AGAP006379	89.815	0.801545	0.268107	2.98965	0.00279301	0.0791256	ATP-binding cassette transporter (ABC transporter) family A member 1	ABCA1
AGAP028881	97.5003	0.860049	0.287479	2.9917	0.0027743	0.0791256	Eukaryotic large subunit ribosomal RNA [Source:RFAM;Acc:RF02543]	LSU_rRNA_eukarya
AGAP000183	31.864	-1.06753	0.357492	-2.98617	0.00282495	0.0798266
AGAP009620	905.498	-0.347013	0.11624	-2.98533	0.00283275	0.0798432	reduction in cnn dots 4
AGAP010846	29.779	1.70953	0.573191	2.98248	0.0028592	0.0803842
AGAP001421	429.743	0.719433	0.241642	2.97726	0.00290833	0.0815584	replication factor A1
AGAP001316	43.4361	1.03872	0.349099	2.97542	0.00292585	0.0818424
AGAP003730	164.27	0.630363	0.212018	2.97316	0.00294754	0.0822415	neutral ceramidase
AGAP029578	1814.98	-0.346076	0.116539	-2.96962	0.00298165	0.0829844
AGAP007665	2162.06	-0.519552	0.175051	-2.96801	0.00299738	0.0830049
AGAP012280	2750.23	-0.312148	0.105154	-2.96849	0.00299264	0.0830049
AGAP002841	439.97	-0.428803	0.144532	-2.96683	0.00300889	0.0830718	pyridoxal phosphate phosphatase PHOSPHO2
AGAP002083	377.595	-0.326762	0.110161	-2.96623	0.00301479	0.0830718
AGAP004199	1576.28	-0.29409	0.0993132	-2.96124	0.00306404	0.0840107	solute carrier family 5 (sodium-coupled monocarboxylate transporter), member 8
AGAP009116	674.149	-0.277672	0.0937516	-2.96178	0.00305868	0.0840107	ER-derived vesicles protein ERV14
AGAP008036	1785.14	0.416994	0.141004	2.95732	0.00310329	0.0848769
AGAP003022	944.353	-0.371809	0.126023	-2.95033	0.00317433	0.0866061
AGAP013410	4302.98	0.514356	0.174581	2.94623	0.00321677	0.0875483
AGAP004743	1358.87	0.347888	0.118201	2.94318	0.00324861	0.0881981	Transmembrane emp24 domain-containing protein
AGAP010398	168.038	-0.768208	0.261326	-2.93965	0.00328582	0.0889903	Flavin-containing monooxygenase FMO GS-OX-like 1
AGAP009745	370.599	0.623098	0.212054	2.93839	0.00329926	0.0891364	Sugar transporter ERD6-like 4
AGAP002369	3622.2	-0.316154	0.10768	-2.93604	0.00332429	0.0894486	vesicular acetylcholine transporter
AGAP002250	69.2352	0.709445	0.241654	2.93579	0.00332697	0.0894486	calcium/calmodulin-dependent protein kinase kinase
AGAP006392	192.902	0.412097	0.140413	2.93489	0.00333662	0.089491	high mobility group protein 2-like 1
AGAP000432	258.905	-0.383112	0.130624	-2.93294	0.00335774	0.0898398
AGAP004598	85.2779	0.773422	0.26382	2.93163	0.00337185	0.0899999	Phosphoserine aminotransferase [Source:UniProtKB/TrEMBL;Acc:Q5TRW7]
AGAP003763	34.5935	1.06137	0.362628	2.92687	0.00342388	0.091169	juvenile hormone-inducible protein
AGAP007932	3289.39	-0.326955	0.111779	-2.92502	0.00344437	0.0914656	beat protein
AGAP011095	4329.37	-0.263619	0.0901552	-2.92406	0.00345499	0.0914656
AGAP028956	45.532	1.03636	0.354478	2.92363	0.00345979	0.0914656	Eukaryotic small subunit ribosomal RNA [Source:RFAM;Acc:RF01960]	SSU_rRNA_eukarya
AGAP007723	4463.51	-0.437001	0.14959	-2.92133	0.00348539	0.0917195	guanine nucleotide exchange factor DBS
AGAP002969	1927.31	0.458647	0.157042	2.92054	0.00349423	0.0917195	asparaginyl-tRNA synthetase
AGAP029481	675.227	0.762901	0.261201	2.92075	0.00349194	0.0917195
AGAP009054	141.725	0.505574	0.173537	2.91335	0.00357576	0.0936375	lipopolysaccharide-induced TNF-alpha transcription factor (LITAF-like 4)	LL4
AGAP007664	23.8934	-1.09933	0.377461	-2.91244	0.00358613	0.0936878	coiled-coil domain-containing protein 34
AGAP012532	67.0482	-0.70673	0.243318	-2.90455	0.00367784	0.0949637
AGAP009510	4338.57	-0.257168	0.0884578	-2.90724	0.00364639	0.0949637	malate dehydrogenase
AGAP005529	546.131	0.362292	0.124666	2.9061	0.00365969	0.0949637	Transmembrane BAX inhibitor motif-containing protein 4
AGAP028845	63.0422	1.25066	0.430441	2.90553	0.00366626	0.0949637	Eukaryotic large subunit ribosomal RNA [Source:RFAM;Acc:RF02543]	LSU_rRNA_eukarya
AGAP004263	7.71544	3.35898	1.1562	2.9052	0.00367023	0.0949637	takeout 1	TO1
AGAP009321	222	0.35627	0.122776	2.90179	0.0037104	0.0955817	General transcription factor 3C polypeptide 5 (transcription factor C subunit [Source:UniProtKB/TrEMBL;Acc:A0A1S4H0Q3]
AGAP012752	137.557	1.15757	0.399274	2.89918	0.00374142	0.0961571
AGAP003604	1295.81	-0.33941	0.117261	-2.89449	0.00379777	0.0973794
AGAP007601	56.6435	-0.737115	0.254955	-2.89116	0.00383822	0.0981892
AGAP010690	263.545	0.363051	0.125698	2.88827	0.00387363	0.0988668
AGAP012524	1044.77	-0.477807	0.165478	-2.88744	0.00388396	0.0989026
AGAP028825	27.1878	1.50045	0.519815	2.8865	0.00389551	0.0989692	Eukaryotic large subunit ribosomal RNA [Source:RFAM;Acc:RF02543]	LSU_rRNA_eukarya
AGAP005265	16.2808	1.66501	0.577974	2.88077	0.00396704	0.100326
AGAP008051	10.2818	1.79097	0.62159	2.88127	0.0039608	0.100326	sensory appendage protein 1	SAP1
AGAP002678	1354.32	-0.334483	0.116294	-2.8762	0.00402499	0.10156
AGAP011495	2090.43	0.412773	0.143573	2.87501	0.00404016	0.101711
AGAP029765	327.146	-0.412498	0.143568	-2.87318	0.00406359	0.102069	Polypeptide N-acetylgalactosaminyltransferase [Source:UniProtKB/TrEMBL;Acc:A0A453Z132]
AGAP012289	906.9	0.469972	0.163617	2.87239	0.00407384	0.102095
AGAP013404	740.773	-0.274715	0.0957025	-2.87051	0.00409807	0.10247
AGAP008227	1392.94	-0.437254	0.152479	-2.86763	0.00413558	0.103175	trehalose 6-phosphate synthase/phosphatase
AGAP008729	126.934	-0.4373	0.152594	-2.86578	0.00415978	0.103299	alkaline ceramidase
AGAP004608	2102.69	-0.270699	0.0944808	-2.86512	0.00416851	0.103299
AGAP028481	117.779	0.686901	0.239744	2.86514	0.00416827	0.103299
AGAP005318	27.9788	1.1146	0.389209	2.86377	0.00418636	0.10351
AGAP003066	801.657	-0.343997	0.120321	-2.859	0.00424984	0.104845	cytochrome P450	CYP304B1
AGAP002560	34.4119	-1.06497	0.372794	-2.85671	0.00428052	0.105367	odorant receptor obligate co-receptor (Orco, Or7)	Orco
AGAP007781	2655.5	0.427713	0.149817	2.85491	0.00430484	0.105497	eukaryotic translation initiation factor 4E-binding protein 1
AGAP003981	241.791	0.46261	0.162014	2.85537	0.00429863	0.105497
AGAP007581	649.184	-0.245664	0.0861669	-2.85102	0.00435786	0.106522	glycerol kinase
AGAP010854	673.561	0.813369	0.285349	2.85044	0.00436591	0.106522	solute carrier family 45, member 1/2/4
AGAP005254	9089.7	-0.458812	0.161297	-2.84453	0.00444773	0.10828	DNA fragmentation factor-related protein 2	Drep2
AGAP003128	202.7	0.450012	0.158529	2.83867	0.00453022	0.110047
AGAP011454	601.803	0.459919	0.162059	2.83797	0.00454021	0.110048	rotatin
AGAP011069	564.68	-0.570546	0.201361	-2.83345	0.00460484	0.110325
AGAP000192	88.5121	-0.525446	0.18544	-2.83351	0.00460399	0.110325	cytochrome P450	CYP4C26
AGAP007489	1249.35	-0.258214	0.0911163	-2.83389	0.0045985	0.110325
AGAP008667	5665.62	-0.248972	0.08783	-2.8347	0.0045868	0.110325	Hydroxysteroid (17-beta) dehydrogenase 4
AGAP009261	1668.49	0.357551	0.12621	2.833	0.0046114	0.110325	Rap guanine nucleotide exchange factor (GEF) 2
AGAP029657	922.982	0.359658	0.126875	2.83475	0.00458618	0.110325
AGAP028943	2734.75	0.831926	0.293772	2.83188	0.00462758	0.110473	Eukaryotic large subunit ribosomal RNA [Source:RFAM;Acc:RF02543]	LSU_rRNA_eukarya
AGAP029431	146.058	-0.514862	0.182113	-2.82715	0.00469641	0.111635
AGAP028846	44.152	1.3886	0.491135	2.82733	0.00469375	0.111635	Eukaryotic large subunit ribosomal RNA [Source:RFAM;Acc:RF02543]	LSU_rRNA_eukarya
AGAP013021	50.7231	-0.767432	0.271749	-2.82405	0.00474216	0.111936
AGAP002791	254.32	-0.358369	0.126916	-2.82366	0.00474784	0.111936	tRNA-dihydrouridine synthase 4
AGAP000576	1530.65	-0.272997	0.096698	-2.82319	0.00475485	0.111936
AGAP006992	532.066	0.405411	0.143518	2.82481	0.00473086	0.111936
AGAP000448	220.883	0.467441	0.165591	2.82287	0.00475958	0.111936	solute carrier family 25 (mitochondrial ornithine transporter) member 2/15
AGAP008265	1442.27	0.379093	0.134463	2.81932	0.00481252	0.112941	seryl-tRNA synthetase
AGAP003039	1454.61	-0.37735	0.133947	-2.81716	0.00484502	0.113224	organic cation transporter
AGAP028838	15.4363	1.46857	0.521244	2.81744	0.00484075	0.113224	Eukaryotic small subunit ribosomal RNA [Source:RFAM;Acc:RF01960]	SSU_rRNA_eukarya
AGAP004940	3041.68	-0.327883	0.116518	-2.81401	0.00489278	0.113792
AGAP001407	1225.27	0.32933	0.116998	2.81483	0.0048803	0.113792	26S proteasome regulatory subunit T4	Rpt4
AGAP004874	173.602	0.500389	0.177851	2.81353	0.00490015	0.113792
AGAP005138	401.559	-0.336907	0.119866	-2.81071	0.00494324	0.114553
AGAP006095	359.838	-0.84192	0.300052	-2.80591	0.00501742	0.115767	cuticular protein RR-1 family 106	CPR106
AGAP007836	899.452	-0.270459	0.0964101	-2.8053	0.00502698	0.115767	sodium-coupled monocarboxylate transporter 2
AGAP007919	2452.02	0.206524	0.0736187	2.80532	0.00502662	0.115767
AGAP004213	3221.48	-0.453449	0.161731	-2.80373	0.00505157	0.116092
AGAP005700	1946.5	0.24804	0.088617	2.79901	0.00512592	0.117556
AGAP011659	1520.99	-0.331946	0.118657	-2.79753	0.00514948	0.117853
AGAP029432	5.96605	-2.49612	0.892738	-2.79603	0.00517347	0.118158
AGAP007097	252.26	0.414822	0.148479	2.7938	0.00520922	0.118729	translation initiation factor eIF-2B subunit beta
AGAP029541	835.247	-0.454482	0.162727	-2.79292	0.00522352	0.118811	RRM domain-containing protein [Source:UniProtKB/TrEMBL;Acc:A0A453Z0U1]
AGAP012364	1803.39	-0.307141	0.110133	-2.78882	0.00529005	0.119587
AGAP005175	6030.02	0.328523	0.117791	2.78904	0.00528637	0.119587	acetyl-CoA carboxylase / biotin carboxylase
AGAP001011	134.802	0.622162	0.223071	2.78907	0.00528594	0.119587
AGAP011168	86.0718	-0.626153	0.224589	-2.788	0.00530348	0.119647
AGAP007573	1348.74	0.528029	0.189555	2.78562	0.00534247	0.120272	RAD54-like protein 2
AGAP011356	243.349	0.562548	0.20204	2.78434	0.00536375	0.120272
AGAP028856	97.0649	1.12906	0.405476	2.78453	0.00536048	0.120272	Eukaryotic large subunit ribosomal RNA [Source:RFAM;Acc:RF02543]	LSU_rRNA_eukarya
AGAP009142	14035.6	-0.30779	0.110778	-2.77843	0.00546216	0.122231
AGAP004531	38.9355	-1.10564	0.398103	-2.77728	0.0054816	0.122419	cathepsin B precursor
AGAP009382	12.5972	-1.46467	0.528142	-2.77326	0.00554981	0.123551
AGAP006955	729.63	-0.374664	0.135112	-2.77298	0.00555459	0.123551
AGAP010164	4474.13	-0.290165	0.104759	-2.76984	0.00560834	0.124496	protein withered, carnitine O-palmitoyltransferase	whd
AGAP011464	2269.85	-0.272512	0.0984086	-2.76919	0.00561964	0.124497
AGAP029563	1693.94	-0.417032	0.150735	-2.76666	0.00566341	0.125217
AGAP004604	2698.43	-0.483234	0.174758	-2.76517	0.00568933	0.125427
AGAP001617	1280.72	0.359864	0.130159	2.76481	0.00569558	0.125427	Ras-related protein Rab-7A
AGAP007604	834.59	-0.237889	0.0861178	-2.76236	0.00573849	0.126015
AGAP012334	61225.7	0.341143	0.123513	2.76199	0.00574501	0.126015	high mobility group protein D, isoform C
AGAP006738	25.1176	-0.998803	0.361952	-2.75949	0.0057892	0.126733
AGAP002497	4275.01	-0.299812	0.10879	-2.75589	0.00585324	0.127518
AGAP005327	2608.98	0.311465	0.113	2.75633	0.0058454	0.127518	ribonuclease UK114
AGAP002417	148.772	0.562666	0.204195	2.75554	0.00585961	0.127518	cytochrome P450	CYP4AR1
AGAP004612	477.859	-0.413923	0.150319	-2.75363	0.00589387	0.127956	phosphotransferase LOC123688
AGAP003431	2305.86	-0.291322	0.105815	-2.75313	0.00590282	0.127956	RUN and FYVE domain-containing 2
AGAP013732	157.783	-0.469796	0.170694	-2.75228	0.00591826	0.12804
AGAP003167	1056.22	0.26475	0.0964861	2.74392	0.00607108	0.13109	NAD(P) transhydrogenase
AGAP002938	15.9725	-1.30353	0.476425	-2.73607	0.00621777	0.133219
AGAP029257	899.167	-0.369422	0.135011	-2.73624	0.00621463	0.133219
AGAP007349	2729.08	0.265007	0.0968211	2.73708	0.00619872	0.133219
AGAP028870	324.787	0.993795	0.363116	2.73685	0.00620304	0.133219	Eukaryotic large subunit ribosomal RNA [Source:RFAM;Acc:RF02543]	LSU_rRNA_eukarya
AGAP000692	21.5232	-1.01024	0.369488	-2.73417	0.00625369	0.133319	cecropin anti-microbial peptide	CEC2
AGAP010215	295.065	-0.373885	0.136757	-2.73393	0.00625829	0.133319
AGAP001760	1059.33	-0.271039	0.0991393	-2.73392	0.00625854	0.133319	protein phosphatase 3, regulatory subunit
AGAP006065	141.539	0.777466	0.28467	2.73112	0.00631202	0.1342	DNA primase small subunit
AGAP013457	793.662	0.287626	0.105438	2.72793	0.00637341	0.135246	CDC-like kinase 2
AGAP011227	4588.33	-0.360269	0.132151	-2.72618	0.00640718	0.135443	Tartan
AGAP007599	1022.99	-0.330386	0.121164	-2.72677	0.00639567	0.135443	monolysocardiolipin acyltransferase
AGAP012045	26789.5	0.286396	0.105118	2.72453	0.00643936	0.135864	ATP-dependent RNA helicase DDX5/DBP2
AGAP008238	204.652	-0.526841	0.193565	-2.72177	0.00649329	0.136482
AGAP000756	6489.24	-0.241114	0.0885714	-2.72225	0.00648391	0.136482	carboxypeptidase M
AGAP029365	471.129	0.630629	0.23178	2.72081	0.00651215	0.13662
AGAP029669	1444.47	-0.286517	0.105338	-2.71997	0.00652879	0.13671
AGAP001051	807.918	-0.405692	0.149431	-2.71492	0.00662919	0.138209
AGAP029464	657.442	-0.357155	0.131535	-2.71528	0.00662205	0.138209
AGAP006042	8910.22	-0.170293	0.0627349	-2.71449	0.00663782	0.138209
AGAP005643	524.428	0.373856	0.137791	2.71321	0.00666352	0.138224	E3 ubiquitin-protein ligase RFWD3
AGAP001422	238.518	0.405316	0.149356	2.71376	0.00665237	0.138224
AGAP010318	173.512	-0.816318	0.301038	-2.71168	0.00669432	0.138604	guanine nucleotide-binding protein subunit beta-5
AGAP003717	1270.62	-0.276457	0.10203	-2.70958	0.00673692	0.13905	Twinfilin-1
AGAP005437	431.992	0.401904	0.148338	2.70938	0.00674097	0.13905
AGAP013342	230.694	-0.516834	0.191067	-2.70499	0.00683068	0.140638
AGAP010366	135.391	-0.660281	0.24434	-2.7023	0.00688607	0.141078
AGAP006542	715.941	0.272321	0.10083	2.70079	0.00691743	0.141078	cactin
AGAP009811	703.602	0.3093	0.114539	2.7004	0.00692571	0.141078	Cdk5rap3
AGAP002339	364.644	0.523808	0.193957	2.70064	0.00692054	0.141078	AN1-type zinc finger protein 2B
AGAP006387	117.626	0.717038	0.265503	2.70068	0.00691979	0.141078	DNA primase large subunit [Source:UniProtKB/TrEMBL;Acc:Q7Q5K2]
AGAP009374	22.1121	1.11755	0.413865	2.70026	0.00692843	0.141078	cytochrome P450	CYP9M1
AGAP011626	2043.04	0.193726	0.0717612	2.69959	0.00694245	0.141104	Mediator of RNA polymerase II transcription subunit 19 [Source:UniProtKB/TrEMBL;Acc:Q7PYX5]	Med19
AGAP000777	485.487	-0.385659	0.142958	-2.6977	0.00698198	0.141388
AGAP002340	7914.7	0.222377	0.0824215	2.69805	0.00697478	0.141388	Eukaryotic translation initiation factor 3 subunit A [Source:UniProtKB/Swiss-Prot;Acc:Q7PGE8]	eIF3a
AGAP003514	445.29	0.431501	0.160071	2.69568	0.00702452	0.14199
AGAP010934	248.869	0.517481	0.19235	2.69032	0.00713845	0.14403
AGAP007218	8517.27	0.184973	0.0688142	2.68801	0.00718799	0.144766	eukaryotic translation initiation factor 2, subunit 2 beta
AGAP013346	14.913	1.65332	0.61603	2.68382	0.00727857	0.146324	CHK domain-containing protein [Source:UniProtKB/TrEMBL;Acc:A0A1S4HBQ4]
AGAP012251	916.595	-0.326363	0.121646	-2.68289	0.00729887	0.146467	inorganic phosphate cotransporter
AGAP009459	284.244	0.672512	0.250894	2.68046	0.00735202	0.147266	cyclin-dependent kinase 1	cdk1
AGAP002466	653.303	-0.436416	0.162916	-2.67878	0.00738918	0.147567	potassium channel, subfamily K
AGAP028585	581.53	-0.28132	0.10505	-2.67797	0.00740702	0.147567
AGAP004309	399.808	0.421732	0.157481	2.67799	0.00740662	0.147567	solute carrier family 22
AGAP005866	391.227	-0.299431	0.111953	-2.67461	0.00748158	0.148519	glutamate decarboxylase
AGAP009993	769.918	0.313973	0.117385	2.67474	0.00747876	0.148519	RIO kinase 3
AGAP001684	67.6983	1.26655	0.47445	2.66951	0.00759619	0.150524	Alkaline phosphatase [Source:UniProtKB/TrEMBL;Acc:Q7PY02]
AGAP001194	2024.97	-0.355818	0.133388	-2.66755	0.00764064	0.151135
AGAP029910	9250.55	-0.35304	0.1324	-2.66646	0.00766544	0.151263
AGAP012247	83.1061	0.566856	0.212667	2.66547	0.0076881	0.151263	phosphoserine phosphatase
AGAP007178	667.45	0.810412	0.304009	2.66575	0.00768167	0.151263
AGAP028978	218.88	0.775537	0.291293	2.66239	0.00775871	0.152112	Eukaryotic small subunit ribosomal RNA [Source:RFAM;Acc:RF01960]	SSU_rRNA_eukarya
AGAP003252	124.871	0.802956	0.301573	2.66256	0.00775485	0.152112	CLIP-domain serine protease	CLIPB6
AGAP006574	709.175	0.268005	0.10074	2.66037	0.00780556	0.15276
AGAP001713	941.742	0.285488	0.107386	2.65851	0.00784867	0.153333	stearoyl-CoA desaturase (delta-9 desaturase)
AGAP012080	71.0167	0.634067	0.238564	2.65785	0.00786402	0.153362	Trafficking protein particle complex 5
AGAP008072	791.668	-0.353616	0.133197	-2.65484	0.00793464	0.154467
AGAP004367	3114.24	2.14983	0.810062	2.65391	0.00795656	0.154623
AGAP008363	344.565	-0.424227	0.160022	-2.65105	0.00802411	0.155662	cytochrome b5 outer mitochondrial membrane isoform
AGAP012888	58.7626	-0.580869	0.219227	-2.64963	0.00805805	0.155679
AGAP001312	3913.99	-0.238874	0.0901668	-2.64925	0.00806715	0.155679	succinyl-CoA synthetase alpha subunit
AGAP004641	342.402	0.317071	0.119669	2.64957	0.00805938	0.155679	ATP synthase mitochondrial F1 complex assembly factor 1
AGAP029869	8.94382	-1.76685	0.668487	-2.64306	0.00821604	0.156676
AGAP002894	415.964	-0.641439	0.242667	-2.64329	0.00821052	0.156676	cytochrome P450	CYP6Z4
AGAP008626	1040.34	-0.258673	0.0977962	-2.64503	0.00816847	0.156676	Androgen-induced 1
AGAP002729	4752.05	-0.221547	0.0837814	-2.64434	0.00818501	0.156676	Ras GTPase-activating protein 1
AGAP007494	6696.45	-0.197762	0.07477	-2.64494	0.00817047	0.156676
AGAP013352	91.7173	0.809258	0.306258	2.6424	0.00823198	0.156676
AGAP028901	102.23	0.830194	0.314131	2.64283	0.00822169	0.156676	Eukaryotic small subunit ribosomal RNA [Source:RFAM;Acc:RF01960]	SSU_rRNA_eukarya
AGAP012599	13.1217	1.32555	0.501281	2.64434	0.00818512	0.156676
AGAP003571	1230.41	-0.3438	0.130203	-2.64048	0.00827875	0.157216	threonine dehydratase
AGAP005715	1018.18	0.287423	0.108869	2.64008	0.00828872	0.157216	Autophagy-related protein 13 [Source:UniProtKB/TrEMBL;Acc:Q7Q6R5]
AGAP012489	16.1947	-1.1198	0.42454	-2.63767	0.00834768	0.158
AGAP007846	1909.39	0.432014	0.163813	2.63723	0.00835859	0.158
AGAP008242	137.855	0.520514	0.197523	2.63521	0.00840863	0.158432
AGAP003274	30.6047	0.99114	0.376123	2.63515	0.00841004	0.158432	solute carrier family 12 (sodium/potassium/chloride transporter), member 2
AGAP000481	602.69	-0.42693	0.162081	-2.63405	0.00843732	0.158676	cyanogenic beta-glucosidase
AGAP006104	1049.94	-0.331541	0.125915	-2.63305	0.00846229	0.158876	mitochondrial carnitine/acylcarnitine carrier protein
AGAP009434	706.418	-0.428058	0.16279	-2.62952	0.00855061	0.160263	Valacyclovir hydrolase
AGAP012534	58.2887	-0.612711	0.233202	-2.62739	0.00860432	0.160464
AGAP003911	9.84243	1.63269	0.621418	2.62737	0.00860485	0.160464	Histone H2A [Source:UniProtKB/TrEMBL;Acc:Q7Q2C6]
AGAP006827	10.6172	1.76853	0.672828	2.6285	0.00857632	0.160464
AGAP012240	1969.52	-0.214625	0.0817681	-2.6248	0.00867011	0.161018
AGAP010063	450.629	0.317907	0.121131	2.62448	0.00867816	0.161018
AGAP029242	182.315	0.914788	0.348456	2.62526	0.00865837	0.161018
AGAP011711	36.9472	0.79754	0.304099	2.62264	0.00872521	0.161621	transcription factor Tbx4
AGAP029556	221.979	-0.433801	0.165521	-2.62082	0.0087719	0.161966
AGAP005946	786.77	-0.336768	0.128527	-2.6202	0.00878772	0.161966
AGAP010253	1107.99	0.298482	0.11393	2.61987	0.00879631	0.161966	26S proteasome alpha 6 subunit	Prosalpha6
AGAP028996	98.0783	0.772526	0.294898	2.61964	0.00880233	0.161966	Eukaryotic small subunit ribosomal RNA [Source:RFAM;Acc:RF01960]	SSU_rRNA_eukarya
AGAP003414	517.571	-0.303545	0.115953	-2.61783	0.00884905	0.162555	3-hydroxyacyl-CoA dehydrogenase / 3-hydroxy-2-methylbutyryl-CoA dehydrogenase
AGAP005911	16460	-0.369966	0.141401	-2.61644	0.00888525	0.16295	guanine nucleotide-binding protein G(I)/G(S)/G(T) subunit beta-1
AGAP011219	499.361	0.520263	0.198892	2.61581	0.00890151	0.162979
AGAP010004	36.3672	-0.801944	0.306757	-2.61427	0.00894195	0.163305
AGAP009451	1891.15	-0.306324	0.117197	-2.61376	0.00895509	0.163305	Rhomboid-like protein [Source:UniProtKB/TrEMBL;Acc:A0A1S4H171]
AGAP011508	361.893	0.436524	0.167031	2.61344	0.00896357	0.163305
AGAP003296	1266.79	0.273733	0.104916	2.60907	0.00907877	0.165132	LETM1 and EF-hand domain-containing protein 1, mitochondrial precursor
AGAP029957	40.4329	-0.7097	0.27217	-2.60756	0.00911902	0.165592	NA	NA
AGAP012754	607.813	0.575676	0.220881	2.60627	0.0091535	0.165947	ubiquitin-conjugating enzyme E2 E1
AGAP011233	5.54677	-2.08602	0.800727	-2.60516	0.00918321	0.166213	MYND-type domain-containing protein [Source:UniProtKB/TrEMBL;Acc:A0A1S4H758]
AGAP002825	1431.1	-0.737698	0.283393	-2.60309	0.0092387	0.166386	prophenoloxidase 1	PPO1
AGAP001048	78.8583	-0.600146	0.230638	-2.60211	0.00926523	0.166386
AGAP006873	924.961	-0.377445	0.145152	-2.60035	0.00931295	0.166386	Ras-related protein Rab-8A
AGAP006344	680.718	-0.275704	0.105996	-2.60107	0.00929323	0.166386	RAG1-activating protein 1-like protein
AGAP011444	1208.51	0.263121	0.10108	2.6031	0.00923858	0.166386	20S proteasome subunit beta 7
AGAP001324	366.84	0.33867	0.130235	2.60044	0.00931032	0.166386	Erythroid differentiation-related factor 1
AGAP006661	101.171	0.623055	0.239598	2.60042	0.0093109	0.166386	kinetochore protein NDC80
AGAP028938	68.0573	1.14569	0.439933	2.60423	0.00920801	0.166386	Eukaryotic large subunit ribosomal RNA [Source:RFAM;Acc:RF02543]	LSU_rRNA_eukarya
AGAP002790	23077	-0.288616	0.111099	-2.59783	0.00938162	0.166539	amyloid beta A4 protein
AGAP001719	87.2429	0.589368	0.226801	2.59862	0.00936007	0.166539
AGAP004807	15.75	1.23605	0.475772	2.59799	0.00937708	0.166539	galectin 7	GALE7
AGAP010531	6.07955	2.94136	1.13176	2.59893	0.00935136	0.166539	fibrinogen-related protein 7
AGAP000079	274.824	-0.56263	0.216817	-2.59495	0.00946046	0.167135
AGAP008274	749.889	0.427614	0.164774	2.59516	0.00945474	0.167135	snail, invertebrate
AGAP003583	9.84188	1.78311	0.686988	2.59554	0.0094442	0.167135	L-iditol 2-dehydrogenase
AGAP005782	532.972	0.300128	0.115929	2.58889	0.0096286	0.169564	arsenical pump-driving ATPase	ASNA1
AGAP007477	127.185	0.530881	0.205051	2.58902	0.00962501	0.169564	replication factor C subunit 2/4
AGAP005009	75.1861	0.59025	0.228204	2.5865	0.00969564	0.170474	Pyrroline-5-carboxylate reductase [Source:UniProtKB/TrEMBL;Acc:Q7PPH9]
AGAP009776	170.602	-0.524515	0.202872	-2.58545	0.00972517	0.170722	anoctamin-10
AGAP000484	521.044	-0.276679	0.107143	-2.58233	0.00981348	0.171755	homeobox protein Nkx-1
AGAP008680	1996.79	0.238663	0.0924235	2.58228	0.00981503	0.171755	ubiquitin-conjugating enzyme E2 R
AGAP028862	17.0989	1.26841	0.491468	2.58087	0.00985513	0.172185	Eukaryotic small subunit ribosomal RNA [Source:RFAM;Acc:RF01960]	SSU_rRNA_eukarya
AGAP010397	765.888	-0.373507	0.144767	-2.58007	0.00987812	0.172315	protein N-terminal methyltransferase
AGAP029291	158.282	-0.448001	0.173763	-2.57823	0.0099309	0.172814
AGAP000559	129.8	0.533017	0.206757	2.57798	0.00993793	0.172814
AGAP004773	255.991	-0.46909	0.182011	-2.57726	0.00995877	0.172905	pyruvate dehydrogenase E1 component subunit alpha, mitochondrial
AGAP028112	99.3997	1.04902	0.407203	2.57616	0.00999046	0.173184
AGAP006340	1639.13	0.446603	0.173409	2.57544	0.0100114	0.173275	misshapen/NIK-related kinase
AGAP008804	1240.99	-0.234049	0.0909128	-2.57443	0.0100404	0.173507	peroxin 19	Pex19
AGAP010433	225.056	-0.416138	0.161935	-2.56978	0.0101762	0.175579
AGAP005407	195.792	0.701134	0.272912	2.56908	0.0101969	0.175662
AGAP007687	1200.07	-0.321807	0.125313	-2.56804	0.0102277	0.175767	oxysterol-binding protein
AGAP007530	933.135	0.302871	0.11795	2.5678	0.0102347	0.175767
AGAP000105	448.545	0.269737	0.105113	2.56616	0.0102832	0.176327
AGAP007874	932.682	0.273222	0.106558	2.56406	0.0103454	0.17712	CWC22 spliceosome-associated protein homolog
AGAP011531	156.84	0.513539	0.200401	2.56256	0.0103904	0.177616	Selenium-binding protein 2
AGAP003517	778.715	0.253103	0.0989028	2.55911	0.0104941	0.179112	phenylalanyl-tRNA synthetase beta chain
AGAP007044	120.396	-0.509673	0.199321	-2.55705	0.0105564	0.179898	potassium channel tetramerisation domain containing 1
AGAP029773	296.357	0.749145	0.293153	2.55547	0.0106044	0.180437
AGAP012808	29.9198	1.09594	0.429011	2.55456	0.0106321	0.180632
AGAP006807	273.053	-0.418933	0.164196	-2.55142	0.0107285	0.180909	cysteamine dioxygenase
AGAP000874	4038.14	-0.33432	0.131	-2.55205	0.010709	0.180909
AGAP009291	2021.45	0.280114	0.109768	2.55187	0.0107148	0.180909	Coatomer subunit gamma
AGAP003636	728.666	0.575168	0.225322	2.55264	0.0106909	0.180909	inositol oxygenase
AGAP003967	119.302	0.63776	0.249968	2.55137	0.0107301	0.180909	DNA-dependent protein kinase catalytic subunit
AGAP003024	411.431	-0.357142	0.140012	-2.5508	0.0107477	0.180931
AGAP028963	45.9272	1.05653	0.414334	2.54995	0.0107739	0.181096	Eukaryotic large subunit ribosomal RNA [Source:RFAM;Acc:RF02543]	LSU_rRNA_eukarya
AGAP001208	3756.8	-0.273687	0.107409	-2.54807	0.0108321	0.181799
AGAP007396	1312.21	0.281577	0.110555	2.54694	0.0108672	0.182112	epsin
AGAP009404	27.6012	-0.871435	0.342244	-2.54624	0.0108892	0.182204	N-acetyllactosaminide beta-1,3-N-acetylglucosaminyltransferase
AGAP007736	643.071	-0.326614	0.128339	-2.54494	0.0109298	0.182569
AGAP029894	1029.56	0.525024	0.206338	2.54448	0.0109439	0.182569
AGAP008037	305.539	0.320901	0.126201	2.54277	0.0109977	0.18319	KDEL (Lys-Asp-Glu-Leu) containing 1, isoform CRA_a
AGAP005853	300.275	0.370773	0.145922	2.5409	0.0110567	0.183622	four way stop
AGAP004551	3593.23	0.395105	0.15548	2.5412	0.0110472	0.183622	gamma-interferon-inducible lysosomal thiol reductase	GILT1
AGAP011115	3030.68	-0.170219	0.0670547	-2.53851	0.0111326	0.184604
AGAP008133	195.714	0.751969	0.296455	2.53653	0.0111956	0.185372	Retinaldehyde binding protein 1 [Source:UniProtKB/TrEMBL;Acc:A0A1S4GY47]
AGAP002972	1155.93	-0.51224	0.202183	-2.53355	0.0112914	0.186124	nicotinic acetylcholine receptor subunit alpha 2	alpha2
AGAP012087	1961.04	0.244217	0.0963846	2.53378	0.0112839	0.186124	7SK snRNA methylphosphate capping enzyme
AGAP003168	788.337	0.534773	0.211075	2.53357	0.0112907	0.186124	Isocitrate dehydrogenase [NADP] [Source:UniProtKB/TrEMBL;Acc:Q7PQQ3]
AGAP028984	13.7029	1.43261	0.565758	2.53219	0.0113351	0.186566	Eukaryotic large subunit ribosomal RNA [Source:RFAM;Acc:RF02543]	LSU_rRNA_eukarya
AGAP000341	330.294	-0.372755	0.14744	-2.52817	0.0114657	0.188237	Galectin [Source:UniProtKB/TrEMBL;Acc:Q7QF77]
AGAP002891	489.336	-0.282423	0.111717	-2.52803	0.0114706	0.188237	putative metabotropic glutamate receptor 4	GPRMGL4
AGAP008657	563.913	0.365955	0.144849	2.52646	0.0115218	0.188798
AGAP028554	303.659	-0.310271	0.122841	-2.52579	0.0115438	0.188878
AGAP005115	962.104	0.410688	0.162645	2.52506	0.0115678	0.188992
AGAP004825	283.661	0.689576	0.273358	2.52261	0.0116488	0.190035
AGAP000198	2389.88	0.398428	0.158033	2.52117	0.0116965	0.190252	Chitinase [Source:UniProtKB/TrEMBL;Acc:A0A1S4G846]	Cht5-5
AGAP003762	4.46122	2.21652	0.879073	2.52143	0.0116879	0.190252
AGAP003198	501.638	-0.521417	0.206995	-2.51899	0.0117693	0.190877
AGAP029674	720.557	0.286903	0.113885	2.51924	0.0117608	0.190877
AGAP003601	519.388	0.318773	0.126634	2.51727	0.0118268	0.191249	alpha-1,2-mannosyltransferase
AGAP010837	297.057	0.472565	0.187706	2.51757	0.0118166	0.191249
AGAP012893	228.535	0.524624	0.208538	2.51573	0.0118787	0.191529
AGAP012996	21.6146	1.41415	0.562111	2.51579	0.0118766	0.191529	juvenile hormone-inducible protein
AGAP028879	32.548	0.768488	0.305574	2.5149	0.0119066	0.1917	Eukaryotic small subunit ribosomal RNA [Source:RFAM;Acc:RF01960]	SSU_rRNA_eukarya
AGAP011609	2919.76	-0.25505	0.101469	-2.51357	0.0119515	0.192143	DBH-like monooxygenase protein 1 [Source:UniProtKB/TrEMBL;Acc:A0A1S4H735]
AGAP000731	1333.69	-0.330505	0.131524	-2.51288	0.011975	0.192242
AGAP008310	142.84	0.68226	0.271592	2.51208	0.0120023	0.192402
AGAP013725	358.986	-0.310536	0.123697	-2.51045	0.0120579	0.192735	HemK methyltransferase family member 1 [Source:UniProtKB/TrEMBL;Acc:A0A1S4HDI5]
AGAP028141	1494.3	0.422701	0.168373	2.5105	0.0120561	0.192735
AGAP012335	1325.04	0.356406	0.142143	2.50737	0.0121632	0.193588	structure-specific recognition protein 1
AGAP010133	1472.18	0.436393	0.17408	2.50685	0.0121812	0.193588	Class B Scavenger Receptor (CD36 domain).	SCRPQ2
AGAP028477	704.064	0.452955	0.180683	2.5069	0.0121795	0.193588
AGAP007684	303.649	0.518401	0.206697	2.50803	0.0121407	0.193588	Tubulointerstitial nephritis antigen
AGAP003844	567.412	-0.317543	0.126699	-2.50627	0.0122013	0.19363	Class b basic helix-loop-helix protein
AGAP000538	1099.23	0.770951	0.307858	2.50424	0.0122715	0.194465	cuticular protein TWDL family (TWDL9)	TWDL9
AGAP005589	766.567	-0.304981	0.121849	-2.50295	0.0123163	0.194897
AGAP012328	22.7597	-0.857512	0.34308	-2.49945	0.0124385	0.196227
AGAP000743	257.81	-0.389515	0.155854	-2.49924	0.0124462	0.196227
AGAP010715	1499.3	0.431274	0.172612	2.49852	0.0124712	0.196227	Anillin/rhotekin
AGAP009103	5.56259	1.94362	0.77786	2.49867	0.0124659	0.196227
AGAP028137	26.3199	-1.11154	0.445856	-2.49305	0.0126651	0.198151	cuticular protein (putative) CPLCP17	CPLCP17
AGAP006389	2187.96	-0.257557	0.103269	-2.49405	0.0126296	0.198151	ribonuclease kappa
AGAP004366	1948.44	-0.227506	0.0912315	-2.49372	0.0126411	0.198151	1-pyrroline-5-carboxylate dehydrogenase [Source:UniProtKB/TrEMBL;Acc:Q7QA89]
AGAP000768	6065.99	-0.216052	0.0866461	-2.4935	0.0126492	0.198151	Septin 4 [Source:UniProtKB/TrEMBL;Acc:A0A1S4G9T6]
AGAP000329	1147.81	-0.361932	0.145295	-2.49101	0.0127379	0.198171	nicotinic acetylcholine receptor subunit alpha 3	alpha3
AGAP006729	1219.85	-0.350971	0.140885	-2.49118	0.012732	0.198171	Ester hydrolase C11orf54
AGAP003596	615.752	-0.332178	0.133318	-2.49163	0.012716	0.198171
AGAP011174	1150.6	0.248467	0.0997017	2.4921	0.0126989	0.198171	26S proteasome regulatory subunit T1 [Source:UniProtKB/TrEMBL;Acc:Q7QHG0]	Rpt1
AGAP001302	1253.47	0.227926	0.0916112	2.48797	0.0128476	0.199597	RNA polymerase II-associated factor 1
AGAP002294	19.6315	1.51189	0.607945	2.48689	0.0128865	0.199921	histidyl-tRNA synthetase
AGAP006944	6526.53	0.166122	0.0668168	2.48623	0.0129106	0.200015	Eukaryotic translation initiation factor 3 subunit E [Source:UniProtKB/Swiss-Prot;Acc:Q7QIL8]	eIF3e
AGAP010261	2428.71	-0.343094	0.138032	-2.48562	0.0129326	0.200075
AGAP007403	96.1784	-0.51222	0.206271	-2.48324	0.0130194	0.200604
AGAP000049	2920.41	-0.244559	0.0984759	-2.48344	0.0130121	0.200604
AGAP013758	44.8358	0.744585	0.29985	2.48319	0.0130211	0.200604	xanthine dehydrogenase
AGAP004427	65.0289	0.894821	0.361025	2.47856	0.0131914	0.202946	tubulin monoglycylase TTLL15
AGAP010096	658.036	-0.369025	0.149034	-2.47612	0.013282	0.203212
AGAP010714	3712.34	-0.258093	0.104215	-2.47655	0.0132657	0.203212	very-long-chain enoyl-CoA reductase
AGAP029627	970.831	0.50042	0.202092	2.4762	0.0132788	0.203212
AGAP028912	169.685	0.984014	0.39734	2.4765	0.0132677	0.203212	Eukaryotic large subunit ribosomal RNA [Source:RFAM;Acc:RF02543]	LSU_rRNA_eukarya
AGAP000120	1412.46	-0.270792	0.109483	-2.47338	0.0133841	0.204249	tubulin folding cofactor B
AGAP007626	384.75	0.282324	0.114148	2.47331	0.0133867	0.204249	WD repeat-containing protein 61
AGAP011875	4828.51	0.236873	0.0958668	2.47085	0.0134791	0.205093
AGAP029633	4536.99	0.299331	0.121145	2.47086	0.013479	0.205093	hexokinase	Hex-A
AGAP012296	37.2545	0.729863	0.295554	2.46948	0.013531	0.205601	cytochrome P450	CYP9J5
AGAP029592	856.832	0.522888	0.211788	2.46893	0.0135519	0.205636
AGAP029605	3561.8	0.21256	0.086153	2.46724	0.0136159	0.206325
AGAP003801	92.009	0.642457	0.260451	2.4667	0.0136363	0.206335
AGAP006430	2355.51	0.70615	0.286326	2.46624	0.0136538	0.206335	C-type lectin (CTL) - galactose binding	CTLGA2
AGAP029726	135.2	0.516435	0.209453	2.46564	0.0136769	0.206401
AGAP005374	684.216	0.427449	0.173485	2.4639	0.0137434	0.206841
AGAP003268	634.075	0.446301	0.181111	2.46424	0.0137302	0.206841	SAM domain-containing protein [Source:UniProtKB/TrEMBL;Acc:Q7QKK2]
AGAP004659	3403.77	-0.600714	0.243905	-2.4629	0.0137818	0.207139	Homeotic antennapedia protein
AGAP009190	1135.82	-0.252973	0.1028	-2.46082	0.0138621	0.20799	Glutathione S-transferase epsilon class 8 [Source:UniProtKB/TrEMBL;Acc:A0A1S4H148]	GSTE8
AGAP008707	199.552	0.380509	0.15465	2.46046	0.013876	0.20799	Maf-like protein yceF 1
AGAP000493	161.236	-0.907738	0.369163	-2.45891	0.013936	0.208044
AGAP010056	1835.58	0.416363	0.169317	2.45907	0.0139296	0.208044	hexosaminidase
AGAP002181	70.221	0.997592	0.40557	2.45973	0.0139042	0.208044
AGAP008511	22.7148	-0.874967	0.355971	-2.45798	0.0139722	0.208305	ionotropic receptor IR21a	IR21a
AGAP028011	1074.87	-0.278398	0.11341	-2.45479	0.0140966	0.209876
AGAP004991	1522.32	0.255895	0.104445	2.45006	0.0142834	0.212372	20S proteasome subunit beta 6
AGAP006057	133.418	-0.411982	0.168237	-2.44882	0.0143325	0.212816	multiple coagulation factor deficiency 2
AGAP006046	856.386	0.317439	0.129734	2.44685	0.014411	0.213696	mediator of RNA polymerase II transcription subunit 23	Med23
AGAP028911	46.1244	0.790701	0.323312	2.44563	0.0144598	0.214133	Eukaryotic small subunit ribosomal RNA [Source:RFAM;Acc:RF01960]	SSU_rRNA_eukarya
AGAP009810	221.669	0.338049	0.138263	2.44496	0.0144867	0.214245	peptidyl-prolyl isomerase E (cyclophilin E)
AGAP001661	475.896	-0.413225	0.169412	-2.43917	0.0147209	0.216392
AGAP011459	255.817	-0.345275	0.141635	-2.43777	0.0147782	0.216392
AGAP004396	1460.19	-0.31401	0.128849	-2.43705	0.0148077	0.216392	acetyl-CoA hydrolase/transferase (Precursor)
AGAP009071	2879.98	-0.231298	0.0948792	-2.43781	0.0147764	0.216392
AGAP006165	6353.15	0.287099	0.117801	2.43715	0.0148037	0.216392	E1A-binding protein p400
AGAP007603	602.018	0.383421	0.157295	2.43759	0.0147855	0.216392
AGAP009107	132.706	0.420424	0.172276	2.44041	0.0146707	0.216392
AGAP001712	95.3583	0.498936	0.204685	2.43757	0.0147862	0.216392	actin related protein 2/3 complex, subunit 3
AGAP003699	71.0757	0.659557	0.270456	2.43869	0.0147407	0.216392	beta-1,4-N-acetylglucosaminyltransferase
AGAP011507	130.427	-0.438801	0.180208	-2.43497	0.014893	0.217352
AGAP009435	234.87	-0.345203	0.141819	-2.43411	0.0149286	0.217585
AGAP009215	10.8666	-1.36813	0.56274	-2.43119	0.0150494	0.218196	CLIP-domain serine protease	CLIPB18
AGAP007789	191.052	-0.377678	0.155315	-2.43169	0.0150284	0.218196
AGAP009238	4424.69	-0.323892	0.133209	-2.43146	0.0150381	0.218196
AGAP005174	465.619	0.321767	0.1323	2.43211	0.0150112	0.218196	nucleoporin SEH1
AGAP013047	1011.54	-0.35259	0.145232	-2.42777	0.0151919	0.219975
AGAP001174	5603.51	-0.237022	0.0977357	-2.42514	0.0153026	0.220452	14.5 kDa salivary peptide
AGAP005640	737.012	0.275177	0.113458	2.42536	0.0152931	0.220452	pre-mRNA-processing factor 6
AGAP011058	82.59	0.490442	0.202236	2.42509	0.0153044	0.220452
AGAP002738	37.677	1.02888	0.424039	2.42638	0.0152505	0.220452	Class B Scavenger Receptor (CD36 domain).	SCRB5
AGAP001190	6.99627	-2.1021	0.867394	-2.42347	0.0153729	0.220481	Female reproductive tract protease GLEANR_896 [Source:UniProtKB/TrEMBL;Acc:A0A1S4GBU1]
AGAP008297	1216.75	0.325501	0.134329	2.42316	0.0153861	0.220481	leucyl-tRNA synthetase
AGAP008912	1009.79	0.493136	0.203442	2.42397	0.015352	0.220481	Rac GTPase-activating protein 1
AGAP028948	4.8344	2.52306	1.04091	2.42391	0.0153545	0.220481	Eukaryotic large subunit ribosomal RNA [Source:RFAM;Acc:RF02543]	LSU_rRNA_eukarya
AGAP001807	53.1864	-0.714272	0.294985	-2.42138	0.0154615	0.220705	G_PROTEIN_RECEP_F1_2 domain-containing protein [Source:UniProtKB/TrEMBL;Acc:A0A1S4GD36]
AGAP003879	1148.19	0.20699	0.0854658	2.4219	0.0154396	0.220705	vacuolar H+ ATPase AC45 accessory subunit	VhaAC45
AGAP012160	207.842	0.485794	0.200612	2.42156	0.0154539	0.220705	kinetochore-associated protein 1
AGAP010613	1578.35	0.313845	0.129683	2.4201	0.0155162	0.221201
AGAP008857	328.027	0.278308	0.1151	2.41797	0.0156076	0.222217	COP9 signalosome complex subunit 8
AGAP011589	51.7385	-0.731464	0.302724	-2.41627	0.0156802	0.222346
AGAP011394	484.066	-0.255577	0.10579	-2.41589	0.0156969	0.222346
AGAP010625	319.822	0.343434	0.142152	2.41596	0.0156937	0.222346
AGAP009641	335.409	0.403045	0.16674	2.41721	0.01564	0.222346	kelch-like protein diablo
AGAP008332	178.285	0.576828	0.238863	2.41489	0.0157398	0.222669	replication factor A2
AGAP009417	277.317	-0.43721	0.181164	-2.41334	0.0158071	0.222928
AGAP001064	2162.32	0.224015	0.0928338	2.41308	0.0158185	0.222928	Transmembrane emp24 domain-containing protein 10 precursor
AGAP004521	1580.07	0.280671	0.116272	2.41391	0.0157823	0.222928	SNW domain-containing protein 1
AGAP006363	334.146	-0.448962	0.186199	-2.41119	0.0159004	0.223754	vitamin K-dependent gamma-carboxylase
AGAP004524	2809.23	-0.242318	0.100513	-2.4108	0.0159175	0.223754
AGAP002936	19.9917	-1.37152	0.569566	-2.40801	0.0160398	0.22377
AGAP005223	1618.75	-0.330495	0.137236	-2.40822	0.0160306	0.22377	Lipocln_cytosolic_FA-bd_dom domain-containing protein [Source:UniProtKB/TrEMBL;Acc:Q7Q9I2]
AGAP010286	596.658	-0.330394	0.137206	-2.40802	0.0160395	0.22377
AGAP004244	1647.64	-0.182213	0.0756139	-2.40978	0.0159622	0.22377	Rolling pebbles
AGAP007689	663.165	0.346199	0.143745	2.40842	0.0160216	0.22377
AGAP002842	12.6379	2.30073	0.954794	2.40966	0.0159675	0.22377	CLIPD1 protein
AGAP028788	22.7673	1.74133	0.723862	2.40561	0.0161455	0.224961	Eukaryotic large subunit ribosomal RNA [Source:RFAM;Acc:RF02543]	LSU_rRNA_eukarya
AGAP006821	2422.4	-0.237874	0.0989161	-2.4048	0.0161811	0.225174	acetyl-CoA acyltransferase 2
AGAP011191	38.3644	0.862654	0.358852	2.40393	0.0162199	0.22543
AGAP003780	421.871	1.40065	0.582796	2.40333	0.0162467	0.22552
AGAP002441	77.7378	-0.591965	0.246365	-2.4028	0.0162703	0.225564	Neprilysin, neutral endopeptidase 5 [Source:UniProtKB/TrEMBL;Acc:A0A1S4GF43]
AGAP008362	199.93	0.522173	0.217579	2.39992	0.0163985	0.227058	kelch-like protein 2/3
AGAP013760	247.886	0.320745	0.133675	2.39943	0.0164204	0.227078
AGAP005456	6.2531	-2.18604	0.912523	-2.3956	0.0165933	0.228106	cuticular protein RR-1 family 15	CPR15
AGAP000621	3326.23	-0.424255	0.177107	-2.39547	0.016599	0.228106	carboxypeptidase A1
AGAP004158	258.134	-0.295721	0.123455	-2.39538	0.0166029	0.228106
AGAP000530	126.887	0.443953	0.185302	2.39583	0.0165827	0.228106	Werner Syndrome-like exonuclease
AGAP011448	232.797	0.549625	0.229285	2.39713	0.0165241	0.228106	Flap endonuclease 1 [Source:UniProtKB/Swiss-Prot;Acc:Q7Q323]	fen1
AGAP012586	51.4639	0.947481	0.395601	2.39504	0.0166184	0.228106	Histone H4 [Source:UniProtKB/TrEMBL;Acc:Q7PCX0]
AGAP007313	262.181	0.332481	0.138865	2.39427	0.0166535	0.228215
AGAP008539	115.253	0.88369	0.369133	2.39396	0.0166675	0.228215	Translocase of inner mitochondrial membrane 44
AGAP006774	1812.91	-0.332036	0.13878	-2.39253	0.0167328	0.228729	FCH and double SH3 domains protein 2
AGAP003342	127.217	0.917182	0.3834	2.39223	0.0167464	0.228729
AGAP028389	12445.1	-0.448179	0.18756	-2.38953	0.01687	0.230087	NADH dehydrogenase subunit 1 [Source:European Nucleotide Archive;Acc:ND1]	ND1
AGAP012288	172.762	0.872909	0.365363	2.38915	0.0168873	0.230087	Van gogh
AGAP003669	3567.31	-0.245504	0.102841	-2.38721	0.0169766	0.23092	homeobox protein MSX
AGAP013204	107.03	0.497414	0.208391	2.38692	0.0169901	0.23092
AGAP000430	668.125	-0.415255	0.174242	-2.38321	0.0171625	0.232333
AGAP004153	353.466	-0.289135	0.121284	-2.38395	0.017128	0.232333	serine palmitoyltransferase small subunit A
AGAP009032	577.335	-0.267108	0.112081	-2.38318	0.0171639	0.232333	Ezrin-binding protein pace-1
AGAP012261	1094.6	-0.227165	0.0953502	-2.38243	0.017199	0.232333	UDP-glucose 4-epimerase
AGAP004174	519.685	0.368281	0.15457	2.38261	0.0171902	0.232333
AGAP029953	16.9715	-1.35374	0.568565	-2.38097	0.0172669	0.232459	NA	NA
AGAP029641	405.237	-0.332941	0.139815	-2.3813	0.0172515	0.232459
AGAP010267	1362.02	0.306611	0.128793	2.38065	0.0172821	0.232459	glutaminyl-tRNA synthetase
AGAP001949	436.965	0.631104	0.265121	2.38043	0.0172923	0.232459
AGAP004069	337.598	-0.409178	0.171988	-2.37911	0.0173544	0.232792	dipeptidase 2
AGAP007667	984.699	0.286315	0.12035	2.37901	0.017359	0.232792	sugar transporter ERD6-like 4
AGAP006797	256.678	-0.38067	0.160186	-2.37643	0.017481	0.234144	double-strand break repair protein MRE11
AGAP010723	677.67	0.320661	0.135069	2.37406	0.0175935	0.235366
AGAP001671	214.867	0.688946	0.290419	2.37225	0.0176801	0.236239	forkhead box protein A2, hepatocyte nuclear factor 3-beta
AGAP008508	433.303	0.582005	0.245441	2.37127	0.0177272	0.236584
AGAP007314	1203.62	-0.300002	0.126644	-2.36886	0.017843	0.237842
AGAP028030	622.105	-0.375207	0.158447	-2.36803	0.0178829	0.238087
AGAP009308	363.441	-0.41907	0.177095	-2.36636	0.0179639	0.238593
AGAP012352	1934.4	-0.303278	0.128146	-2.36666	0.0179492	0.238593	Niemann-Pick C2 protein
AGAP006144	70.7175	-0.664245	0.280806	-2.36549	0.018006	0.238866	Envelysin
AGAP012325	119.809	-0.475454	0.201209	-2.36299	0.0181284	0.240123	odorant-binding protein 28	OBP28
AGAP004629	668.977	0.347206	0.146955	2.36266	0.0181442	0.240123
AGAP006130	3742.54	0.208045	0.0880831	2.36192	0.0181807	0.24032	Eukaryotic translation initiation factor 3 subunit L [Source:UniProtKB/Swiss-Prot;Acc:Q7Q5Y8]	eIF3l
AGAP007944	2094.31	-0.289368	0.12261	-2.36007	0.0182713	0.241229
AGAP000889	5847.93	-0.232726	0.0987725	-2.35618	0.018464	0.243483	Coactosin-like protein
AGAP006755	5360.56	-0.190019	0.080672	-2.35545	0.0185001	0.243669	U1 small nuclear ribonucleoprotein 70K	snRNP-U1-70K
AGAP008769	400.518	-0.41472	0.176146	-2.35441	0.0185522	0.243888	very long chain acyl-CoA dehydrogenase
AGAP013362	2473.09	-0.362221	0.153888	-2.3538	0.0185828	0.243888
AGAP004500	1268.93	-0.214723	0.0912072	-2.35423	0.0185609	0.243888	Knickkopf
AGAP012792	534.32	-0.252549	0.107326	-2.35309	0.018618	0.244061	WD repeat domain phosphoinositide-interacting protein 3
AGAP000267	27.9472	-2.85401	1.21358	-2.35173	0.0186864	0.244091
AGAP010110	76.638	-0.6842	0.291024	-2.35101	0.0187226	0.244091
AGAP010922	484.133	-0.252555	0.107373	-2.35213	0.0186664	0.244091
AGAP007377	1104.17	-0.247162	0.105112	-2.35141	0.0187022	0.244091
AGAP006446	208.569	0.333702	0.14195	2.35085	0.0187305	0.244091
AGAP001372	8506.24	0.28225	0.120142	2.3493	0.0188089	0.244825
AGAP004259	120.867	0.415388	0.176947	2.34753	0.0188986	0.245424
AGAP005398	44.6643	0.801024	0.341223	2.34751	0.0188992	0.245424
AGAP009661	2164.88	-0.177701	0.0757173	-2.3469	0.0189302	0.245539	putative GPCR class b orphan receptor 2	GPRNNB2
AGAP001933	521.619	0.621743	0.264987	2.34631	0.0189601	0.245639	kinase
AGAP003200	521.895	-0.315459	0.134498	-2.34545	0.019004	0.245713	NipSnap homolog 2
AGAP006779	396.484	-0.314674	0.134171	-2.34533	0.0190102	0.245713
AGAP010294	26409.9	-0.35966	0.153454	-2.34377	0.0190902	0.246459
AGAP011846	195.966	0.466694	0.199348	2.3411	0.0192268	0.247934	cytochrome b-561 domain containing protein 2
AGAP012717	1381.19	-0.230291	0.0984204	-2.33987	0.0192903	0.248312	vesicle transport protein SEC22	Sec22
AGAP028154	35770.5	-0.216301	0.0924646	-2.33928	0.0193208	0.248312	V-type proton ATPase proteolipid subunit [Source:UniProtKB/TrEMBL;Acc:A0A1S4HCY4]
AGAP008364	2131.47	0.531072	0.227028	2.33923	0.0193234	0.248312	thioester-containing protein 15	TEP15
AGAP010379	2453.93	-0.44504	0.190791	-2.33261	0.0196687	0.249089	F-box protein 28 [Source:UniProtKB/TrEMBL;Acc:A0A1S4H4M7]
AGAP004518	598.139	-0.421747	0.180516	-2.33634	0.0194738	0.249089
AGAP008054	702.46	-0.343723	0.14728	-2.3338	0.0196062	0.249089	sensory appendage protein 3	SAP3
AGAP003341	1601.95	-0.192696	0.0824369	-2.3375	0.0194132	0.249089
AGAP002016	873.581	0.239969	0.102841	2.33341	0.0196269	0.249089	iron/zinc purple acid phosphatase-like protein precursor
AGAP000678	1227.69	0.267766	0.114649	2.33553	0.0195158	0.249089	WD repeat-containing protein 68
AGAP029577	409.018	0.301036	0.12899	2.33379	0.0196067	0.249089
AGAP010882	235.984	0.333111	0.142769	2.33322	0.0196365	0.249089
AGAP003527	54.651	0.702793	0.300967	2.33512	0.0195372	0.249089	O-phosphoseryl-tRNA(Sec) selenium transferase [Source:UniProtKB/TrEMBL;Acc:Q7QAU9]
AGAP007502	504.68	0.80036	0.343202	2.33204	0.0196986	0.249089	kinesin family member 11
AGAP013406	35.8299	0.820178	0.351398	2.33404	0.0195935	0.249089
AGAP009420	35.7402	1.06697	0.457481	2.33228	0.0196862	0.249089
AGAP028994	48.4488	1.10191	0.472308	2.33303	0.0196467	0.249089	Eukaryotic large subunit ribosomal RNA [Source:RFAM;Acc:RF02543]	LSU_rRNA_eukarya
AGAP028925	1551.8	1.3936	0.597573	2.3321	0.0196954	0.249089	Eukaryotic large subunit ribosomal RNA [Source:RFAM;Acc:RF02543]	LSU_rRNA_eukarya
AGAP005003	2209.47	0.36525	0.156719	2.33061	0.0197742	0.249475	melanotransferrin
AGAP008191	819.981	0.493067	0.211544	2.3308	0.0197638	0.249475	cyclin E
AGAP001619	267.563	-0.364029	0.156253	-2.32975	0.0198195	0.249747
AGAP006648	320.457	0.405523	0.174093	2.32934	0.0198409	0.249747	exocyst complex component 6	Exo6
AGAP011212	62.6064	0.603144	0.258997	2.32877	0.0198711	0.249844
AGAP005435	39.3907	-0.75293	0.323767	-2.32553	0.0200437	0.250051	Iodotyrosine dehalogenase
AGAP028576	1395.84	-0.356439	0.153283	-2.32537	0.0200521	0.250051
AGAP005490	1984.19	-0.348453	0.149934	-2.32404	0.0201232	0.250051	Voltage-dependent calcium channel alpha-2/delta, invertebrate [Source:UniProtKB/TrEMBL;Acc:A0A1S4GQ08]
AGAP009964	1393.02	-0.285009	0.122597	-2.32476	0.0200849	0.250051
AGAP009860	4075.79	-0.205609	0.0884792	-2.32381	0.0201359	0.250051
AGAP005560	562.088	0.229478	0.0986328	2.32659	0.0199872	0.250051	microspherule protein 1
AGAP005672	7818.22	0.270974	0.116506	2.32584	0.0200271	0.250051	staphylococcal nuclease domain-containing protein 1
AGAP009307	1347.87	0.282551	0.121533	2.32489	0.020078	0.250051	bromodomain-containing protein 7/9
AGAP001651	540.316	0.390978	0.168243	2.32389	0.0201314	0.250051	26S proteasome 26S non-ATPase subunit N9	Rpn9
AGAP003688	88.6766	0.502	0.21575	2.32677	0.0199777	0.250051	threonine aldolase
AGAP004957	173.037	0.739336	0.317947	2.32534	0.0200538	0.250051	origin recognition complex subunit 1
AGAP009774	324.912	0.452741	0.194914	2.32278	0.0201911	0.250455
AGAP011689	718.95	-0.357923	0.154222	-2.32083	0.0202958	0.251472
AGAP002613	16.7946	-1.09893	0.473731	-2.31974	0.0203548	0.251682	cuticular protein RR-1 family 8	CPR8
AGAP000614	3917.29	-0.23564	0.101587	-2.3196	0.0203627	0.251682
AGAP010387	932.963	-0.214525	0.0925428	-2.31811	0.0204433	0.251682	alanine-glyoxylate aminotransferase
AGAP001539	514.764	0.259217	0.111828	2.318	0.0204491	0.251682	histone acetyltransferase HTATIP
AGAP008049	415.909	0.375524	0.161957	2.31867	0.020413	0.251682	cell division cycle 123 homolog
AGAP007824	78.6819	0.73372	0.316517	2.31811	0.0204435	0.251682
AGAP008977	692.062	0.297306	0.128285	2.31754	0.0204743	0.251713
AGAP003320	1003.22	-0.36356	0.156937	-2.31659	0.0205261	0.251805
AGAP004867	4887.01	-0.236257	0.102004	-2.31615	0.02055	0.251805	V-type H+-transporting ATPase subunit G
AGAP000537	1396.96	0.29634	0.127925	2.31652	0.0205297	0.251805
AGAP028470	180.557	-0.627162	0.270856	-2.31548	0.0205866	0.251975
AGAP010790	216.546	0.484205	0.209212	2.31442	0.0206446	0.252406
AGAP009327	7.15881	-1.7425	0.753137	-2.31365	0.0206868	0.252644
AGAP009141	475.019	0.231989	0.10033	2.31225	0.020764	0.253171	Mediator of RNA polymerase II transcription subunit 17 [Source:UniProtKB/Swiss-Prot;Acc:Q7PVZ2]	Med17
AGAP008706	124.129	0.850198	0.367727	2.31204	0.0207757	0.253171	Protein zwilch [Source:UniProtKB/TrEMBL;Acc:A0A1S4GZ12]
AGAP004964	65.3842	0.646128	0.279572	2.31113	0.0208255	0.253499
AGAP005577	139.721	-0.411046	0.177947	-2.30994	0.0208915	0.254023	WD repeat, sterile alpha motif and U-box domain containing 1
AGAP007845	204.575	-0.331345	0.143537	-2.30843	0.0209753	0.254762	endonuclease G, mitochondrial
AGAP003663	37599.2	0.214277	0.0928625	2.30747	0.0210286	0.25513	ATP-dependent RNA helicase DBP2
AGAP013008	388.321	0.252485	0.109519	2.30539	0.0211448	0.255434
AGAP005415	322.437	0.348528	0.151181	2.30537	0.0211459	0.255434	Adrift-type SAM-dependent 2'-O-MTase domain-containing protein [Source:UniProtKB/TrEMBL;Acc:Q7Q7A5]
AGAP005926	439.886	0.535354	0.232177	2.3058	0.0211219	0.255434	senataxin
AGAP011169	115.939	0.893579	0.387548	2.30573	0.0211259	0.255434	Transferrin [Source:UniProtKB/TrEMBL;Acc:A0A1S4H5X3]
AGAP008993	116.614	-0.627511	0.272377	-2.30383	0.021232	0.256194	ITG-containing peptide
AGAP007620	5701.14	-0.159512	0.0693398	-2.30045	0.021423	0.258218	DnaJ homolog subfamily C member 5
AGAP001082	5611.02	0.288152	0.125348	2.29881	0.0215156	0.258771	saposin
AGAP028830	42.3192	1.09288	0.475382	2.29895	0.0215081	0.258771	Eukaryotic large subunit ribosomal RNA [Source:RFAM;Acc:RF02543]	LSU_rRNA_eukarya
AGAP028566	105.253	0.669957	0.2917	2.29673	0.0216341	0.259914
AGAP002832	697.162	0.430235	0.1874	2.29581	0.0216867	0.260264	protein-tyrosine phosphatase
AGAP012453	13.9608	-1.38459	0.603285	-2.29509	0.0217281	0.260274	hexosaminidase
AGAP002176	1447.85	-0.33074	0.144119	-2.29491	0.0217384	0.260274	proprotein convertase subtilisin/kexin type 2
AGAP006324	55.1469	0.579576	0.252587	2.29456	0.0217584	0.260274	no mechanoreceptor potential B	nompB
AGAP028931	26.7169	1.21826	0.531028	2.29416	0.0217815	0.260274	Eukaryotic large subunit ribosomal RNA [Source:RFAM;Acc:RF02543]	LSU_rRNA_eukarya
AGAP005074	21.6421	-0.834525	0.364465	-2.28972	0.0220373	0.262567
AGAP008903	6731.53	-0.269798	0.11792	-2.28797	0.0221393	0.262567
AGAP010035	1966.99	0.165431	0.0722705	2.28905	0.0220766	0.262567	TORC1 growth control complex subunit Kog1
AGAP012093	972.374	0.23299	0.10182	2.28825	0.022123	0.262567
AGAP001014	300.934	0.419625	0.183217	2.29032	0.022003	0.262567
AGAP003070	288.938	0.529912	0.231459	2.28944	0.0220536	0.262567
AGAP001942	97.9235	0.66482	0.290471	2.28877	0.0220928	0.262567
AGAP005743	248.323	0.367423	0.160662	2.28693	0.0221998	0.262722	tRNA pseudouridine13 synthase
AGAP012509	53.4793	0.706768	0.309017	2.28715	0.0221871	0.262722
AGAP003092	569.725	-0.293151	0.128236	-2.28603	0.0222525	0.263064	Ras-related C3 botulinum toxin substrate 1 precursor
AGAP010391	827.769	-0.314397	0.137668	-2.28374	0.0223868	0.26437	LIM domain only protein 4
AGAP029111	15.1926	-1.23849	0.542881	-2.28133	0.0225292	0.264494
AGAP009117	1009.33	-0.22666	0.0993804	-2.28073	0.0225645	0.264494	calcium uptake protein 1, mitochondrial
AGAP004509	785.506	0.249016	0.109074	2.283	0.0224303	0.264494	pre-mRNA-splicing factor RBM22/SLT11
AGAP001377	703.278	0.536368	0.235072	2.28171	0.0225062	0.264494	serine protease inhibitor (serpin) 11	SRPN11
AGAP028903	95.1957	0.952456	0.417437	2.28167	0.0225087	0.264494	Eukaryotic large subunit ribosomal RNA [Source:RFAM;Acc:RF02543]	LSU_rRNA_eukarya
AGAP028871	28.9038	0.998836	0.437663	2.2822	0.0224773	0.264494	Eukaryotic small subunit ribosomal RNA [Source:RFAM;Acc:RF01960]	SSU_rRNA_eukarya
AGAP010369	1824.72	1.37776	0.603987	2.28111	0.0225418	0.264494	cuticular protein RR-2 family 112	CPR112
AGAP013469	2780.45	-0.318037	0.139666	-2.27713	0.0227786	0.26644
AGAP006062	615.295	0.417048	0.183121	2.27745	0.0227592	0.26644
AGAP010049	1534.75	-0.391828	0.172273	-2.27446	0.0229381	0.268022
AGAP007969	1175.97	-0.288064	0.126746	-2.27277	0.0230399	0.26888	Thiamin pyrophosphokinase-related protein [Source:UniProtKB/TrEMBL;Acc:A0A1S4GXJ4]
AGAP005584	398.885	0.261706	0.115165	2.27244	0.02306	0.26888	vacuolar protein sorting 51	Vps51
AGAP000989	6989.85	-0.285588	0.125704	-2.2719	0.0230926	0.268977	cuticular protein	CPAP3-A1a
AGAP012458	27.9595	-0.788833	0.347633	-2.26916	0.0232588	0.269486
AGAP011968	41.9507	-0.612862	0.270352	-2.2669	0.0233963	0.269486	ionotropic receptor IR76b	IR76b
AGAP007761	148.786	-0.511422	0.225728	-2.26565	0.0234727	0.269486	Complement control protein
AGAP002899	465.128	-0.244253	0.107711	-2.26767	0.0233492	0.269486
AGAP009613	589.464	-0.239518	0.105541	-2.26943	0.0232419	0.269486	28S ribosomal protein S7, mitochondrial	mRpS7
AGAP002371	1333.77	0.186182	0.0820119	2.27019	0.0231961	0.269486
AGAP028516	2259.15	0.227232	0.100156	2.26879	0.0232814	0.269486
AGAP007891	875.232	0.24105	0.106273	2.26823	0.0233154	0.269486	Methionyl-tRNA synthetase [Source:UniProtKB/TrEMBL;Acc:A0A1S4GWK4]
AGAP002374	12162.6	0.252487	0.111417	2.26614	0.0234431	0.269486	heterogeneous nuclear ribonucleoprotein A1/A3
AGAP005515	487.309	0.483778	0.213304	2.26802	0.023328	0.269486	Fatty acyl-CoA reductase [Source:UniProtKB/TrEMBL;Acc:Q7Q745]
AGAP028872	68.7602	0.803833	0.354715	2.26614	0.0234428	0.269486	Eukaryotic small subunit ribosomal RNA [Source:RFAM;Acc:RF01960]	SSU_rRNA_eukarya
AGAP028919	876.434	1.06025	0.467399	2.26841	0.0233045	0.269486	Eukaryotic large subunit ribosomal RNA [Source:RFAM;Acc:RF02543]	LSU_rRNA_eukarya
AGAP028049	8.76557	1.64463	0.725899	2.26565	0.0234727	0.269486
AGAP000818	7.83559	2.3663	1.04446	2.26558	0.0234769	0.269486	cytochrome P450	CYP9K1
AGAP000141	2761.95	0.199546	0.0881174	2.26454	0.0235408	0.269939
AGAP011821	62.307	-0.509626	0.225136	-2.26364	0.0235963	0.270296	cysteinyl-tRNA synthetase
AGAP013071	105.605	-0.506034	0.223733	-2.26178	0.0237112	0.271009	Stearoyl-CoA desaturase 5
AGAP005508	1352.2	0.389405	0.172159	2.2619	0.0237039	0.271009
AGAP006422	6.24257	2.11064	0.933317	2.26144	0.0237319	0.271009	cyanogenic beta-glucosidase
AGAP002244	911.018	-0.370995	0.164165	-2.25989	0.023828	0.271266
AGAP005674	19612.2	-0.209576	0.0927214	-2.26027	0.0238043	0.271266
AGAP008249	804.946	0.230548	0.10199	2.2605	0.0237905	0.271266	Chaperonin containing TCP1 subunit 5	CCT5
AGAP002569	1262.17	0.244308	0.108165	2.25867	0.023904	0.271853	serine incorporator 1
AGAP008042	1044.95	-0.228962	0.10143	-2.25735	0.0239864	0.27251	pyridine nucleotide-disulfide oxidoreductase domain 1
AGAP007493	756.902	-0.395889	0.175446	-2.25647	0.0240415	0.272645	3-oxo-5-alpha-steroid 4-dehydrogenase 3
AGAP009577	1615.42	-0.267788	0.118722	-2.25558	0.0240967	0.272645
AGAP012643	545.431	0.429817	0.190519	2.25603	0.0240688	0.272645	solute carrier family 7 (cationic amino acid transporter, y+ system)
AGAP000154	19.1292	0.865536	0.383668	2.25595	0.0240736	0.272645	AMP dependent ligase
AGAP000313	473.029	-0.570259	0.25295	-2.25444	0.0241687	0.273181	alanine-glyoxylate aminotransferase 2-like
AGAP027982	817.798	-0.291533	0.129461	-2.2519	0.0243284	0.274705	Tetraspanin [Source:UniProtKB/TrEMBL;Acc:A0A1S4HDP2]
AGAP006768	781.859	-0.238801	0.106151	-2.24964	0.024472	0.274925	diacylglycerol kinase (ATP dependent)
AGAP013210	1049.99	-0.175073	0.0778195	-2.24974	0.0244656	0.274925	Down syndrome cell adhesion molecule-like protein 1
AGAP012009	7692.95	0.20317	0.090295	2.25007	0.0244445	0.274925	chromodomain-helicase-DNA-binding protein 4
AGAP002485	645.094	0.436759	0.194094	2.25025	0.024433	0.274925
AGAP029783	14.0911	1.03085	0.458075	2.25038	0.0244245	0.274925	sulfotransferase	St2
AGAP005673	135.664	0.352875	0.1569	2.24904	0.0245099	0.275073	Protein-lysine N-methyltransferase AgaP_AGAP005673 [Source:UniProtKB/TrEMBL;Acc:Q7Q6T8]
AGAP012543	14.0124	-1.20954	0.538073	-2.24791	0.0245818	0.275402
AGAP028916	21.4753	1.10866	0.493221	2.2478	0.024589	0.275402	Eukaryotic large subunit ribosomal RNA [Source:RFAM;Acc:RF02543]	LSU_rRNA_eukarya
AGAP004613	118.448	-0.689171	0.306774	-2.24651	0.0246711	0.276042	GPCR Dopamine Family 1	GPRDOP1
AGAP010170	74.9178	-0.499561	0.222578	-2.24443	0.0248047	0.277257
AGAP028602	6.06492	1.62133	0.722508	2.24404	0.0248301	0.277261
AGAP007565	1405.6	0.345494	0.154026	2.24309	0.0248911	0.277536	chaperone DnaJ protein
AGAP003301	6613.44	0.462727	0.206309	2.24288	0.0249048	0.277536	M-phase inducer phosphatase
AGAP005264	21.4637	1.10547	0.493154	2.24164	0.0249849	0.278149	histone H1/5
AGAP010481	40.7048	-0.632452	0.282292	-2.24042	0.0250638	0.278746	solute carrier family 6 (neurotransmitter transporter, amino acid) member 5/7/
AGAP028387	37212.9	-0.551518	0.24626	-2.23957	0.0251185	0.279075	cytochrome b [Source:European Nucleotide Archive;Acc:CYTB]	CYTB
AGAP012488	10.7491	-1.10457	0.493377	-2.23879	0.0251693	0.279081
AGAP000938	492.078	-0.396622	0.177159	-2.23879	0.0251695	0.279081
AGAP006959	2297.91	-0.223233	0.0997887	-2.23706	0.0252825	0.279759	molecular chaperone HtpG
AGAP028895	123.013	0.627767	0.280667	2.23669	0.0253064	0.279759	Eukaryotic small subunit ribosomal RNA [Source:RFAM;Acc:RF01960]	SSU_rRNA_eukarya
AGAP009527	24.822	1.65592	0.740256	2.23695	0.0252895	0.279759
AGAP029618	362.405	-0.599793	0.268629	-2.23279	0.0255628	0.280096	putative GPCR class a orphan receptor 16	GPRNNA16
AGAP028157	323.043	-0.422078	0.188869	-2.23477	0.0254323	0.280096
AGAP010266	670.301	-0.351341	0.157519	-2.23047	0.0257161	0.280096
AGAP008688	1001.31	-0.345577	0.154631	-2.23485	0.0254269	0.280096
AGAP000233	619.589	-0.333853	0.149523	-2.23279	0.0255631	0.280096
AGAP004833	1925.53	-0.250345	0.112139	-2.23246	0.0255846	0.280096	serine/threonine-protein kinase PRP4
AGAP011109	1794.95	0.211819	0.0947989	2.2344	0.0254564	0.280096	C2 domain-containing protein 3
AGAP002945	4133.68	0.237103	0.106276	2.23102	0.0256799	0.280096	bifunctional glutamyl/prolyl-tRNA synthetase
AGAP012229	819.979	0.256806	0.11509	2.23135	0.025658	0.280096	histone acetyltransferase MYST1
AGAP002878	1261.54	0.275685	0.123332	2.2353	0.0253979	0.280096	Cystatin-like protein
AGAP006889	279.82	0.316468	0.141645	2.23423	0.0254677	0.280096	elongator complex protein 2
AGAP006108	1786.55	0.517797	0.232109	2.23083	0.0256921	0.280096
AGAP003716	186.402	0.527434	0.236365	2.23144	0.0256521	0.280096	Twinfilin [Source:UniProtKB/Swiss-Prot;Acc:Q7QG28]	twf
AGAP005732	128.054	0.807768	0.362072	2.23096	0.0256838	0.280096
AGAP028855	48.1146	0.967041	0.433202	2.23231	0.0255944	0.280096	Eukaryotic large subunit ribosomal RNA [Source:RFAM;Acc:RF02543]	LSU_rRNA_eukarya
AGAP028960	65.7638	0.767541	0.34428	2.22941	0.0257867	0.280588	Eukaryotic large subunit ribosomal RNA [Source:RFAM;Acc:RF02543]	LSU_rRNA_eukarya
AGAP006267	775.446	-0.319892	0.143596	-2.22773	0.0258987	0.28116	C-type lectin (CTL)	CTL6
AGAP013189	4698.89	0.26102	0.117159	2.22791	0.0258866	0.28116
AGAP003887	63.9987	0.549902	0.246872	2.22748	0.0259154	0.28116	Knickkopf
AGAP028980	48.838	0.703695	0.316008	2.22682	0.025959	0.281358	Eukaryotic small subunit ribosomal RNA [Source:RFAM;Acc:RF01960]	SSU_rRNA_eukarya
AGAP010416	1226.54	-0.309869	0.139295	-2.22455	0.0261117	0.28246	ATP-binding cassette transporter (ABC transporter) family A member 8	ABCA8
AGAP002664	221.209	0.362347	0.162875	2.2247	0.0261017	0.28246	Mediator of RNA polymerase II transcription subunit 27 [Source:UniProtKB/Swiss-Prot;Acc:Q7QCJ9]	Med27
AGAP028875	30.9944	0.914546	0.411276	2.22368	0.0261702	0.282817	Eukaryotic small subunit ribosomal RNA [Source:RFAM;Acc:RF01960]	SSU_rRNA_eukarya
AGAP000522	492.59	-0.388483	0.174915	-2.22098	0.0263525	0.284509
AGAP012396	2489.18	-0.243065	0.109573	-2.21829	0.0265349	0.286199	4.3 kDa secreted salivary peptide
AGAP000819	127.252	0.447022	0.20187	2.21441	0.0268005	0.288783	nuclear receptor subfamily 2 group E member (Tailless)
AGAP001087	33.9146	-0.857456	0.388056	-2.20962	0.0271315	0.28961
AGAP010082	323.024	-0.396991	0.179535	-2.21121	0.027021	0.28961
AGAP011229	4499.48	-0.323225	0.146251	-2.21006	0.0271007	0.28961	Tartan
AGAP009693	4178.2	-0.248404	0.112291	-2.21215	0.0269561	0.28961
AGAP003853	1342.69	-0.240612	0.108752	-2.21248	0.0269335	0.28961	ubiquitin thioesterase ZRANB1
AGAP002260	2059.62	-0.193882	0.0876171	-2.21283	0.0269094	0.28961	WD repeat-containing protein 40A
AGAP001499	1154.66	0.178359	0.0807181	2.20966	0.0271288	0.28961
AGAP002300	1116.29	0.219835	0.0994642	2.21019	0.0270919	0.28961	exosome complex exonuclease
AGAP012244	149.745	0.497759	0.225279	2.20952	0.0271386	0.28961	BR serine/threonine kinase
AGAP006736	258.383	0.690855	0.312384	2.21155	0.0269975	0.28961	zinc finger protein GLIS2
AGAP028486	64.0327	-0.672428	0.304445	-2.2087	0.0271955	0.289658
AGAP003584	531.984	0.333815	0.151121	2.20892	0.0271801	0.289658	L-iditol 2-dehydrogenase
AGAP000630	3793.19	-0.180053	0.0815748	-2.20721	0.0272992	0.290205
AGAP003199	466.555	0.249979	0.113254	2.20724	0.0272974	0.290205	mitochondrial import inner membrane translocase subunit (TIM22)
AGAP008569	187.747	-0.348855	0.15813	-2.20613	0.0273749	0.290452	T-box protein 20
AGAP012949	510.249	0.569878	0.258285	2.20639	0.0273566	0.290452
AGAP008130	148.524	0.534052	0.242157	2.20539	0.0274266	0.290721	Menin [Source:UniProtKB/TrEMBL;Acc:A0A1S4GXD4]
AGAP007123	17.3974	-1.03059	0.467856	-2.20279	0.0276094	0.291382	sarcosine dehydrogenase
AGAP011954	300.815	-0.495939	0.2251	-2.2032	0.027581	0.291382
AGAP010203	436.741	-0.253926	0.115296	-2.20237	0.0276389	0.291382	TPR repeat-containing protein LOC90826-like protein
AGAP000887	180.645	0.33229	0.150878	2.20238	0.0276387	0.291382	Xaa-Pro aminopeptidase
AGAP006016	578.415	0.395214	0.179386	2.20315	0.0275842	0.291382	decaprenyl-diphosphate synthase subunit 2
AGAP012004	67.5258	0.548375	0.249005	2.20226	0.0276467	0.291382
AGAP001384	415.96	0.361844	0.164398	2.20102	0.0277348	0.292032	protein kinase A
AGAP005316	2397.44	-0.195268	0.0887914	-2.19917	0.0278656	0.293086	charged multivesicular body protein 4
AGAP008808	33.4047	1.37917	0.627218	2.19886	0.0278878	0.293086
AGAP000635	1116.85	-0.287851	0.130973	-2.19779	0.0279639	0.293608
AGAP029941	85.71	0.48675	0.221609	2.19644	0.0280605	0.294343	NA	NA
AGAP008121	15.7589	-1.04646	0.476862	-2.19447	0.0282014	0.295008		aga-mir-9c
AGAP010884	8258.4	-0.235264	0.107198	-2.19467	0.0281873	0.295008
AGAP002937	20.2448	1.21467	0.55352	2.19444	0.0282038	0.295008
AGAP002248	579.172	0.49147	0.22402	2.19387	0.028245	0.29516	kinesin family member C1
AGAP013079	787.161	0.340444	0.155244	2.19296	0.0283104	0.295565
AGAP013202	13.0314	1.20308	0.548776	2.1923	0.0283579	0.295782
AGAP012336	764.419	-0.316059	0.144202	-2.19179	0.0283948	0.295818
AGAP009603	942.34	-0.280755	0.12811	-2.19151	0.0284147	0.295818	mitochondrial uncoupling protein (solute carrier family 25)	SLC25A27
AGAP004566	435.233	-0.393601	0.179664	-2.19076	0.028469	0.296105	Clipd1
AGAP005537	702.553	-0.243685	0.111265	-2.19013	0.0285149	0.296304	solute carrier family 35 member C2
AGAP003246	10.4819	1.65472	0.755685	2.1897	0.0285463	0.296351	CLIP-domain serine protease	CLIPB2
AGAP000085	659.491	-0.477204	0.218023	-2.18878	0.028613	0.296766	cuticular protein RR-2 family 129	CPR129
AGAP004419	414.748	-0.249542	0.114067	-2.18768	0.028693	0.297318	oligosaccharidyl-lipid flippase family
AGAP013049	104.37	-0.578123	0.264321	-2.1872	0.0287281	0.297403
AGAP009965	612.735	-0.433233	0.198174	-2.18612	0.0288065	0.297658
AGAP005576	1220.27	0.266109	0.121708	2.18646	0.0287821	0.297658	aspartyl-tRNA synthetase
AGAP003241	358.026	-0.353669	0.161899	-2.18451	0.0289251	0.297977
AGAP001733	446.235	0.268943	0.123105	2.18467	0.0289129	0.297977	exocyst complex component 2	Exo2
AGAP028915	69.8732	0.63026	0.288549	2.18424	0.0289449	0.297977	Eukaryotic small subunit ribosomal RNA [Source:RFAM;Acc:RF01960]	SSU_rRNA_eukarya
AGAP001634	72.3273	0.783978	0.358761	2.18524	0.0288715	0.297977
AGAP029450	2668.2	-0.169802	0.0778768	-2.18039	0.0292286	0.300061
AGAP003580	330.36	0.411667	0.18879	2.18055	0.0292164	0.300061
AGAP004987	27.4962	0.781738	0.358507	2.18054	0.0292178	0.300061
AGAP012513	2572.93	-0.232274	0.106584	-2.17926	0.0293122	0.30064	Hydroxysteroid dehydrogenase-like protein 2
AGAP005979	370.295	0.259114	0.11895	2.17835	0.0293802	0.301059
AGAP029990	1762.33	0.230422	0.105801	2.17788	0.0294152	0.301139	NA	NA
AGAP012991	20789.7	-0.213947	0.0982847	-2.17681	0.0294949	0.301309	Fascin [Source:UniProtKB/TrEMBL;Acc:F5HLZ2]
AGAP002383	83.1499	0.43915	0.201724	2.17698	0.0294819	0.301309	methionyl-tRNA synthetase
AGAP028900	196.412	0.840628	0.386219	2.17656	0.0295135	0.301309	Eukaryotic large subunit ribosomal RNA [Source:RFAM;Acc:RF02543]	LSU_rRNA_eukarya
AGAP009660	385.616	-0.256444	0.117848	-2.17605	0.0295514	0.301314	GTP:AMP phosphotransferase mitochondrial
AGAP003541	1245.68	0.308292	0.141713	2.17546	0.0295955	0.301314	eukaryotic translation elongation factor 1 alpha 1
AGAP007450	1477.19	0.355543	0.163421	2.17563	0.0295829	0.301314	hairy and enhancer of split related with YRPW motif
AGAP006603	23.2442	-0.79839	0.367291	-2.17372	0.0297258	0.30152
AGAP002280	342.547	-0.229275	0.105493	-2.17338	0.0297519	0.30152	mitochondrial carrier triple repeat protein 1
AGAP005197	9395.63	-0.19235	0.0884811	-2.17392	0.0297114	0.30152	E2 ubiquitin-conjugating enzyme, bendless	ben
AGAP003845	1117.37	0.183992	0.0846356	2.17393	0.0297105	0.30152	bromodomain-containing protein 8
AGAP004359	251.231	0.289358	0.133124	2.17359	0.029736	0.30152	integrator complex subunit 12
AGAP011931	542.652	-0.269109	0.123951	-2.1711	0.0299237	0.302517	28S ribosomal protein S31, mitochondrial	mRpS31
AGAP006951	366.837	0.25051	0.11539	2.17099	0.0299321	0.302517	YIP1 family member 1
AGAP010739	85.7097	0.834284	0.384232	2.17131	0.029908	0.302517	Glucose-6-phosphate 1-dehydrogenase [Source:UniProtKB/TrEMBL;Acc:H2KMF3]
AGAP010703	48.3824	0.72575	0.334798	2.16773	0.0301795	0.304738
AGAP006383	1597.42	0.26399	0.121806	2.16729	0.0302125	0.304794	oligosaccharyltransferase complex subunit beta
AGAP000662	1720.96	0.318953	0.147217	2.16654	0.0302696	0.305092	forkhead box protein K
AGAP001470	622.376	0.317173	0.146459	2.16561	0.0303413	0.305537
AGAP004160	13.7591	-1.15949	0.536151	-2.16263	0.03057	0.307281
AGAP010910	509.949	-0.234158	0.108273	-2.16266	0.0305671	0.307281	phosphatidylinositol glycan, class Z
AGAP003067	2553.99	-0.358823	0.166225	-2.15866	0.0308766	0.308528	cytochrome P450	CYP304C1
AGAP002168	5261.91	-0.34199	0.158417	-2.15879	0.0308665	0.308528
AGAP004776	1008.31	0.199305	0.0922465	2.16057	0.0307288	0.308528	pre-mRNA-processing factor SLU7
AGAP002157	3607.13	0.235295	0.108984	2.159	0.0308505	0.308528	thrombospondin 2/3/4/5
AGAP011586	1065.48	0.263289	0.121895	2.15997	0.0307746	0.308528	Protein-tyrosine phosphatase [Source:UniProtKB/TrEMBL;Acc:A0A1S4H724]
AGAP011824	747.634	0.41538	0.192439	2.1585	0.030889	0.308528	thioredoxin peroxidase 4	TPX4
AGAP029070	989.004	1.09944	0.509119	2.15949	0.0308121	0.308528
AGAP005173	2014.44	-0.26144	0.121186	-2.15734	0.0309794	0.308764	Px serine/threonine kinase
AGAP028730	8335.55	-0.23189	0.1075	-2.15712	0.0309963	0.308764	ankyrin
AGAP028926	20.0989	1.0941	0.507051	2.15777	0.0309456	0.308764	Eukaryotic small subunit ribosomal RNA [Source:RFAM;Acc:RF01960]	SSU_rRNA_eukarya
AGAP010081	222.206	-0.310457	0.144023	-2.15561	0.0311141	0.309104
AGAP010593	1260.14	-0.216868	0.100588	-2.15601	0.031083	0.309104
AGAP028891	4.73382	1.96182	0.91003	2.15578	0.0311009	0.309104	Eukaryotic small subunit ribosomal RNA [Source:RFAM;Acc:RF01960]	SSU_rRNA_eukarya
AGAP007298	116.844	0.477131	0.221582	2.1533	0.0312954	0.310626
AGAP010465	235.18	-0.534065	0.248138	-2.15229	0.0313744	0.311132
AGAP004230	663.082	-0.458819	0.213344	-2.15061	0.0315074	0.311977	Sidestep protein
AGAP002731	379.721	-0.249018	0.115863	-2.14925	0.0316144	0.311977	protein prenyltransferase alpha subunit repeat containing protein 1
AGAP003273	590.783	-0.224839	0.1046	-2.14952	0.0315935	0.311977
AGAP011678	482.024	0.2481	0.115419	2.14956	0.0315904	0.311977	transcription initiation factor TFIID subunit 5
AGAP001603	578.855	0.305978	0.142392	2.14884	0.0316469	0.311977	mitochondrial 18 kDa protein
AGAP000007	6639.75	0.307228	0.142998	2.14847	0.0316762	0.311977	contactin-like putative cell adhesion molecule	IGL1
AGAP011641	163.176	0.47055	0.219027	2.14836	0.0316849	0.311977
AGAP028413	14.422	2.15685	1.0036	2.1491	0.0316264	0.311977
AGAP009473	648.12	0.552885	0.257403	2.14794	0.0317189	0.312034	salivary secreted mucin 3
AGAP005299	968.352	-0.218523	0.101801	-2.14657	0.0318277	0.312826	cereblon
AGAP001545	3265.05	0.165667	0.0772884	2.1435	0.0320732	0.31496	ribosomal biogenesis protein RLP24
AGAP006932	1928.39	0.402857	0.187977	2.14311	0.0321039	0.314983	citron Rho-interacting kinase
AGAP009191	755.319	-0.394963	0.184454	-2.14125	0.0322536	0.315892	glutathione S-transferase epsilon class 6	GSTE6
AGAP006031	541.457	0.241343	0.112698	2.14149	0.0322343	0.315892	nuclear pore complex protein Nup54
AGAP004624	761.313	0.334321	0.156159	2.1409	0.0322824	0.315894
AGAP013378	29.6855	-0.772768	0.361034	-2.14043	0.0323202	0.315985
AGAP029774	676.132	0.44643	0.20867	2.13941	0.0324029	0.316514
AGAP007791	984.836	0.417571	0.195235	2.13881	0.0324511	0.316706	sodium/potassium-transporting ATPase subunit beta
AGAP010814	7.69739	1.57913	0.738466	2.13839	0.0324849	0.316756	thioester-containing protein 6	TEP6
AGAP009004	924.166	0.210711	0.0985904	2.13724	0.0325784	0.317389	U3 small nucleolar RNA-associated protein 10
AGAP011183	72.5611	-0.734553	0.344109	-2.13465	0.0327897	0.318003
AGAP004595	532.623	-0.411972	0.192882	-2.13588	0.0326896	0.318003	putative GABA-B receptor 2	GPRGBB2
AGAP013161	220.552	-0.279469	0.130926	-2.13456	0.0327966	0.318003	fatty-acid amide hydrolase 2
AGAP001418	4294.37	0.298553	0.13988	2.13436	0.0328137	0.318003
AGAP011502	180.194	0.344429	0.161286	2.13551	0.0327193	0.318003
AGAP003926	145.199	0.628674	0.294433	2.1352	0.0327447	0.318003	Aminopeptidase [Source:UniProtKB/TrEMBL;Acc:Q7Q2B5]
AGAP002295	267.393	0.300422	0.140781	2.13396	0.032846	0.318037
AGAP003193	227.577	0.304308	0.142631	2.13354	0.0328805	0.318094	GPN-loop GTPase
AGAP007868	621.684	-0.313091	0.146882	-2.13158	0.0330414	0.319372	2-hydroxyglutarate dehydrogenase
AGAP008134	334.773	0.260827	0.12243	2.13042	0.0331367	0.320013
AGAP005010	3020.37	-0.316939	0.148855	-2.12918	0.0332395	0.320587
AGAP009213	464.851	0.679817	0.319312	2.129	0.033254	0.320587	serine protease inhibitor (serpin) 16	SRPN16
AGAP001745	2190.91	0.190111	0.0893254	2.1283	0.0333123	0.32087	26S proteasome 26S non-ATPase subunit N2	Rpn2
AGAP007810	4924.96	0.197157	0.0926977	2.12688	0.0334301	0.321446	DNA-directed RNA polymerase II subunit RPB1
AGAP000415	319.779	0.38365	0.180363	2.1271	0.0334117	0.321446	5-hydroxyisourate hydrolase
AGAP010931	4.95032	-1.81266	0.853174	-2.1246	0.0336197	0.321903
AGAP012592	7.43377	-1.48105	0.697295	-2.124	0.03367	0.321903
AGAP000342	507.014	-0.412162	0.19409	-2.12356	0.0337067	0.321903	inhibin, beta
AGAP009314	379.875	-0.380032	0.178904	-2.12422	0.0336519	0.321903
AGAP001083	2228.67	-0.262386	0.123553	-2.12367	0.0336977	0.321903
AGAP000781	571.519	-0.23969	0.112874	-2.12352	0.0337101	0.321903	mitochondrial import inner membrane translocase subunit Tim9
AGAP012219	2642.71	0.197511	0.0929647	2.12458	0.0336213	0.321903	mediator of RNA polymerase II transcription subunit 1	Med1
AGAP029678	152.074	0.564027	0.265597	2.12362	0.0337016	0.321903
AGAP009816	447.469	0.263978	0.124353	2.12281	0.0337699	0.321918	anterior pharynx defective 1
AGAP009910	200.76	0.402381	0.189547	2.12285	0.0337664	0.321918	ATP-dependent DNA helicase 2 subunit 2
AGAP009076	894.761	-0.261029	0.122986	-2.12243	0.0338013	0.321941	carnitine O-acetyltransferase
AGAP008442	159.758	-0.617569	0.291706	-2.11709	0.0342521	0.32271
AGAP008776	69.162	-0.614012	0.290169	-2.11605	0.0343405	0.32271
AGAP004970	285.483	-0.559308	0.263845	-2.11983	0.0340201	0.32271
AGAP009263	243.56	-0.332515	0.156894	-2.11936	0.0340602	0.32271	CLIP-domain serine protease [Source:UniProtKB/TrEMBL;Acc:A0A1S4H1C9]	CLIPB16
AGAP008225	391.173	-0.308106	0.145583	-2.11636	0.034314	0.32271	trehalose 6-phosphate phosphatase
AGAP013259	5349.83	-0.23333	0.110124	-2.11881	0.0341068	0.32271	RNA-binding protein MEX3
AGAP008497	1718.72	-0.209095	0.0986301	-2.11999	0.0340069	0.32271	autophagy related gene	APG4B
AGAP004541	2122.09	-0.191337	0.0902153	-2.1209	0.0339304	0.32271
AGAP011055	1147.51	0.181881	0.0859314	2.11658	0.0342953	0.32271	cell division cycle 2-like
AGAP002502	5495.32	0.198756	0.0939316	2.11596	0.0343482	0.32271	translation initiation factor 4G
AGAP011828	6850.7	0.209212	0.0988325	2.11683	0.0342743	0.32271	Cathepsin L [Source:UniProtKB/TrEMBL;Acc:A0A1S4H7P0]	Cp1
AGAP001880	68.401	0.506135	0.239194	2.11601	0.0343443	0.32271	bZIP factor, other
AGAP029397	69.8681	0.579314	0.273263	2.11999	0.0340071	0.32271
AGAP028711	300.504	0.718366	0.338899	2.1197	0.0340309	0.32271
AGAP028937	33.0532	1.17078	0.553081	2.11684	0.0342733	0.32271	Eukaryotic large subunit ribosomal RNA [Source:RFAM;Acc:RF02543]	LSU_rRNA_eukarya
AGAP028866	17.7264	1.22586	0.579302	2.1161	0.0343365	0.32271	Eukaryotic small subunit ribosomal RNA [Source:RFAM;Acc:RF01960]	SSU_rRNA_eukarya
AGAP029625	922.704	-0.294568	0.139273	-2.11504	0.0344269	0.323175
AGAP002354	5434.6	-0.140671	0.0665486	-2.11381	0.0345312	0.323606	EVI5-like protein
AGAP001370	287.393	0.504449	0.238606	2.11415	0.0345025	0.323606	Ras association domain-containing protein 7/8
AGAP002606	428.734	0.333111	0.157621	2.11337	0.0345689	0.323685	26S proteasome 26S non-ATPase subunit N12	Rpn12
AGAP013511	14.2844	-1.02298	0.484437	-2.11169	0.0347131	0.324214	cytochrome P450	CYP6AG2
AGAP000440	2321.8	-0.224017	0.10608	-2.11178	0.034705	0.324214	ATP-binding cassette transporter (ABC transporter) family D member 2	ABCD2
AGAP001275	66.1449	0.450199	0.213131	2.11231	0.0346596	0.324214
AGAP008314	2243.13	-0.228553	0.108288	-2.11061	0.0348057	0.324531	U1 snRNP splicing complex subunit (Luc7)
AGAP006918	2063.68	-0.195792	0.0927593	-2.11076	0.0347933	0.324531	NADH dehydrogenase (ubiquinone) 1 alpha subcomplex 8
AGAP000634	341.705	0.2982	0.141352	2.10963	0.0348903	0.325046	Regulator of telomere elongation helicase 1 homolog [Source:UniProtKB/Swiss-Prot;Acc:Q7QEI1]
AGAP004223	560.413	-0.432701	0.205179	-2.1089	0.0349536	0.325362	putative serotonin 5HT-7 receptor	GPR5HT7
AGAP008089	616.183	0.439406	0.208451	2.10796	0.0350341	0.325838
AGAP003586	425.637	-0.343415	0.163034	-2.1064	0.0351698	0.326432	Phosphate carrier, mitochondrial
AGAP000725	732.645	-0.254648	0.120904	-2.10621	0.0351864	0.326432	aryl hydrocarbon receptor interacting protein
AGAP008652	158.879	0.355058	0.168559	2.10643	0.0351667	0.326432	phosphotyrosyl phosphatase activator protein
AGAP004322	706.337	0.354582	0.168402	2.10557	0.0352415	0.326669	pumilio homology domain family member 6
AGAP003560	1956.87	0.242391	0.11518	2.10446	0.0353388	0.327297	UDP-glucose:glycoprotein glucosyltransferase
AGAP006569	520.589	-0.293979	0.139766	-2.10336	0.0354345	0.327363	acetyl-CoA synthetase
AGAP010280	661.251	0.237808	0.113059	2.1034	0.0354306	0.327363	yellow protein
AGAP029086	33.6009	0.665529	0.316357	2.10373	0.0354024	0.327363
AGAP029527	1286.83	-0.258648	0.123091	-2.10127	0.0356173	0.328349
AGAP028972	9982.85	1.06197	0.505429	2.10112	0.0356302	0.328349	Eukaryotic large subunit ribosomal RNA [Source:RFAM;Acc:RF02543]	LSU_rRNA_eukarya
AGAP029007	46.7314	1.19476	0.568562	2.10136	0.0356091	0.328349	Eukaryotic large subunit ribosomal RNA [Source:RFAM;Acc:RF02543]	LSU_rRNA_eukarya
AGAP001390	672.959	-0.316525	0.150711	-2.10021	0.0357105	0.328816
AGAP002109	1632.1	0.220958	0.105227	2.09982	0.0357447	0.328857	solute carrier family 31 (copper transporter), member 1
AGAP012163	2263.65	0.342331	0.163082	2.09914	0.0358045	0.328861	guanylate cyclase
AGAP005019	157.69	0.444363	0.211674	2.09928	0.0357923	0.328861
AGAP000754	2071.81	0.175136	0.0834711	2.09817	0.0358902	0.32909
AGAP009907	1077.2	0.222921	0.106262	2.09785	0.0359186	0.32909	leukotriene-A4 hydrolase
AGAP028060	213.849	0.363102	0.17308	2.09788	0.0359154	0.32909	glucuronosyltransferase
AGAP012460	530.262	-0.319674	0.152475	-2.09656	0.0360323	0.32986	F-box/SPRY domain-containing protein 1 [Source:UniProtKB/Swiss-Prot;Acc:Q7QGL9]	Fsn
AGAP002234	7.88507	-1.36298	0.650968	-2.09378	0.0362796	0.330344	nuclear receptor
AGAP028595	186.735	-0.75029	0.358446	-2.09317	0.0363338	0.330344
AGAP001283	52.967	-0.518518	0.247717	-2.09319	0.0363325	0.330344	potassium inwardly-rectifying channel subfamily J
AGAP029058	646.319	-0.373716	0.178491	-2.09374	0.0362827	0.330344
AGAP006884	1305.71	0.226166	0.107986	2.09439	0.0362251	0.330344
AGAP013266	1324.21	0.309371	0.147816	2.09295	0.0363536	0.330344	eukaryotic translation initiation factor 2-alpha kinase 3
AGAP009222	308.917	0.438955	0.209596	2.09429	0.0362339	0.330344	DNA ligase 1
AGAP004583	46.592	0.630847	0.301372	2.09325	0.0363269	0.330344	heat shock 70kDa protein
AGAP028998	14.4651	1.0909	0.52081	2.09463	0.0362041	0.330344	Eukaryotic large subunit ribosomal RNA [Source:RFAM;Acc:RF02543]	LSU_rRNA_eukarya
AGAP012851	276.988	-0.376036	0.1799	-2.09025	0.0365951	0.331121	Aldo-keto reductase family 1, member C3
AGAP000933	302.65	-0.31574	0.151068	-2.09005	0.0366129	0.331121	Autophagy_act_C domain-containing protein [Source:UniProtKB/TrEMBL;Acc:A7US21]
AGAP012954	419.056	-0.30227	0.144637	-2.08985	0.0366309	0.331121
AGAP012333	2106	-0.214865	0.102856	-2.08899	0.0367082	0.331121	E3 ubiquitin-protein ligase RNF25
AGAP005216	2896.13	0.232576	0.111241	2.09074	0.0365518	0.331121	1-phosphatidylinositol-3-phosphate 5-kinase
AGAP009114	1380.53	0.287191	0.137474	2.08905	0.036703	0.331121	solute carrier family 29 (equilibrative nucleoside transporter), member 1/2/3
AGAP008601	937.366	0.298051	0.142636	2.08959	0.0366542	0.331121	ATP-dependent RNA helicase DDX18/HAS1
AGAP006022	590.39	0.404083	0.193423	2.08911	0.0366979	0.331121		Bhlh_PAS
AGAP028142	18.9025	1.02188	0.489066	2.08945	0.0366674	0.331121
AGAP008577	4630.32	-0.242736	0.116271	-2.08767	0.0368273	0.331528	RNA-binding protein 5/10
AGAP008136	520.672	0.235109	0.11261	2.08781	0.0368146	0.331528	peptidyl-prolyl cis-trans isomerase-like 4
AGAP004859	147.802	0.550029	0.263487	2.0875	0.036843	0.331528	serine protease snake
AGAP003721	1716.53	0.18204	0.0872627	2.08612	0.0369681	0.332383	annexin B10B	ANXB10B
AGAP010087	3510.81	-0.211154	0.101235	-2.08578	0.0369989	0.33239	phosphatidylinositol-binding clathrin assembly protein
AGAP004571	6072.84	-0.253957	0.121819	-2.08471	0.0370958	0.332721	Oviductin
AGAP001699	604.53	0.33556	0.160942	2.08497	0.037072	0.332721	fatty-acid amide hydrolase 2
AGAP003787	9.04213	-1.17536	0.564503	-2.08211	0.0373329	0.334192	glucose dehydrogenase (acceptor)
AGAP002430	32.2545	-0.741341	0.356804	-2.07772	0.0377348	0.334192	adipokinetic hormone 2	Akh2
AGAP007754	2271.04	-0.317873	0.153039	-2.07707	0.0377953	0.334192
AGAP009178	532.654	-0.304424	0.14638	-2.07968	0.0375551	0.334192	Reticulon 4 interacting protein 1 [Source:UniProtKB/TrEMBL;Acc:A0A1S4H0D2]
AGAP001716	1436.78	-0.283683	0.136501	-2.07824	0.0376869	0.334192	tubby
AGAP011644	1534.14	-0.250262	0.120454	-2.07765	0.0377412	0.334192	inositol-1,4,5-trisphosphate 5-phosphatase
AGAP029109	16259.9	-0.222216	0.106966	-2.07745	0.0377601	0.334192
AGAP010229	1468.72	-0.176403	0.0848797	-2.07827	0.0376843	0.334192	beta-ureidopropionase
AGAP006232	758.121	-0.169361	0.0815183	-2.07758	0.0377482	0.334192	peroxin-14	Pex14
AGAP001440	2861.08	0.152204	0.0731848	2.07972	0.0375511	0.334192	26S proteasome 26S non-ATPase subunit N6	Rpn6
AGAP001535	1494.67	0.216571	0.104036	2.08169	0.0373708	0.334192	histone-lysine N-methyltransferase ASH1L
AGAP029921	557.95	0.219201	0.105339	2.08091	0.0374423	0.334192	Torsin A [Source:UniProtKB/TrEMBL;Acc:A0A1S4H1D8]
AGAP006767	339.159	0.262167	0.125994	2.08078	0.0374539	0.334192	NAD kinase domain-containing protein 1
AGAP005060	401.554	0.322795	0.155349	2.07786	0.0377221	0.334192	putative GPCR class d orphan receptor 2	GPRNND2
AGAP011562	389.667	0.336474	0.161898	2.07831	0.0376806	0.334192	outer segment 4	Oseg4
AGAP013170	55.2457	0.532937	0.256244	2.0798	0.0375436	0.334192
AGAP001560	52.8893	0.641226	0.308778	2.07666	0.037833	0.334192	homeobox protein GSH
AGAP013500	62.4527	0.669626	0.322416	2.0769	0.0378105	0.334192
AGAP005750	54.7118	0.809009	0.388771	2.08094	0.0374397	0.334192	glucosyl/glucuronosyl transferases
AGAP002939	295.363	-0.35432	0.170764	-2.07491	0.0379951	0.335089	solute carrier family 25 (mitochondrial 2-oxodicarboxylate transporter)
AGAP001741	25.3466	0.983567	0.473968	2.07518	0.0379701	0.335089
AGAP028538	45.5058	-0.537419	0.259206	-2.07333	0.0381415	0.336113	ADP-ribosylation factor-like protein 6	Arl6
AGAP012707	56.5246	-0.536806	0.259115	-2.07169	0.0382945	0.337193
AGAP002281	1352.72	-0.159716	0.0771175	-2.07107	0.0383522	0.337432
AGAP011119	986.787	0.56551	0.273172	2.07016	0.0384373	0.337913
AGAP011859	1442.04	0.374357	0.180876	2.06969	0.0384816	0.338034	beta-glucuronidase
AGAP029372	337.029	0.413271	0.199754	2.06889	0.0385561	0.33842
AGAP007962	250.203	0.349627	0.169143	2.06705	0.0387291	0.33967	protein-cysteine N-palmitoyltransferase porcupine	por
AGAP003059	12558.2	-0.28957	0.140175	-2.06577	0.0388502	0.340056
AGAP029743	61.2053	0.652383	0.315748	2.06615	0.0388145	0.340056
AGAP005952	16.0105	1.36927	0.662889	2.06561	0.0388653	0.340056
AGAP028448	340.417	-0.430954	0.208712	-2.06483	0.0389391	0.340433
AGAP004272	787.777	0.392647	0.190246	2.0639	0.0390274	0.340936	putative boss-like receptor	GPRBOS
AGAP003204	508.714	-0.472145	0.228829	-2.06331	0.0390834	0.341119
AGAP002019	358.791	0.422633	0.204861	2.06303	0.03911	0.341119	COMPASS component SWD3
AGAP028370	13122.1	-0.869042	0.422442	-2.05719	0.039668	0.341416	adenosine triphosphatase subunit 6 [Source:European Nucleotide Archive;Acc:ATP6]	ATP6
AGAP012002	79.4689	-0.408274	0.19834	-2.05845	0.0395469	0.341416
AGAP001242	435.952	-0.364684	0.177246	-2.0575	0.0396381	0.341416	defective proboscis extension response
AGAP003005	207.481	-0.290752	0.14131	-2.05755	0.0396333	0.341416	serine/threonine-protein kinase SIK
AGAP004425	884.011	-0.188051	0.0913989	-2.05747	0.0396408	0.341416	Dephospho-CoA kinase domain-containing protein
AGAP007518	1506.81	-0.170143	0.0825787	-2.06037	0.0393628	0.341416
AGAP001519	2217.52	0.179272	0.0871127	2.05793	0.0395965	0.341416	pre-mRNA-splicing helicase BRR2
AGAP012134	2219.56	0.201662	0.0979794	2.0582	0.0395707	0.341416	HIV-1 Vpr-binding protein
AGAP001484	560.979	0.213229	0.103528	2.05963	0.0394336	0.341416	AP-3 complex subunit mu
AGAP008376	759.093	0.253022	0.122856	2.0595	0.0394463	0.341416	39S ribosomal protein L28, mitochondrial	mRpL28
AGAP028642	306.656	0.253236	0.122969	2.05935	0.0394609	0.341416
AGAP007387	594.941	0.267249	0.129902	2.05731	0.0396563	0.341416	DNA methyltransferase 1-associated protein 1
AGAP010386	3545.01	0.291904	0.141594	2.06155	0.0392501	0.341416	Translocating chain-associated membrane protein 2
AGAP012197	713.579	0.353091	0.171376	2.06032	0.0393677	0.341416	Histone H3 [Source:UniProtKB/TrEMBL;Acc:Q7PCS9]
AGAP008835	220.495	0.518593	0.251864	2.05902	0.0394922	0.341416	CLIP-domain serine protease	CLIPC1
AGAP010988	65.614	0.741397	0.360305	2.05769	0.0396195	0.341416
AGAP028613	26.419	0.870405	0.422775	2.05879	0.0395143	0.341416	solute carrier family 7 (cationic amino acid transporter, y+ system)
AGAP011491	1405.86	-0.208018	0.101177	-2.05599	0.0397835	0.342145	Sorting nexin-17
AGAP000372	2110.94	0.588882	0.286468	2.05566	0.0398151	0.342151
AGAP003487	790.555	-0.323518	0.157485	-2.05427	0.0399494	0.342861	Mesenchymal stem cell protein DSCD75
AGAP010456	4741.03	-0.248749	0.121095	-2.05417	0.0399597	0.342861
AGAP012248	1099.44	0.210525	0.102538	2.05314	0.0400594	0.343451	ubiquitin carboxyl-terminal hydrolase 5/13
AGAP029303	76.9907	-0.727341	0.354418	-2.05221	0.0401491	0.343876
AGAP011166	4886.56	0.248664	0.121182	2.05199	0.0401711	0.343876	Serine/threonine-protein phosphatase [Source:UniProtKB/TrEMBL;Acc:Q7PSR8]
AGAP007942	1332.06	-0.297412	0.145102	-2.04968	0.0403957	0.344711	synaptotagmin-1
AGAP002895	639.501	0.233929	0.114144	2.04943	0.0404205	0.344711	mRNA (2'-O-methyladenosine-N6-)-methyltransferase
AGAP008090	1427.48	0.240953	0.117568	2.04948	0.0404149	0.344711	nuclear pore complex protein Nup205
AGAP006271	231.523	0.523633	0.255354	2.05062	0.0403043	0.344711
AGAP012467	22.9433	0.778976	0.380102	2.04939	0.0404243	0.344711
AGAP012523	1547.56	0.199262	0.0972675	2.0486	0.0405016	0.345105	ATP-dependent RNA helicase DDX42
AGAP002974	103.287	-0.642335	0.313626	-2.04809	0.0405511	0.34523
AGAP000567	1751.75	0.230218	0.112468	2.04697	0.0406614	0.34523
AGAP011084	1159.85	0.25482	0.124493	2.04686	0.0406721	0.34523	ATP-dependent RNA helicase DDX27
AGAP008156	479.301	0.257218	0.125663	2.04689	0.0406685	0.34523	COP9 signalosome complex subunit 6
AGAP004017	13.8119	1.18069	0.576589	2.04771	0.0405879	0.34523
AGAP009286	389.378	0.247086	0.120746	2.04632	0.0407247	0.345412
AGAP011041	13.4123	-1.19815	0.585716	-2.04562	0.0407936	0.345731
AGAP001685	616.265	0.2716	0.132868	2.04414	0.0409398	0.346705	nuclear pore complex protein Nup107
AGAP002925	211.709	0.314767	0.15402	2.04368	0.0409849	0.346822	poly(U)-specific endoribonuclease
AGAP011974	760.519	0.211481	0.103502	2.04325	0.0410273	0.346916	Class C Scavenger Receptor (Sushi/SCR/CCP and Somatomedin B domains).	SCRC1
AGAP028650	33.8669	-0.709706	0.347664	-2.04135	0.0412157	0.348243
AGAP012436	433.507	-0.550362	0.269776	-2.04007	0.0413434	0.34879
AGAP000405	578.412	0.219265	0.107464	2.04036	0.0413145	0.34879	sphingomyelin phosphodiesterase 4
AGAP002302	161.696	-0.409121	0.200625	-2.03923	0.0414269	0.349021	crossover junction endonuclease
AGAP009768	1925.04	-0.317042	0.155525	-2.03853	0.0414968	0.349021	solute carrier family 6 (neurotransmitter transporter, GABA) member 1
AGAP011729	147.209	0.429987	0.210882	2.03899	0.0414509	0.349021	Nonspecific nucleoside hydrolase
AGAP010685	110.105	0.470114	0.23058	2.03883	0.0414669	0.349021	aladin
AGAP009030	7174.68	0.203903	0.100126	2.03647	0.0417031	0.349496	CCR4-NOT transcription complex subunit 3 [Source:UniProtKB/TrEMBL;Acc:A0A1S4GZY5]
AGAP001945	233.952	0.337757	0.165859	2.03642	0.0417085	0.349496	Uncharacterized protein CG12001
AGAP011887	167.463	0.440345	0.216208	2.03667	0.0416828	0.349496	nuclear pore complex protein Nup37
AGAP005026	418.249	0.500609	0.245764	2.03695	0.0416551	0.349496	Histone H4 [Source:UniProtKB/TrEMBL;Acc:Q7PCX0]
AGAP005319	184.019	0.548849	0.26952	2.03639	0.0417111	0.349496
AGAP008852	50.9672	0.745298	0.366068	2.03595	0.041755	0.3496
AGAP005755	2084.91	-0.242235	0.119054	-2.03466	0.041885	0.350423	DNA-binding protein D-ETS-3
AGAP009956	655.027	-0.217309	0.106885	-2.03311	0.0420413	0.351465
AGAP009995	1954.26	-0.243332	0.119768	-2.0317	0.0421839	0.352392	anoctamin 10
AGAP001940	202.818	0.297684	0.146545	2.03136	0.0422188	0.352417
AGAP029675	41.3043	-0.66387	0.326907	-2.03076	0.0422793	0.352657
AGAP007711	123.098	-0.55218	0.272048	-2.02972	0.0423854	0.353276
AGAP011996	1291.95	0.239822	0.118204	2.02888	0.0424703	0.353717	Protein RER1 [Source:UniProtKB/TrEMBL;Acc:Q7PV51]
AGAP009323	2269.91	0.198782	0.0980253	2.02787	0.0425737	0.354312	prohibitin 1
AGAP005710	2007.34	0.353273	0.17429	2.02692	0.0426704	0.354636	prominin-like protein
AGAP002495	581.694	0.615076	0.303463	2.02686	0.0426767	0.354636
AGAP009758	580.9	-0.274149	0.135345	-2.02556	0.0428104	0.354757	cuticular protein CPLCP11	CPLCP11
AGAP012387	11519.8	-0.208171	0.102792	-2.02516	0.0428514	0.354757	TOLL-like receptor 6	TOLL6
AGAP007381	1032.53	0.19041	0.0940155	2.02531	0.0428357	0.354757
AGAP001228	290.348	0.314551	0.155291	2.02556	0.04281	0.354757	DNA-directed RNA polymerase II subunit RPB4
AGAP011966	801.714	0.575572	0.28407	2.02616	0.0427484	0.354757	transcription termination factor 2
AGAP007759	443.079	-0.524797	0.259204	-2.02465	0.0429034	0.354922	defective proboscis extension response 2	dpr2
AGAP002971	719.855	-0.360279	0.178059	-2.02337	0.0430349	0.355744
AGAP001675	63.2989	-0.499213	0.246909	-2.02185	0.0431919	0.355911
AGAP001901	484.289	-0.338255	0.167285	-2.02203	0.0431733	0.355911	DNA helicase MCM9
AGAP004835	1410.4	-0.320247	0.15835	-2.0224	0.0431348	0.355911
AGAP006386	1142.66	0.363728	0.179873	2.02213	0.0431626	0.355911	transcription factor AP-1
AGAP012154	78.2026	0.669966	0.331401	2.02162	0.0432157	0.355911	solute carrier family 15 member 1
AGAP007301	128.714	0.352241	0.174283	2.02109	0.0432704	0.356097	ribonucleases P/MRP protein subunit RPP25
AGAP029880	16.0443	-0.881314	0.436233	-2.02028	0.0433539	0.356255
AGAP005222	530.246	0.382947	0.189544	2.02036	0.0433461	0.356255
AGAP003155	632.861	-0.2156	0.106765	-2.01939	0.0434467	0.356753	UPF0483 protein AGAP003155
AGAP010302	113.966	-0.426142	0.211136	-2.01833	0.0435568	0.357019
AGAP004519	934.19	-0.206165	0.102181	-2.01764	0.0436291	0.357019	sideroflexin 1,2,3
AGAP001463	135.046	0.423165	0.209651	2.01843	0.0435467	0.357019	vacuolar protein sorting 33B	Vps33B
AGAP009490	63.0427	0.44792	0.221974	2.01789	0.0436023	0.357019	Necdin-like 2
AGAP006989	312.792	0.680647	0.337367	2.01753	0.0436403	0.357019	Subito
AGAP028156	160.563	-0.575639	0.285551	-2.01589	0.0438115	0.357579	cuticular protein (putative) CPLCP14	CPLCP14
AGAP002444	46.4485	-0.519354	0.257689	-2.01543	0.0438596	0.357579	pteropsin	GPROP12
AGAP002563	445.914	-0.499739	0.248007	-2.01502	0.0439024	0.357579	Ras-like protein family member 10B precursor
AGAP004006	74.7142	-0.461926	0.22914	-2.01591	0.0438091	0.357579
AGAP003042	228.884	-0.262446	0.130207	-2.01561	0.043841	0.357579	RGP1 retrograde golgi transport homolog (S. cerevisiae)
AGAP008826	2831.68	-0.173117	0.0859047	-2.01522	0.0438817	0.357579
AGAP001897	199.254	0.634634	0.315055	2.01436	0.043972	0.357882	centromere protein J
AGAP009106	375.622	0.404274	0.200734	2.01397	0.0440123	0.357947
AGAP001742	14.2544	-1.01098	0.502421	-2.01222	0.0441968	0.358115
AGAP007949	16.9662	-0.843595	0.419423	-2.01132	0.0442916	0.358115
AGAP004125	382.741	-0.492677	0.244951	-2.01133	0.0442909	0.358115	protein osiris 2	Osi2
AGAP002047	4416.23	-0.254928	0.126722	-2.01171	0.0442503	0.358115	atlastin
AGAP008486	2224.19	-0.207787	0.103263	-2.01221	0.0441979	0.358115	palmitoyltransferase
AGAP011677	1102.02	0.203961	0.101318	2.01307	0.0441072	0.358115
AGAP007362	1764.1	0.221532	0.110028	2.01342	0.044071	0.358115	SH3 domain-binding glutamic acid-rich-like protein 3
AGAP009460	233.201	0.626383	0.31138	2.01164	0.0442584	0.358115	c-Jun N-terminal kinase
AGAP010724	1745.14	-0.221841	0.110357	-2.01021	0.0444085	0.358798	Histone H4 [Source:UniProtKB/TrEMBL;Acc:Q7PCX0]
AGAP010272	120.357	-0.352552	0.175477	-2.00911	0.0445259	0.359339	ionotropic receptor IR25a	IR25a
AGAP029895	2175.23	-0.235012	0.116981	-2.00897	0.0445403	0.359339
AGAP029235	896.427	-0.40786	0.203084	-2.00833	0.0446087	0.359354
AGAP029654	2065.87	-0.158724	0.0790436	-2.00806	0.0446371	0.359354
AGAP001507	5098.78	0.298119	0.148463	2.00804	0.0446394	0.359354	procollagen-lysine, 2-oxoglutarate 5-dioxygenase
AGAP007460	445.807	-0.330613	0.164747	-2.00679	0.0447715	0.360155	acyl-CoA-binding protein 2
AGAP028499	373.402	-0.246071	0.122711	-2.00528	0.0449329	0.361191
AGAP029544	125.896	0.818882	0.408536	2.00443	0.0450242	0.361663
AGAP002503	111.761	-0.488969	0.24435	-2.0011	0.0453816	0.361896	4-coumarate:CoA ligase
AGAP010930	1633.17	-0.29269	0.146071	-2.00375	0.0450971	0.361896
AGAP010937	1227.69	-0.225243	0.112521	-2.00178	0.045308	0.361896	solute carrier family 31 (copper transporters), member 1
AGAP029513	2841.95	-0.152486	0.0761553	-2.0023	0.0452526	0.361896
AGAP002118	485.834	0.223716	0.111705	2.00273	0.0452063	0.361896	zinc finger protein 622
AGAP001314	609.927	0.243076	0.12148	2.00095	0.0453976	0.361896
AGAP012986	4359.92	0.296522	0.148125	2.00184	0.0453022	0.361896
AGAP003503	546.91	0.303584	0.151671	2.0016	0.0453283	0.361896	nuclear pore complex protein Nup133
AGAP012346	325.528	0.312953	0.156389	2.00111	0.0453801	0.361896
AGAP004517	278.266	0.314251	0.157062	2.00081	0.0454126	0.361896	huckebein
AGAP028850	17.4294	1.28103	0.639651	2.0027	0.0452096	0.361896	Eukaryotic large subunit ribosomal RNA [Source:RFAM;Acc:RF02543]	LSU_rRNA_eukarya
AGAP005368	5155.63	-0.259194	0.129568	-2.00045	0.045452	0.361949
AGAP001140	2242.61	0.301906	0.150946	2.00009	0.045491	0.362
AGAP001769	432.204	-0.336146	0.168202	-1.99847	0.0456656	0.362627	beat protein
AGAP009979	1478.54	-0.291576	0.145917	-1.99824	0.0456912	0.362627	glycoprotein-N-acetylgalactosamine 3-beta-galactosyltransferase
AGAP001410	2992.68	-0.179683	0.0899123	-1.99842	0.0456708	0.362627
AGAP006998	1335.86	0.244193	0.12221	1.99815	0.0457007	0.362627	cohesin complex subunit SA-1/2
AGAP001959	994.714	-0.313267	0.15683	-1.99749	0.0457722	0.362934	secernin
AGAP004649	326.755	-0.414648	0.207629	-1.99706	0.0458191	0.363046
AGAP006636	942.264	-0.258772	0.129742	-1.99452	0.0460955	0.364242
AGAP003057	675.572	-0.255815	0.128262	-1.99446	0.0461016	0.364242	CLIP-domain serine protease	CLIPB8
AGAP004033	2645.97	-0.253209	0.126946	-1.99462	0.0460846	0.364242
AGAP009098	21.1487	1.31926	0.661409	1.99462	0.0460849	0.364242	Protein-glutamine gamma-glutamyltransferase E
AGAP004972	13.258	-1.01161	0.507683	-1.99259	0.0463059	0.365075
AGAP029289	425.064	-0.279738	0.140355	-1.99308	0.0462527	0.365075
AGAP029421	7.7484	1.19343	0.598863	1.99283	0.0462805	0.365075
AGAP012129	1726.66	-0.175411	0.0880935	-1.99119	0.0464603	0.365742	dimethyladenosine transferase 1, mitochondrial
AGAP004052	2391	0.219794	0.110376	1.99131	0.0464465	0.365742
AGAP012731	60.2424	0.697446	0.350313	1.99092	0.0464895	0.365742	COMPASS component SWD3
AGAP028411	38.8603	0.568078	0.285411	1.99039	0.046548	0.365942
AGAP012123	1556.77	-0.30167	0.151659	-1.98913	0.0466871	0.366108	F-box and leucine-rich repeat protein 16
AGAP003975	1219.8	-0.289231	0.145508	-1.98773	0.0468412	0.366108	Heme oxygenase [Source:UniProtKB/TrEMBL;Acc:Q7Q288]
AGAP004288	1040.02	-0.277184	0.139422	-1.98808	0.0468024	0.366108	tubulin polyglutamylase TTLL5
AGAP006136	705.13	-0.182349	0.0917443	-1.98758	0.0468578	0.366108	monocyte to macrophage differentiation factor 2
AGAP008047	1019.35	0.200275	0.10072	1.98844	0.046763	0.366108	Integrator complex subunit 1 [Source:UniProtKB/TrEMBL;Acc:A0A1S4GX41]
AGAP000314	1683.63	0.211163	0.106261	1.98721	0.0468996	0.366108
AGAP008108	567.326	0.233913	0.117619	1.98873	0.046731	0.366108	Uncharacterized protein
AGAP003265	243.261	0.243181	0.12224	1.98937	0.04666	0.366108	peptidyl-prolyl isomerase D
AGAP000994	391.941	0.298941	0.150424	1.98732	0.0468866	0.366108	lysosomal Pro-X carboxypeptidase
AGAP008381	197.633	0.315953	0.158983	1.98734	0.0468849	0.366108	U4/U6.U5 tri-snRNP-associated protein 2
AGAP003824	1222.47	-0.209575	0.10554	-1.98575	0.0470615	0.366597	conserved oligomeric Golgi complex subunit 2
AGAP010202	2725.45	-0.195377	0.0983677	-1.98619	0.0470127	0.366597
AGAP028887	40.3787	0.961586	0.484185	1.98599	0.0470345	0.366597	Eukaryotic large subunit ribosomal RNA [Source:RFAM;Acc:RF02543]	LSU_rRNA_eukarya
AGAP010508	25.0673	-0.756852	0.381216	-1.98536	0.0471044	0.366673	proton-coupled amino acid transporter
AGAP000482	515.014	-0.279797	0.141055	-1.9836	0.0473008	0.366764
AGAP005567	1530.36	-0.250811	0.126443	-1.98359	0.0473016	0.366764	bone morphogenetic protein receptor type-2
AGAP009523	1871.27	-0.209707	0.105669	-1.98456	0.0471932	0.366764	Major facilitator superfamily domain-containing protein 1
AGAP029804	3941.31	0.147741	0.0744961	1.9832	0.0473453	0.366764
AGAP000770	512.286	0.249223	0.125624	1.98388	0.0472694	0.366764	vacuole morphology and inheritance protein 14
AGAP029057	88.9296	0.437379	0.220406	1.98442	0.0472086	0.366764
AGAP009220	9.07211	2.33031	1.17504	1.98317	0.0473479	0.366764
AGAP013060	214.471	-0.476849	0.240502	-1.98273	0.0473979	0.366894
AGAP002127	1439.95	-0.237983	0.120069	-1.98205	0.0474737	0.367225	alpha-centractin
AGAP009418	104.889	-0.459308	0.232056	-1.97929	0.0477829	0.368075
AGAP008005	4652.78	-0.409723	0.206883	-1.98045	0.0476525	0.368075
AGAP002264	8128.51	-0.244782	0.123616	-1.98018	0.0476828	0.368075
AGAP001368	5326.88	0.181473	0.0916643	1.97976	0.0477307	0.368075
AGAP007508	71.264	0.649583	0.328156	1.97949	0.0477605	0.368075
AGAP013600	13.7017	0.987332	0.498678	1.9799	0.0477148	0.368075	U2 spliceosomal RNA [Source:RFAM;Acc:RF00004]	U2
AGAP004469	1128.1	-0.199717	0.100926	-1.97885	0.0478333	0.368207	phosphatidylinositol transfer protein, beta like
AGAP005413	605.999	0.195925	0.0990423	1.9782	0.0479065	0.368514
AGAP000988	439.009	-0.356717	0.180397	-1.9774	0.0479966	0.368951	cuticular protein	CPAP3-A1c
AGAP004222	263.886	-0.518468	0.262394	-1.97591	0.0481647	0.369769	putative GPCR class a orphan receptor 20	GPRNNA20
AGAP028178	859.319	-0.481431	0.243655	-1.97587	0.0481698	0.369769	cuticular protein (putative) CPLCP13	CPLCP13
AGAP004865	453.742	-0.312062	0.157993	-1.97517	0.0482487	0.369983	Protein N-terminal glutamine amidohydrolase [Source:UniProtKB/Swiss-Prot;Acc:Q7Q968]	tun
AGAP010222	775.256	-0.225577	0.114214	-1.97503	0.0482644	0.369983	lachesin
AGAP008928	192.669	-0.417532	0.211443	-1.97468	0.0483042	0.370032	Patsas
AGAP003632	662.501	0.192712	0.0976148	1.97421	0.0483581	0.370189	U3 small nucleolar RNA-associated protein 14
AGAP009209	1025.1	0.185632	0.0940619	1.97351	0.0484379	0.370543	DNA-directed RNA polymerase II subunit RPB11 [Source:UniProtKB/Swiss-Prot;Acc:Q7PVQ9]	Rpb11
AGAP009650	370.383	0.233878	0.118539	1.97301	0.0484942	0.370718	YEATS domain-containing protein 4
AGAP028941	5057.87	0.829053	0.420381	1.97215	0.0485929	0.371216	Eukaryotic large subunit ribosomal RNA [Source:RFAM;Acc:RF02543]	LSU_rRNA_eukarya
AGAP013767	32.7102	-0.81145	0.411744	-1.97076	0.048751	0.371911	lactosylceramide 4-alpha-galactosyltransferase
AGAP002719	707.042	-0.343474	0.174279	-1.97083	0.0487431	0.371911	potassium voltage-gated channel Eag-related subfamily H, invertebrate
AGAP001236	289.228	-0.304384	0.15453	-1.96975	0.0488672	0.372285	Sugar transporter ERD6-like 6
AGAP006638	589.41	0.317472	0.161172	1.96978	0.0488638	0.372285	Oatp58Dc
AGAP006890	2148.41	0.182575	0.0927101	1.96931	0.0489174	0.372411	ADP-ribosylation factor 3	Arf3
AGAP010419	218.191	0.350701	0.178165	1.96841	0.0490206	0.372529	Rab proteins geranylgeranyltransferase component A [Source:UniProtKB/TrEMBL;Acc:Q7QDU2]
AGAP012081	1232.77	0.38413	0.195121	1.96867	0.0489906	0.372529	F-type H+-transporting ATPase subunit beta
AGAP003488	349.529	0.428276	0.217587	1.9683	0.0490337	0.372529	nucleotide exchange factor SIL1
AGAP003178	178.426	0.292323	0.148562	1.96768	0.049105	0.372814	glutaredoxin	GRX2
AGAP001441	351.012	-0.2613	0.132936	-1.96561	0.0493436	0.37378
AGAP006620	279.435	0.264303	0.134464	1.96561	0.049344	0.37378
AGAP011361	84.4105	0.598673	0.304605	1.96541	0.0493671	0.37378	HUS1 checkpoint protein
AGAP013736	154.819	0.685003	0.348526	1.96543	0.0493643	0.37378
AGAP010041	972.925	-0.237369	0.120812	-1.96478	0.0494397	0.373818	F-box and WD-40 domain protein 5
AGAP028835	7.46358	1.35374	0.68891	1.96504	0.0494095	0.373818	Eukaryotic large subunit ribosomal RNA [Source:RFAM;Acc:RF02543]	LSU_rRNA_eukarya
AGAP005285	4606.79	-0.225596	0.114857	-1.96415	0.0495125	0.374005
AGAP001677	4353.62	-0.191471	0.0974912	-1.96398	0.0495319	0.374005
AGAP011291	1259.52	-0.234281	0.119355	-1.96289	0.049659	0.374402	UPF0466 protein AGAP011291, mitochondrial
AGAP005625	621.343	0.278906	0.142106	1.96266	0.0496859	0.374402	Class A Scavenger Receptor (SRCR domain) with Serine Protease domain.	SCRASP1
AGAP003162	45.8567	0.71406	0.363716	1.96323	0.0496191	0.374402
AGAP012324	843.805	-0.311176	0.158678	-1.96105	0.0498733	0.375303	odorant-binding protein 68	Obp68
AGAP007968	1266.9	-0.175447	0.089459	-1.9612	0.0498552	0.375303	cysteine-rich with EGF-like domain protein 2
AGAP010885	82.9518	0.388405	0.198104	1.96061	0.0499246	0.375435
AGAP009614	152.375	0.32731	0.167004	1.95989	0.050009	0.375559
AGAP011312	182.099	0.595154	0.303642	1.96005	0.0499895	0.375559
AGAP008011	783.808	-0.343622	0.17536	-1.95953	0.0500512	0.375621
AGAP000987	66.041	-0.562046	0.287091	-1.95773	0.0502617	0.37638	cuticular protein	CPAP3-A1b
AGAP029266	66.5402	-0.500761	0.255813	-1.95752	0.0502858	0.37638
AGAP013257	338.209	-0.313716	0.160271	-1.95741	0.0502993	0.37638
AGAP013293	206.857	-0.261689	0.133725	-1.95693	0.0503561	0.37638
AGAP009181	758.01	0.241332	0.123311	1.9571	0.0503353	0.37638
AGAP005923	47.7248	0.521773	0.266589	1.95722	0.0503214	0.37638	phosphatidylinositol glycan, class C
AGAP010338	393.716	0.248823	0.127222	1.95582	0.0504866	0.377101	39S ribosomal protein L23, mitochondrial	mRpL23
AGAP003289	20.7043	-1.01108	0.517275	-1.95463	0.0506263	0.377686	carbonic anhydrase
AGAP010577	168.905	0.327576	0.167594	1.95458	0.0506331	0.377686	tyrosyl-DNA phosphodiesterase 1
AGAP002710	440.114	0.324949	0.166421	1.95257	0.0508704	0.3792
AGAP011772	837.18	0.454236	0.232765	1.95148	0.0509998	0.379909
AGAP004782	330.894	0.315982	0.161969	1.95088	0.0510709	0.380183	tubulin-specific chaperone D
AGAP008959	2353.73	-0.181548	0.0931294	-1.94942	0.0512454	0.38097
AGAP010190	42.1512	0.545637	0.279862	1.94967	0.0512161	0.38097	Outer segment 5 [Source:UniProtKB/TrEMBL;Acc:A0A1S4H469]	Oseg5
AGAP001478	1074.56	-0.327705	0.168226	-1.948	0.0514151	0.381261	ionotropic receptor NMDAR1	NMDAR1
AGAP004801	2756.91	-0.185041	0.0949628	-1.94857	0.0513474	0.381261
AGAP009833	12866.2	0.129435	0.066447	1.94794	0.0514223	0.381261	voltage-dependent anion-selective channel protein 2
AGAP011963	4618.2	0.220452	0.113172	1.94794	0.0514222	0.381261
AGAP002978	172.788	-0.375768	0.193055	-1.94643	0.0516028	0.382088
AGAP001890	1472.89	0.24761	0.127208	1.94649	0.051596	0.382088
AGAP008721	78.5778	-0.424095	0.217922	-1.94608	0.0516449	0.382145	Facilitated trehalose transporter Tret1-2 homolog [Source:UniProtKB/TrEMBL;Acc:A0A1S4GZ27]
AGAP004085	195.117	0.422405	0.21713	1.9454	0.0517271	0.382498	transcriptional adapter 1
AGAP001776	7.31021	1.36996	0.704586	1.94435	0.0518535	0.383176
AGAP005761	478.661	-0.270823	0.139393	-1.94287	0.0520314	0.384048	heparan-alpha-glucosaminide N-acetyltransferase
AGAP004936	5301.81	-0.2429	0.125044	-1.94251	0.0520754	0.384048
AGAP005722	64.5901	0.679641	0.349849	1.94267	0.0520563	0.384048
AGAP012679	21.519	0.91674	0.472072	1.94195	0.0521432	0.384291
AGAP010297	3534.31	-0.230927	0.118943	-1.94149	0.052199	0.384447
AGAP004760	8.9879	-1.12582	0.580464	-1.93951	0.0524391	0.385446
AGAP002414	2673.91	0.154613	0.0796979	1.93999	0.0523811	0.385446	carboxypeptidase D
AGAP005024	40.8271	0.799102	0.411964	1.93974	0.0524116	0.385446	Histone H3 [Source:UniProtKB/TrEMBL;Acc:Q7PD39]
AGAP008312	628.109	-0.209379	0.107986	-1.93895	0.052508	0.38554
AGAP000965	20866.7	-0.207792	0.107174	-1.93883	0.0525215	0.38554	ELAV (embryonic lethal, abnormal vision Drosophila)-like [Source:UniProtKB/TrEMBL;Acc:A0A1S4GB43]
AGAP013540	2642.61	-0.294659	0.152043	-1.938	0.0526234	0.385903
AGAP005022	213.698	-0.252945	0.130566	-1.93729	0.0527101	0.385903
AGAP010432	757.87	0.252085	0.13012	1.93734	0.0527041	0.385903	DnaJ homolog subfamily C member 11 [Source:UniProtKB/TrEMBL;Acc:A0A1S4H3Y8]
AGAP007018	1704.89	0.343045	0.177075	1.93729	0.0527103	0.385903
AGAP028929	6.37714	1.47996	0.764064	1.93696	0.0527505	0.385943	Eukaryotic small subunit ribosomal RNA [Source:RFAM;Acc:RF01960]	SSU_rRNA_eukarya
AGAP007992	2886.36	-0.215961	0.111535	-1.93625	0.0528369	0.38632	Vesicular glutamate transporter 2
AGAP004013	9.75975	-1.0538	0.544376	-1.93579	0.0528933	0.386477		SP11838
AGAP004248	288.045	-0.225858	0.116715	-1.93512	0.052975	0.386819	glutathione peroxidase 3	GPXH3
AGAP002106	591.261	0.198987	0.102862	1.9345	0.0530518	0.387124	xeroderma pigmentosum group C-complementing protein
AGAP001559	1184.39	0.19938	0.10316	1.93273	0.0532694	0.388457	RNA polymerase-associated protein CTR9
AGAP000364	243.91	0.31934	0.165321	1.93164	0.0534044	0.389184	protein stoned-A
AGAP004299	247.319	0.30466	0.157825	1.93036	0.053562	0.390077	helix-loop-helix protein hen
AGAP007317	1353.83	-0.15752	0.0816437	-1.92936	0.0536862	0.390724
AGAP008547	77.1766	0.701673	0.363784	1.92882	0.0537533	0.390956
AGAP005794	871.858	-0.459375	0.238288	-1.92781	0.0538782	0.391044
AGAP011160	645.847	-0.190714	0.0989482	-1.92741	0.0539288	0.391044	syntaxin 18	Syn18
AGAP003114	818.539	0.310713	0.161136	1.92827	0.0538214	0.391044	protein phosphatase 1, catalytic subunit
AGAP029255	375.521	0.312828	0.162338	1.92702	0.0539772	0.391044
AGAP010312	416.365	0.346111	0.179533	1.92784	0.0538753	0.391044	keren
AGAP013292	441.622	0.492556	0.255568	1.9273	0.0539429	0.391044
AGAP006253	156.408	-0.531657	0.27602	-1.92616	0.0540847	0.391311	Cysteine-rich venom protein
AGAP001387	34976.7	0.201161	0.104421	1.92644	0.0540495	0.391311
AGAP012291	102.393	0.568065	0.29499	1.92571	0.0541405	0.391459	Cytochrome P450 [Source:UniProtKB/TrEMBL;Acc:A0A1S4H8W2]	CYP9J3
AGAP011161	1405.47	-0.218485	0.113483	-1.92526	0.0541969	0.39158	transketolase
AGAP008837	1517.95	0.178933	0.0929517	1.92501	0.0542281	0.39158	20S proteasome subunit beta 4
AGAP004834	520.899	-0.268411	0.139492	-1.92421	0.0543287	0.391907
AGAP004708	1019.2	0.299745	0.155788	1.92405	0.0543478	0.391907	arginyl-tRNA synthetase
AGAP029366	404.823	0.341052	0.17728	1.9238	0.0543794	0.391907
AGAP008117	1611.8	-0.288264	0.149889	-1.92319	0.0544564	0.391951
AGAP001101	56.986	0.485947	0.252666	1.92328	0.0544452	0.391951	carboxylesterase	COEBE2O
AGAP011330	14.8125	-0.898705	0.467656	-1.92172	0.0546406	0.392441	Glutaredoxin-like protein (Fragment) [Source:UniProtKB/TrEMBL;Acc:A7US51]
AGAP003076	245.757	-0.328639	0.171027	-1.92156	0.0546611	0.392441	putative growth hormone releasing hormone receptor 1	GPRGHP1
AGAP029687	369.924	-0.220127	0.114574	-1.92127	0.0546979	0.392441
AGAP006685	611.801	0.28014	0.145812	1.92124	0.0547015	0.392441	Protein sarah
AGAP005754	42.6729	0.844064	0.439161	1.92199	0.0546067	0.392441	glucosyl/glucuronosyl transferases
AGAP013418	63.873	0.73577	0.383064	1.92075	0.0547634	0.392549
AGAP002796	25.6144	0.738205	0.38437	1.92056	0.0547875	0.392549	3-glucan binding protein	GNBPB4
AGAP001550	258.617	-0.636242	0.331409	-1.91981	0.0548817	0.392716	sodium-coupled monocarboxylate transporter 1
AGAP009033	570.829	0.292	0.152084	1.91998	0.0548599	0.392716	heme peroxidase 2	HPX2
AGAP007522	1039.49	-0.147751	0.0769725	-1.91953	0.0549176	0.392719	Adaptor-related protein complex 3, sigma 1 subunit
AGAP010675	723.764	-0.261678	0.136406	-1.91838	0.055063	0.393505	leucine-rich immune protein (Coil-less)	LRIM18
AGAP029791	4.47115	-1.67349	0.872611	-1.91779	0.0551371	0.39378
AGAP011184	49.8033	-0.5091	0.265576	-1.91697	0.0552418	0.394132
AGAP008926	2007.91	0.27796	0.145009	1.91685	0.0552575	0.394132	shingomyelin synthase
AGAP004255	1211.42	-0.25997	0.135702	-1.91574	0.0553979	0.394879
AGAP005772	477.737	-0.249298	0.130162	-1.91529	0.0554554	0.395035	cyclin-dependent kinase 5
AGAP004798	4071.49	0.166467	0.0870265	1.91283	0.0557704	0.397024	Coatomer protein complex, subunit beta 2
AGAP013014	1921.14	-0.27829	0.145542	-1.9121	0.0558634	0.397175
AGAP004098	7284.13	-0.149391	0.0781281	-1.91213	0.0558591	0.397175	GTP-binding protein SAR1
AGAP000137	97.6435	-0.481754	0.252105	-1.91093	0.0560137	0.397486	solute carrier family 45, member 1/2/4
AGAP008181	1972.23	0.180366	0.0943799	1.91106	0.0559963	0.397486	protein SMG5
AGAP029037	26.0185	0.908097	0.475215	1.91092	0.0560148	0.397486	Eukaryotic small subunit ribosomal RNA [Source:RFAM;Acc:RF01960]	SSU_rRNA_eukarya
AGAP007970	2162.63	0.255383	0.133737	1.90959	0.0561858	0.398444	autophagy related gene	APG18A
AGAP010803	337.711	0.271165	0.14204	1.90907	0.0562531	0.398666
AGAP002592	100.899	-0.376849	0.197625	-1.90688	0.0565358	0.399327	outer membrane lipoprotein Blc
AGAP005507	9195.68	-0.346994	0.182079	-1.90574	0.0566844	0.399327	synaptic vesicle-associated integral membrane protein	nSyb
AGAP005424	300.293	-0.342737	0.179862	-1.90556	0.0567076	0.399327
AGAP006547	118.673	-0.328289	0.172167	-1.90681	0.0565456	0.399327
AGAP005905	759.442	-0.220761	0.115762	-1.90703	0.0565168	0.399327
AGAP010008	297.011	-0.213831	0.112163	-1.90643	0.0565942	0.399327	PI-PLC X domain-containing protein 3
AGAP010402	2259.14	-0.209896	0.110165	-1.90529	0.0567429	0.399327	abhydrolase domain-containing protein FAM108B1
AGAP010585	1953.29	-0.177015	0.0928827	-1.90579	0.0566778	0.399327	DNA fragmentation factor-related protein 1	Drep1
AGAP001590	1812.62	0.298842	0.156676	1.9074	0.0564692	0.399327
AGAP006962	1703.58	0.438287	0.229958	1.90595	0.0566571	0.399327	multiple inositol polyphosphate phosphatase
AGAP007423	140.895	0.526958	0.276573	1.90531	0.0567397	0.399327	chromosome transmission fidelity protein 4
AGAP009913	526.401	-0.289567	0.152034	-1.90462	0.0568293	0.399681	actin-binding protein IPP
AGAP011664	875.732	-0.293043	0.153971	-1.90323	0.0570107	0.399688
AGAP009610	566.57	-0.241777	0.127032	-1.90328	0.0570042	0.399688	glyoxylate/hydroxypyruvate reductase
AGAP004864	3643.01	-0.232154	0.121955	-1.9036	0.0569621	0.399688
AGAP000474	80.2115	0.567558	0.298039	1.90431	0.0568703	0.399688	origin recognition complex subunit 2
AGAP028950	4.44089	1.94479	1.02173	1.90342	0.0569861	0.399688	Eukaryotic small subunit ribosomal RNA [Source:RFAM;Acc:RF01960]	SSU_rRNA_eukarya
AGAP007254	1336.35	0.261024	0.137227	1.90214	0.0571528	0.400431	ribosome biogenesis protein UTP30
AGAP011547	675.839	0.21473	0.112931	1.90142	0.0572471	0.400646
AGAP028917	12.7777	1.26715	0.666448	1.90135	0.0572558	0.400646	Eukaryotic large subunit ribosomal RNA [Source:RFAM;Acc:RF02543]	LSU_rRNA_eukarya
AGAP010384	26.7917	0.621719	0.327095	1.90073	0.0573373	0.400963
AGAP000543	119.302	0.311644	0.163995	1.90033	0.0573901	0.401079	vitamin-K-epoxide reductase (warfarin-sensitive)
AGAP009087	518.388	0.205986	0.108435	1.89964	0.0574808	0.40146
AGAP011071	123.541	-0.344612	0.181498	-1.89872	0.0576018	0.401587
AGAP005736	336.894	-0.292985	0.154356	-1.89812	0.0576803	0.401587
AGAP005803	5827.17	-0.176452	0.0929471	-1.89841	0.0576421	0.401587
AGAP009632	182.015	0.291734	0.153687	1.89823	0.0576661	0.401587	ataxia telangiectasia mutated family protein
AGAP028894	32.5076	0.771256	0.406133	1.89902	0.0575617	0.401587	Eukaryotic small subunit ribosomal RNA [Source:RFAM;Acc:RF01960]	SSU_rRNA_eukarya
AGAP010327	725.785	-0.293276	0.15459	-1.89712	0.0578118	0.402053	SH3-binding domain kinase
AGAP007763	1932.13	-0.28659	0.151115	-1.8965	0.0578938	0.402053
AGAP004226	669.412	-0.225526	0.118951	-1.89596	0.057965	0.402053
AGAP011326	112.109	0.314738	0.165932	1.89679	0.0578555	0.402053	inhibitor of apoptosis 2	IAP2
AGAP005266	20.8154	0.958428	0.505339	1.89661	0.0578799	0.402053
AGAP006954	928.31	1.0457	0.551473	1.89619	0.0579348	0.402053	CLIP-domain serine protease	CLIPA10
AGAP012982	5.86663	-1.40705	0.743014	-1.8937	0.0582643	0.402104	long wavelength sensitive opsin	GPROP3
AGAP012860	24.461	-0.761258	0.40203	-1.89354	0.0582866	0.402104	Carbohydrate sulfotransferase (Fragment) [Source:UniProtKB/TrEMBL;Acc:Q5TXZ0]
AGAP006657	109.911	-0.356399	0.188047	-1.89527	0.0580571	0.402104
AGAP028598	486.573	-0.352277	0.185838	-1.89562	0.0580108	0.402104
AGAP005382	625.564	0.180357	0.0951787	1.89493	0.0581015	0.402104	transcription initiation factor TFIIE subunit beta
AGAP011391	236.701	0.280884	0.14832	1.89377	0.0582553	0.402104
AGAP009763	356.163	0.31195	0.164753	1.89344	0.0582991	0.402104
AGAP011731	429.334	0.357931	0.18894	1.89442	0.0581693	0.402104	DNA polymerase [Source:UniProtKB/TrEMBL;Acc:A0A1S4H7C8]
AGAP008234	86.9831	0.368774	0.194679	1.89427	0.0581893	0.402104	NTF2-related export protein 1/2
AGAP029862	6.53173	-1.22596	0.647582	-1.89313	0.05834	0.402136
AGAP004081	464.095	0.33399	0.176463	1.89269	0.0583986	0.402289
AGAP002457	591.441	-0.343701	0.18173	-1.89128	0.058587	0.403157
AGAP002161	1136.87	0.223116	0.117976	1.8912	0.0585974	0.403157	RAC serine/threonine-protein kinase
AGAP005021	2406.47	0.17778	0.0940259	1.89075	0.0586576	0.403321	Transcription elongation factor SPT5 [Source:UniProtKB/TrEMBL;Acc:A0NE83]
AGAP007976	5.44195	-1.73556	0.918333	-1.8899	0.0587713	0.403852	antennae-specific protein
AGAP008115	1224.12	-0.406569	0.21519	-1.88935	0.0588449	0.40399
AGAP000136	384.652	0.237627	0.125836	1.88839	0.0589737	0.40399	tetratricopeptide repeat domain 21B
AGAP005406	542.495	0.274468	0.14529	1.8891	0.0588779	0.40399	RNA exonuclease 1
AGAP002238	888.935	0.294841	0.156099	1.88881	0.0589173	0.40399
AGAP009548	52.5065	0.494052	0.261618	1.88845	0.0589657	0.40399	AAA family ATPase
AGAP011983	705.41	-0.162072	0.0858396	-1.88808	0.0590157	0.404028	ATP-dependent (S)-NAD(P)H-hydrate dehydratase [Source:UniProtKB/TrEMBL;Acc:A0A1S4H960]
AGAP002708	58.6696	-0.593128	0.314215	-1.88765	0.0590731	0.404171
AGAP028382	7233.09	-0.473859	0.251341	-1.88532	0.0593866	0.40604	NADH dehydrogenase subunit 4 [Source:European Nucleotide Archive;Acc:ND4]	ND4
AGAP009270	507.435	-0.428064	0.227094	-1.88497	0.0594342	0.40604
AGAP007167	675.481	-0.209447	0.111149	-1.88438	0.059514	0.40604
AGAP001231	130.713	0.286172	0.151836	1.88474	0.0594648	0.40604
AGAP028944	5.05805	1.66524	0.883764	1.88426	0.0595295	0.40604	Eukaryotic large subunit ribosomal RNA [Source:RFAM;Acc:RF02543]	LSU_rRNA_eukarya
AGAP008206	140.974	-0.377952	0.200662	-1.88353	0.0596285	0.406465	Cytochrome P450 [Source:UniProtKB/TrEMBL;Acc:A0A1S4GXK7]	CYP6N2
AGAP006360	2461.87	-0.224796	0.1194	-1.88272	0.0597386	0.406739	glutamate synthase (NADPH/NADH)
AGAP003611	158.616	0.394604	0.209596	1.88269	0.0597422	0.406739	Fatty acyl-CoA reductase [Source:UniProtKB/TrEMBL;Acc:Q7QAN3]
AGAP003129	12.7631	-0.870333	0.462498	-1.88181	0.0598622	0.406806
AGAP000899	497.752	-0.462365	0.245697	-1.88185	0.059856	0.406806
AGAP003191	1432.04	-0.194611	0.103416	-1.88182	0.0598605	0.406806	glycoprotein 3-alpha-L-fucosyltransferase
AGAP000211	32.4806	-0.902437	0.480134	-1.87955	0.0601688	0.406904	triacylglycerol lipase
AGAP012464	638.163	-0.243545	0.129502	-1.88062	0.0600239	0.406904	natural resistance-associated macrophage protein
AGAP005852	543.413	-0.186942	0.099402	-1.88066	0.0600176	0.406904	39S ribosomal protein L42, mitochondrial	mRpL42
AGAP008236	1871.71	0.20642	0.109825	1.87954	0.0601705	0.406904	THO complex subunit 2 [Source:UniProtKB/TrEMBL;Acc:A0A1S4GYF1]	Thoc2
AGAP001446	1237.9	0.241188	0.128223	1.88101	0.0599711	0.406904	AMP-activated protein kinase, gamma regulatory subunit
AGAP006625	735.614	0.243136	0.129337	1.87986	0.0601274	0.406904	Coatomer subunit epsilon [Source:UniProtKB/TrEMBL;Acc:Q7Q558]
AGAP009687	359.746	0.246536	0.131127	1.88013	0.0600899	0.406904	U6 snRNA-associated Sm-like protein LSm4
AGAP011196	13.8453	1.0753	0.571654	1.88104	0.059967	0.406904
AGAP003239	36.02	-0.624024	0.332321	-1.87778	0.0604119	0.407541
AGAP000689	97.4332	-0.50414	0.268406	-1.87827	0.0603441	0.407541
AGAP002866	52.0579	0.803081	0.427599	1.87811	0.0603655	0.407541	cytochrome P450	CYP6P5
AGAP010815	15.3727	1.15433	0.614666	1.87797	0.0603852	0.407541	Thioester-containing protein 1 [Source:UniProtKB/TrEMBL;Acc:A0A1S4H512]	TEP1
AGAP029555	26981	-0.219709	0.117029	-1.87738	0.0604655	0.407655	Mitogen-activated protein kinase [Source:UniProtKB/TrEMBL;Acc:A0A453Z036]
AGAP007916	269.286	0.327925	0.174712	1.87694	0.0605258	0.407813
AGAP012514	41.8024	-0.537329	0.286733	-1.87397	0.0609343	0.410316	iron-regulated short-chain dehydrogenase/reductase
AGAP001909	1537.39	-0.186623	0.0996271	-1.87322	0.0610386	0.410768
AGAP009325	1818.69	-0.15896	0.0849207	-1.87187	0.0612249	0.411772
AGAP029066	299.239	-0.284401	0.151973	-1.8714	0.0612898	0.411958
AGAP028495	14.5645	-0.956446	0.511502	-1.86988	0.061501	0.412627	Carbohydrate sulfotransferase [Source:UniProtKB/TrEMBL;Acc:A0A0E4G9J1]
AGAP000392	2568.63	-0.147303	0.0787613	-1.87024	0.0614501	0.412627	synaptobrevin homolog YKT6	Ykt6
AGAP008512	478.96	0.327264	0.175015	1.86992	0.0614944	0.412627
AGAP029035	73.7223	0.954148	0.510429	1.86931	0.0615804	0.412909	Eukaryotic large subunit ribosomal RNA [Source:RFAM;Acc:RF02543]	LSU_rRNA_eukarya
AGAP028364	138649	-0.412501	0.220805	-1.86817	0.0617385	0.413704	cytochrome c oxidase subunit I [Source:European Nucleotide Archive;Acc:COX1]	COX1
AGAP010019	350.385	0.208979	0.111887	1.86777	0.061794	0.413704	RWD domain-containing protein 4A
AGAP012131	18.9083	1.43008	0.765712	1.86765	0.0618109	0.413704
AGAP000280	467.036	-0.36554	0.195809	-1.86681	0.0619275	0.413766	guanylate cyclase soluble subunit alpha
AGAP003174	818.522	0.237902	0.12744	1.86678	0.0619322	0.413766
AGAP029645	319.855	0.34473	0.184639	1.86705	0.0618949	0.413766
AGAP002575	306.428	-0.240124	0.128705	-1.8657	0.0620837	0.414029
AGAP004465	238.955	0.25126	0.13467	1.86575	0.0620764	0.414029	18S rRNA (adenine1779-N6/adenine1780-N6)-dimethyltransferase
AGAP028896	14.9707	0.871193	0.466947	1.86572	0.0620803	0.414029	Eukaryotic small subunit ribosomal RNA [Source:RFAM;Acc:RF01960]	SSU_rRNA_eukarya
AGAP001052	40.2475	-0.805256	0.431695	-1.86533	0.0621345	0.414078	ubiquitin carboxyl-terminal hydrolase 2/21
AGAP009586	36.6207	-0.629714	0.337725	-1.86458	0.062241	0.414078
AGAP028200	4936.19	-0.354252	0.190012	-1.86437	0.0622698	0.414078	cuticular protein (putative) CPLCP9	CPLCP9
AGAP008768	226.9	0.332961	0.178623	1.86404	0.0623155	0.414078	Leucine carboxyl methyltransferase 1 protein
AGAP029706	125.124	0.464795	0.249321	1.86424	0.062288	0.414078
AGAP011366	28.3919	0.743442	0.398653	1.86489	0.0621974	0.414078	carboxylesterase	COE18026
AGAP002537	12.2646	-0.965814	0.518446	-1.8629	0.0624764	0.414561	bursicon
AGAP001506	58.7281	-0.866919	0.465446	-1.86255	0.0625249	0.414561	guanine nucleotide-binding protein subunit beta, other
AGAP011375	867.479	-0.197099	0.105821	-1.86257	0.0625224	0.414561	Selenophosphate synthetase 2
AGAP010314	651.472	0.211439	0.113543	1.8622	0.0625752	0.414561	GPN-loop GTPase [Source:UniProtKB/TrEMBL;Acc:Q7PLX5]
AGAP008254	1471.41	0.229214	0.123077	1.86237	0.0625511	0.414561
AGAP004674	346.569	-0.339233	0.182247	-1.86139	0.0626888	0.415065	Phenoloxidase inhibitor protein
AGAP002348	332.341	0.213171	0.114588	1.86032	0.0628402	0.415819	exosome complex component RRP45
AGAP003548	749.388	0.208265	0.111988	1.85971	0.0629269	0.416101	DNA repair/transcription protein MET18/MMS19
AGAP009968	442.031	0.277028	0.149023	1.85896	0.0630331	0.416101	Brix domain-containing protein [Source:UniProtKB/TrEMBL;Acc:Q7Q152]
AGAP028961	26.8746	0.783558	0.421422	1.85932	0.0629821	0.416101	Eukaryotic small subunit ribosomal RNA [Source:RFAM;Acc:RF01960]	SSU_rRNA_eukarya
AGAP008059	2328.67	0.895538	0.481724	1.85903	0.0630234	0.416101	chemosensory protein 1	CSP1
AGAP000309	1227.34	-0.230344	0.12403	-1.85717	0.0632866	0.416733
AGAP000315	713.792	-0.212093	0.114204	-1.85714	0.0632909	0.416733	CLIP-domain serine protease	CLIPC6
AGAP000162	1564.98	-0.195911	0.105444	-1.85796	0.0631749	0.416733	Cystathionine beta-synthase [Source:UniProtKB/TrEMBL;Acc:Q7QEV0]
AGAP006251	3527.97	-0.184495	0.0993165	-1.85765	0.0632192	0.416733	t-SNARE coiled-coil homology domain-containing protein [Source:UniProtKB/TrEMBL;Acc:Q7Q5R2]
AGAP013074	76.0443	0.537083	0.289227	1.85696	0.063317	0.416733
AGAP009730	155.318	-0.423032	0.227974	-1.85561	0.0635091	0.417263	myosin III
AGAP013518	81.845	-0.396923	0.21389	-1.85574	0.0634907	0.417263
AGAP009935	5402.58	-0.237701	0.128099	-1.8556	0.0635105	0.417263
AGAP008929	1939.48	0.213018	0.114827	1.85512	0.0635794	0.417468	threonyl-tRNA synthetase
AGAP006996	1957.88	-0.269573	0.145384	-1.85421	0.0637086	0.417821	mitochondrial translation elongation factor TU
AGAP007984	418.486	0.249115	0.134349	1.85423	0.0637057	0.417821	missing oocyte, meiosis regulator homolog (Drosophila)
AGAP004116	467.472	0.19345	0.104368	1.85354	0.0638051	0.418206	cystinosin
AGAP000523	64552.2	-0.191334	0.103321	-1.85184	0.0640486	0.419554	F-type H+-transporting ATPase subunit c	ATPsynC
AGAP011764	2327.52	-0.194682	0.105149	-1.85148	0.0641002	0.419644
AGAP000704	1563.86	-0.160674	0.0867992	-1.8511	0.0641547	0.419753	cell cycle control protein 50A
AGAP029503	1035.59	-0.197411	0.106661	-1.85083	0.0641942	0.419763
AGAP007935	3437.7	-0.187884	0.101552	-1.85012	0.0642961	0.420181
AGAP000202	173.774	-0.294798	0.159425	-1.84913	0.0644389	0.420866
AGAP008753	1040.83	0.265811	0.143912	1.84704	0.0647412	0.422592	Barrier-to-autointegration factor B
AGAP001974	78.9665	-0.414824	0.224836	-1.845	0.065037	0.424023	organic solute transporter subunit alpha
AGAP008673	47.9324	0.604128	0.327406	1.84519	0.0650095	0.424023	cell cycle checkpoint protein
AGAP007594	240.179	-0.265249	0.14383	-1.84419	0.0651559	0.424325
AGAP005819	388.426	0.209631	0.113673	1.84416	0.0651599	0.424325
AGAP001690	5549.74	-0.372397	0.201973	-1.8438	0.0652126	0.424418
AGAP005037	2150.84	-0.248811	0.134983	-1.84327	0.065289	0.424666	coiled-coil domain-containing protein AGAP005037
AGAP029116	16367	-0.175166	0.0950768	-1.84236	0.0654221	0.425251
AGAP012522	564.661	0.362852	0.197002	1.84187	0.0654941	0.425251
AGAP004581	130.579	0.368483	0.200048	1.84197	0.0654796	0.425251	heat shock protein 70kDa
AGAP010271	376.874	0.237807	0.129181	1.84087	0.0656401	0.425949
AGAP001951	360.268	-0.236556	0.12854	-1.84032	0.065721	0.426224	butyryl-CoA dehydrogenase
AGAP002269	389.276	-0.219504	0.119332	-1.83944	0.0658506	0.426598
AGAP005712	477.271	0.307566	0.167234	1.83914	0.0658941	0.426598	phenylalanine-4-hydroxylase
AGAP028166	31.3305	0.651848	0.354417	1.83921	0.0658842	0.426598
AGAP001649	170.031	0.389926	0.212073	1.83864	0.0659682	0.426828	Glucosylceramidase [Source:UniProtKB/TrEMBL;Acc:Q7PXX9]
AGAP002381	832.028	-0.264141	0.143754	-1.83745	0.0661431	0.427211	disintegrin and metalloproteinase domain-containing protein 17
AGAP000186	9.18779	0.97024	0.52792	1.83785	0.0660841	0.427211
AGAP010241	9.94153	1.06625	0.580241	1.83761	0.0661204	0.427211	gamma-glutamyltranspeptidase
AGAP029962	11.6578	-1.27972	0.696814	-1.83652	0.0662803	0.427848	NA	NA
AGAP003018	762.017	0.20566	0.112014	1.83602	0.0663541	0.428074	dynamin GTPase
AGAP005411	2370.57	-0.235908	0.12854	-1.83529	0.0664622	0.428248
AGAP007354	209.647	0.307454	0.167545	1.83506	0.066497	0.428248	phosphatidylinositol transfer protein SEC14
AGAP009442	356.364	0.516083	0.281213	1.8352	0.0664757	0.428248	cyclin-dependent kinase regulatory subunit CKS1
AGAP013107	15.7537	-0.827484	0.451173	-1.83407	0.0666435	0.428385
AGAP029652	1213.64	-0.240432	0.131118	-1.8337	0.0666978	0.428385
AGAP002272	2020.12	0.155308	0.0846818	1.83402	0.0666512	0.428385	ankyrin
AGAP006911	1702.77	0.457466	0.249489	1.83361	0.0667115	0.428385	serine protease inhibitor (serpin) 2	SRPN2
AGAP028892	16.219	0.995808	0.54285	1.83441	0.0665936	0.428385	Eukaryotic large subunit ribosomal RNA [Source:RFAM;Acc:RF02543]	LSU_rRNA_eukarya
AGAP006029	21.9033	-0.813044	0.443593	-1.83286	0.0668234	0.428606
AGAP029107	367.213	-0.292271	0.15945	-1.833	0.0668031	0.428606
AGAP007951	11.0656	-0.982746	0.536348	-1.83229	0.0669081	0.428844	ionotropic receptor IR68a	IR68a
AGAP003430	3386.8	-0.202218	0.110407	-1.83156	0.0670165	0.428844	vacuolar H+ ATPase M8.9 accessory subunit	VhaM8.9
AGAP007918	127.749	0.315057	0.172009	1.83163	0.067007	0.428844	xanthine dehydrogenase/oxidase
AGAP029977	59.429	0.420128	0.22933	1.83198	0.0669542	0.428844	NA	NA
AGAP001793	78.4375	0.718743	0.392475	1.83131	0.0670541	0.428844	aurora kinase A
AGAP002000	67.2273	-0.446534	0.243913	-1.83071	0.0671438	0.428849	Kv channel-interacting protein
AGAP006590	1343.44	-0.311078	0.169939	-1.83053	0.0671709	0.428849	T-lymphoma invasion and metastasis-inducing protein 1
AGAP012777	4.51554	1.75072	0.956393	1.83054	0.0671686	0.428849
AGAP003195	80.6167	-0.601752	0.328831	-1.82997	0.067254	0.428867	fatty acyl-CoA elongase
AGAP002289	1775.34	0.31412	0.171675	1.82973	0.06729	0.428867
AGAP004582	53.5116	0.498061	0.272143	1.83014	0.0672286	0.428867	heat shock 70kDa protein
AGAP000711	848.64	0.259572	0.141926	1.82892	0.0674121	0.429398
AGAP000138	1320.88	-0.443173	0.242813	-1.82516	0.0679773	0.430003	nicotinic acetylcholine receptor subunit alpha 4	alpha4
AGAP003729	110.808	-0.327689	0.17945	-1.82607	0.0678391	0.430003
AGAP010235	1374.44	-0.30054	0.164672	-1.82508	0.0679896	0.430003	TBC1 domain family member 24
AGAP000633	815.834	-0.233507	0.127954	-1.82493	0.0680116	0.430003
AGAP012058	3292.13	-0.138935	0.0760708	-1.82639	0.0677915	0.430003	PPPDE peptidase domain-containing protein 1
AGAP011580	4137.47	0.140531	0.0769363	1.82659	0.0677612	0.430003	Eukaryotic translation initiation factor 3 subunit K [Source:UniProtKB/Swiss-Prot;Acc:Q7QGK4]	eIF3k
AGAP001455	2230.71	0.141785	0.0776998	1.82478	0.0680335	0.430003
AGAP001287	2836.42	0.170297	0.093162	1.82796	0.0675551	0.430003
AGAP000312	1109	0.213663	0.116906	1.82764	0.0676029	0.430003
AGAP008407	5760.04	0.270064	0.14791	1.82587	0.0678703	0.430003	thioester-containing protein 13	TEP13
AGAP006809	2411.87	0.338224	0.185101	1.82724	0.0676634	0.430003	akirin	akirin
AGAP001158	90.2064	0.498357	0.273121	1.82467	0.0680504	0.430003
AGAP001018	39.0296	0.539121	0.295039	1.82729	0.0676567	0.430003
AGAP028415	61.9234	0.545596	0.298999	1.82475	0.0680395	0.430003
AGAP006623	684.019	0.174863	0.0958587	1.82417	0.0681259	0.430234	vacuolar protein sorting 53	Vps53
AGAP010867	2150.02	-0.219992	0.120619	-1.82386	0.0681733	0.430288
AGAP009125	113.191	-0.323549	0.17747	-1.82312	0.0682854	0.430505	Bardet-Biedl syndrome 8 [Source:UniProtKB/TrEMBL;Acc:A0A1S4H081]	Bbs8
AGAP003047	11312	0.205353	0.112625	1.82333	0.0682533	0.430505	ATP-dependent RNA helicase
AGAP028997	57.0362	0.673104	0.369355	1.82238	0.068398	0.430969	Eukaryotic small subunit ribosomal RNA [Source:RFAM;Acc:RF01960]	SSU_rRNA_eukarya
AGAP004655	677.846	0.162469	0.08917	1.82202	0.0684523	0.431067
AGAP004496	83.1158	0.384873	0.211272	1.82169	0.0685016	0.431132	ADP-ribosylation factor-like 3
AGAP004828	146.273	-0.298761	0.164037	-1.8213	0.0685611	0.431262	Bardet-Biedl syndrome 4	Bbs4
AGAP010816	91.0611	0.947955	0.520572	1.82099	0.0686085	0.431314	thioester-containing protein 3	TEP3
AGAP005440	3093.56	-0.213754	0.117417	-1.82047	0.0686873	0.431345
AGAP002076	93440.9	0.168512	0.0925663	1.82045	0.0686913	0.431345	heat shock 70kDa protein 1/8
AGAP013001	1608.07	0.201053	0.110508	1.81935	0.0688585	0.43215	aminopeptidase N
AGAP005496	41.4674	-0.595688	0.327515	-1.81881	0.0689403	0.432419	leucine-rich immune protein (Short)	LRIM12
AGAP002145	1040.39	-0.309852	0.170544	-1.81685	0.0692401	0.433151	inactivation no afterpotential D protein
AGAP010211	949.535	0.204217	0.112407	1.81677	0.0692526	0.433151
AGAP008939	355.99	0.265986	0.146397	1.81689	0.069234	0.433151	DNA excision repair protein ERCC-5
AGAP003885	94.1621	0.615302	0.338651	1.81692	0.0692294	0.433151	zinc finger protein GLIS1/3
AGAP012836	21.9318	0.707049	0.389091	1.81718	0.0691893	0.433151	tRNA (cytosine38-C5)-methyltransferase
AGAP013380	3241.62	-0.201046	0.110692	-1.81627	0.069329	0.433385
AGAP010227	33.5643	1.1096	0.611301	1.81515	0.0695004	0.434211	mitochondrial import receptor subunit TOM7 homolog
AGAP005177	64.3512	0.398829	0.219859	1.81402	0.0696745	0.435053	Intraflagellar transport 46 homolog
AGAP005051	71.3194	0.554897	0.305942	1.81373	0.0697188	0.435085	DNA polymerase epsilon subunit 3
AGAP011516	3973.88	-0.21909	0.120858	-1.81278	0.0698651	0.435507	Actin, cytoplasmic [Source:UniProtKB/TrEMBL;Acc:A0A1S4H6X2]
AGAP011474	1189.66	0.172643	0.0952327	1.81286	0.0698542	0.435507	ubiquitin-protein ligase E3 C
AGAP000260	1313.73	-0.190605	0.105197	-1.81189	0.0700037	0.435635	mitochondrial ATP synthase epsilon chain	ATPsynepsilon
AGAP005684	553.749	0.198914	0.109757	1.81232	0.0699364	0.435635	syntaxin 17	Syx17
AGAP001444	374.895	0.274407	0.151435	1.81205	0.0699792	0.435635	Heparan-sulfate 6-O-sulfotransferase [Source:UniProtKB/TrEMBL;Acc:Q7PXK2]
AGAP004737	703.068	-0.167773	0.0926339	-1.81114	0.0701195	0.436111	Rhomboid-4, isoform B
AGAP010876	6770.53	0.191528	0.105823	1.80989	0.0703127	0.437067	molecular chaperone DnaK
AGAP029391	264.972	-0.523937	0.289695	-1.80858	0.0705157	0.437346
AGAP000092	58.8087	-0.495183	0.2739	-1.8079	0.0706223	0.437346	methylsterol monooxygenase
AGAP002251	2183.44	0.166703	0.0921585	1.80888	0.0704702	0.437346	ubiquitin-conjugating enzyme E2 G1
AGAP007926	2479.82	0.229559	0.126981	1.80782	0.0706339	0.437346
AGAP007335	1259.06	0.250776	0.138687	1.80822	0.0705719	0.437346	E3 ubiquitin-protein ligase BRE1
AGAP011256	55.0173	0.420202	0.232351	1.80848	0.0705321	0.437346
AGAP009899	40.09	0.928041	0.51312	1.80863	0.0705093	0.437346
AGAP003428	2378.63	0.269513	0.149198	1.80641	0.0708544	0.438466	speckle-type POZ protein
AGAP007622	22.9441	-0.687258	0.381072	-1.80349	0.0713116	0.438532	angiotensin-converting enzyme 1	ANCE1
AGAP004915	477.4	-0.392793	0.217811	-1.80336	0.071331	0.438532
AGAP004660	3447.2	-0.35522	0.196762	-1.80533	0.0710238	0.438532	Antennapedia homeotic protein
AGAP000552	835.026	-0.193763	0.107437	-1.8035	0.071309	0.438532	TBC domain-containing protein kinase-like protein
AGAP010767	4136.19	0.123725	0.0686379	1.80257	0.0714555	0.438532
AGAP011182	445.979	0.22386	0.124034	1.80483	0.0711013	0.438532
AGAP003793	531.863	0.253886	0.140831	1.80277	0.0714251	0.438532
AGAP009701	2682.54	0.255219	0.141378	1.80522	0.0710399	0.438532	Alanyl-tRNA synthetase [Source:UniProtKB/TrEMBL;Acc:A0A1S4H1T1]	Aats-ala
AGAP004514	1503.67	0.265345	0.147176	1.80291	0.0714029	0.438532	nuclear GTP-binding protein
AGAP010609	138.08	0.29297	0.162393	1.80407	0.0712198	0.438532	DnaJ (Hsp40) homolog subfamily C
AGAP005799	340.202	0.345524	0.191767	1.80179	0.0715777	0.438532	dally
AGAP003483	86.3029	0.357347	0.198261	1.8024	0.0714817	0.438532
AGAP001929	350.682	0.379206	0.210113	1.80477	0.07111	0.438532	DNA polymerase alpha subunit A
AGAP028204	214.606	0.42018	0.232905	1.80408	0.0712184	0.438532	Alpha-mannosidase [Source:UniProtKB/TrEMBL;Acc:A0A1S4HD42]
AGAP008613	325.577	0.472279	0.261661	1.80493	0.0710861	0.438532	polypeptide N-acetylgalactosaminyltransferase
AGAP011753	30.7769	0.745267	0.413545	1.80214	0.0715233	0.438532
AGAP028905	14.927	0.845005	0.468195	1.80482	0.0711035	0.438532	Eukaryotic small subunit ribosomal RNA [Source:RFAM;Acc:RF01960]	SSU_rRNA_eukarya
AGAP010731	9.25893	1.233	0.684227	1.80203	0.0715409	0.438532	CLIP-domain serine protease	CLIPA8
AGAP011769	220.822	0.438148	0.243265	1.80111	0.0716855	0.43895	fanconi anemia group D2 protein
AGAP005064	778.786	-0.198719	0.110376	-1.80039	0.0717996	0.439
AGAP010337	2496.17	-0.168551	0.0936208	-1.80036	0.0718038	0.439	ubiquinol-cytochrome c reductase subunit 8
AGAP002739	22611.6	0.145412	0.0807708	1.8003	0.0718126	0.439
AGAP013122	269.144	0.268316	0.149139	1.7991	0.072003	0.439921	sulfatase modifying factor 1
AGAP007773	165.373	0.315169	0.175213	1.79878	0.0720534	0.439987
AGAP013126	18.3389	-0.862885	0.480082	-1.79737	0.0722766	0.441107	Frequenin-1
AGAP013528	39.5763	-0.500433	0.278726	-1.79543	0.0725854	0.441107
AGAP012404	366.85	-0.237887	0.132436	-1.79624	0.0724561	0.441107	alanine--glyoxylate aminotransferase 2, mitochondrial
AGAP001476	3190.35	-0.188303	0.10481	-1.79661	0.0723978	0.441107	Innexin inx2
AGAP009003	564.51	0.204495	0.113902	1.79537	0.0725953	0.441107
AGAP000456	949.744	0.295509	0.164559	1.79576	0.0725325	0.441107
AGAP000531	166.482	0.344134	0.191541	1.79666	0.07239	0.441107	lipoyl(octanoyl) transferase
AGAP002510	94.9238	0.367355	0.204592	1.79555	0.0725666	0.441107	sarcolemmal associated protein
AGAP009100	18.8508	0.715395	0.398254	1.79633	0.0724424	0.441107	Protein-glutamine gamma-glutamyltransferase E
AGAP001389	162.187	-0.292911	0.1632	-1.7948	0.0726855	0.441171	homeobox protein HEX
AGAP005326	83.3566	0.41865	0.233246	1.79489	0.0726713	0.441171
AGAP029579	2893.74	-0.199929	0.111436	-1.79411	0.072795	0.441594
AGAP004447	569.937	0.444219	0.24769	1.79345	0.0729013	0.441997
AGAP007553	365.464	-0.280832	0.156697	-1.7922	0.0731012	0.442482
AGAP002614	1541.2	-0.198309	0.110646	-1.79228	0.0730873	0.442482	splicing factor, arginine/serine-rich 16
AGAP003496	94.6751	0.400418	0.223397	1.79241	0.0730678	0.442482
AGAP005277	9.67689	-1.0074	0.562812	-1.78994	0.0734637	0.443465
AGAP010342	2569.36	-0.265851	0.148457	-1.79077	0.0733307	0.443465
AGAP003577	439.415	-0.259497	0.144958	-1.79016	0.0734288	0.443465	Ras-related and estrogen-regulated growth inhibitor-like protein
AGAP009144	739.49	0.253139	0.1414	1.79023	0.0734166	0.443465
AGAP005604	81.558	0.352849	0.197059	1.79057	0.0733619	0.443465	Mediator of RNA polymerase II transcription subunit 20 [Source:UniProtKB/Swiss-Prot;Acc:Q7Q6Y4]	Med20
AGAP006056	694.581	-0.226919	0.126803	-1.78954	0.0735273	0.443584
AGAP002802	11200.2	-0.164675	0.0920321	-1.78932	0.0735636	0.443584	neural cell adhesion molecule
AGAP010370	28.4097	0.847634	0.4738	1.78901	0.0736131	0.443641	solute carrier family 17 (anion/sugar transporter), member 5
AGAP004381	4.93747	1.50706	0.842617	1.78855	0.0736878	0.44385	glutathione S-transferase delta class 4	GSTD4
AGAP002036	1325.61	0.16057	0.0898213	1.78766	0.0738309	0.44447	zinc finger, FYVE domain containing 1
AGAP008179	18.8338	0.775095	0.433811	1.78671	0.0739845	0.445153	Class B Scavenger Receptor (CD36 domain).	SCRBQ3
AGAP000500	3397.03	-0.15121	0.0847012	-1.78522	0.074226	0.446121	NADPH cytochrome P450 reductase	Cpr
AGAP006038	7204.33	-0.146115	0.0818437	-1.78529	0.0742139	0.446121	serine/arginine repetitive matrix protein 2
AGAP000986	2851.82	-0.191611	0.107349	-1.78494	0.0742718	0.446154	cuticular protein	CPAP3-D
AGAP005620	28.7422	-0.672209	0.376758	-1.78419	0.0743924	0.446313	Attacin_C domain-containing protein [Source:UniProtKB/TrEMBL;Acc:Q7Q6X3]
AGAP029940	40.9287	-0.612063	0.343319	-1.78279	0.0746212	0.446313	NA	NA
AGAP013186	43.1299	-0.592983	0.332661	-1.78254	0.0746608	0.446313
AGAP011094	1711.72	-0.273016	0.153102	-1.78323	0.0745483	0.446313
AGAP005139	620.842	-0.22979	0.128808	-1.78397	0.0744285	0.446313	phosphatidylinositol-bisphosphatase
AGAP000444	593.07	-0.209784	0.117663	-1.78292	0.0745991	0.446313	cytosolic iron-sulfur protein assembly protein	Ciao1
AGAP004537	482.4	-0.183555	0.102908	-1.78368	0.074475	0.446313
AGAP001138	5236.34	-0.141924	0.0795572	-1.78393	0.0744356	0.446313	F-type H+-transporting ATPase subunit b	ATPsynB
AGAP007399	496.893	0.231097	0.129637	1.78265	0.0746441	0.446313	polyA-specific ribonuclease	PARN
AGAP002169	1549.26	-0.213994	0.120088	-1.78197	0.0747535	0.446626	ubiquitin-conjugating enzyme E2 G2
AGAP002120	890.768	-0.196313	0.110214	-1.7812	0.0748794	0.447137	RUN and TBC1 domain-containing protein 3
AGAP012394	53.142	-0.558473	0.313702	-1.78027	0.0750324	0.447809	peptide-methionine (S)-S-oxide reductase
AGAP001600	336.816	0.264152	0.148405	1.77994	0.0750865	0.447891	Ser/Thr protein phosphatase/nucleotidase
AGAP005810	17.7615	-0.875941	0.492234	-1.77952	0.0751545	0.448055
AGAP010328	138.543	-0.697133	0.392351	-1.77681	0.0755996	0.449017
AGAP000863	95.7957	-0.35109	0.197582	-1.77693	0.0755796	0.449017	lachesin
AGAP011541	1383.65	-0.222866	0.125405	-1.77717	0.0755402	0.449017	Ecto-NOX disulfide-thiol exchanger 1
AGAP006264	555.997	-0.205604	0.115658	-1.7777	0.0754539	0.449017	peroxin 7	Pex7
AGAP011301	610.426	0.210587	0.118464	1.77765	0.0754609	0.449017	Protein quiver [Source:UniProtKB/TrEMBL;Acc:A0A1S4H7A6]
AGAP029048	119.376	0.314028	0.176724	1.77694	0.0755785	0.449017	Electroneutral potassium-chloride cotransporter 1
AGAP004961	191.068	0.360086	0.20257	1.77759	0.0754715	0.449017	Peptidase M12B domain-containing protein [Source:UniProtKB/TrEMBL;Acc:A0A1S4GNF0]
AGAP003183	1058.82	0.171529	0.0965981	1.77569	0.0757835	0.449786	protein transport protein SEC13
AGAP010515	658.54	0.182604	0.102869	1.77512	0.0758775	0.449786	pre-mRNA-splicing factor SYF2
AGAP001867	750.825	0.197896	0.11146	1.77548	0.0758185	0.449786	mitogen-activated protein kinase kinase 7
AGAP000834	22.7538	0.592478	0.333786	1.77502	0.075894	0.449786
AGAP028970	23.433	0.911527	0.513596	1.77479	0.0759321	0.449786	Eukaryotic large subunit ribosomal RNA [Source:RFAM;Acc:RF02543]	LSU_rRNA_eukarya
AGAP004942	7383.49	-0.199778	0.112586	-1.77444	0.0759905	0.449892
AGAP001202	62.9038	0.481452	0.271378	1.7741	0.0760465	0.449982	organic cation transporter
AGAP004720	653.759	-0.29967	0.168953	-1.77368	0.0761154	0.450016
AGAP027984	599.565	-0.238959	0.134733	-1.77358	0.0761334	0.450016
AGAP001366	72.6468	0.71574	0.403646	1.77319	0.0761978	0.450156
AGAP003902	390.781	0.205913	0.116173	1.77247	0.0763166	0.450618	anaphase-promoting complex subunit 7
AGAP029495	1173.04	-0.200806	0.113328	-1.7719	0.076411	0.450695
AGAP009969	20.8362	0.698109	0.393943	1.77211	0.0763766	0.450695
AGAP002805	139.295	0.329034	0.185868	1.77026	0.0766846	0.452068	DNA excision repair protein ERCC-4
AGAP007712	2642.12	-0.169076	0.0955868	-1.76883	0.0769229	0.452509	A-kinase anchor protein 13
AGAP002277	548.74	0.188623	0.106635	1.76886	0.0769173	0.452509	mitochondrial import inner membrane translocase subunit Tim13
AGAP009192	172.421	0.310094	0.175285	1.76909	0.0768792	0.452509	glutathione S-transferase epsilon class 5	GSTE5
AGAP028949	57.1393	0.610971	0.34528	1.76949	0.0768119	0.452509	Eukaryotic small subunit ribosomal RNA [Source:RFAM;Acc:RF01960]	SSU_rRNA_eukarya
AGAP029767	4763.62	-0.197488	0.111747	-1.76727	0.0771824	0.4526
AGAP005418	1023.29	0.209742	0.118608	1.76837	0.0769994	0.4526	aminoacyl tRNA synthase complex-interacting multifunctional protein 2	AIMP2
AGAP001347	425.44	0.222316	0.125791	1.76734	0.0771712	0.4526
AGAP001525	364.059	0.352083	0.199252	1.76702	0.0772244	0.4526
AGAP003766	61.9646	0.370262	0.209457	1.76772	0.077107	0.4526
AGAP007374	101.38	0.449266	0.254236	1.76712	0.0772082	0.4526	glucuronosyltransferase
AGAP004203	44.6834	0.670791	0.379532	1.76742	0.0771581	0.4526	vitellogenin	Vg
AGAP029308	63.5341	-0.363743	0.20593	-1.76635	0.0773379	0.453018
AGAP028829	13.7858	0.87006	0.492642	1.76611	0.0773774	0.453018	Eukaryotic small subunit ribosomal RNA [Source:RFAM;Acc:RF01960]	SSU_rRNA_eukarya
AGAP005267	227.272	0.248389	0.14071	1.76525	0.0775212	0.45362	ADP-ribosylation factor-like protein 2	Arl2
AGAP000358	1317.08	-0.214776	0.121733	-1.76432	0.0776781	0.454298
AGAP006032	93.5648	-0.563958	0.319801	-1.76347	0.077822	0.454312
AGAP002155	1580.01	-0.236222	0.134035	-1.76239	0.0780041	0.454312	hepatocyte nuclear factor 4
AGAP008353	1201.77	-0.186268	0.105693	-1.76236	0.0780087	0.454312	Scat [Source:UniProtKB/TrEMBL;Acc:A0A1S4GYQ4]
AGAP005847	6574.36	-0.161078	0.0913689	-1.76294	0.0779105	0.454312	hydroxymethylglutaryl-CoA synthase
AGAP010251	3698.79	0.236634	0.134209	1.76317	0.0778717	0.454312	coatomer protein complex, subunit alpha (xenin)
AGAP007544	486.171	0.408749	0.231709	1.76406	0.077722	0.454312	chromatin assembly factor 1 subunit B
AGAP002862	32.2472	0.5915	0.335462	1.76324	0.0778596	0.454312	cytochrome P450	CYP6AA1
AGAP004806	24.7947	0.695634	0.394612	1.76283	0.0779293	0.454312	galectin 6	GALE6
AGAP009953	12219.5	-0.222881	0.126515	-1.7617	0.0781192	0.454717	guanine nucleotide-binding protein G(I)/G(S)/G(O) subunit gamma-13
AGAP002707	148.188	-0.485093	0.275444	-1.76113	0.078216	0.454803	defective proboscis extension response 18	dpr18
AGAP009262	763.378	-0.25558	0.145119	-1.76118	0.0782083	0.454803
AGAP009405	29.4093	-0.716974	0.407373	-1.75999	0.0784091	0.45497	cuticular protein	CPAP3-E
AGAP000519	7584.57	-0.255639	0.145222	-1.76033	0.078352	0.45497	diacylglycerol kinase (ATP dependent)
AGAP004414	398.387	0.216573	0.123046	1.76009	0.0783926	0.45497	cleavage stimulation factor subunit 2
AGAP009339	166.823	0.237958	0.135181	1.76029	0.0783589	0.45497
AGAP012257	4194.98	-0.266691	0.151562	-1.75962	0.0784726	0.4551	Neuroglobin [Source:UniProtKB/TrEMBL;Acc:A0A1S4H8T3]
AGAP006881	61.9567	-0.470717	0.2677	-1.75838	0.0786836	0.45537	polypeptide N-acetylgalactosaminyltransferase
AGAP011114	653.992	0.17985	0.102244	1.75903	0.0785731	0.45537	mRNA-decapping enzyme subunit 2
AGAP004275	478.09	0.341792	0.194346	1.75868	0.0786327	0.45537	DNA replication licensing factor MCM2
AGAP004615	285.116	0.371372	0.2112	1.75839	0.0786807	0.45537	DNA polymerase epsilon subunit 1
AGAP009440	173.621	-0.317635	0.180673	-1.75807	0.0787358	0.455434
AGAP028196	310.799	0.214497	0.122031	1.75772	0.0787952	0.45554
AGAP012056	21513.3	0.214462	0.122069	1.75688	0.0789377	0.45565	cofilin
AGAP004315	430.712	0.243148	0.138369	1.75724	0.078877	0.45565
AGAP007371	4.81029	1.39683	0.795058	1.75689	0.0789372	0.45565
AGAP001606	981.831	-0.216218	0.123091	-1.75656	0.0789922	0.455728	5-oxoprolinase (ATP-hydrolysing) [Source:UniProtKB/TrEMBL;Acc:Q8T5H1]
AGAP008780	75.4097	-0.375541	0.213833	-1.75623	0.0790484	0.455789	Elongation of very long chain fatty acids protein [Source:UniProtKB/TrEMBL;Acc:Q7PPN4]
AGAP009237	3984.18	-0.141495	0.0805772	-1.75602	0.0790852	0.455789	Apoptotic chromatin condensation inducer in the nucleus [Source:UniProtKB/TrEMBL;Acc:A0A1S4H0J7]
AGAP002904	58.5818	-0.463561	0.264129	-1.75505	0.0792503	0.456419	ionotropic receptor IR41a	IR41a
AGAP004486	6612.31	-0.150722	0.0858863	-1.7549	0.0792769	0.456419	adiponectin receptor
AGAP013181	304.16	-0.22672	0.129257	-1.75403	0.0794261	0.45704	carboxypeptidase A
AGAP028828	17.9338	1.00695	0.574634	1.75234	0.0797151	0.458465	Eukaryotic small subunit ribosomal RNA [Source:RFAM;Acc:RF01960]	SSU_rRNA_eukarya
AGAP000062	4539.06	-0.219792	0.125468	-1.75178	0.0798118	0.458481
AGAP002571	756.764	-0.169002	0.09648	-1.75168	0.0798294	0.458481	solute carrier family 35 (adenosine 3'-phospho 5'-phosphosulfate transporter)
AGAP011822	986.887	0.180114	0.102828	1.7516	0.0798429	0.458481	proteasome component ECM29
AGAP029119	8.25111	1.23683	0.706209	1.75136	0.0798834	0.458481
AGAP009878	9.20194	-1.09732	0.626798	-1.75068	0.0800018	0.458912	cuticular protein RR-1 family 80	CPR80
AGAP007782	236.298	0.423258	0.2418	1.75045	0.0800413	0.458912
AGAP005990	420.097	-0.19276	0.110147	-1.75003	0.080113	0.459085	glycolipid transfer protein domain-containing protein 1
AGAP010740	16.6573	-0.902385	0.515844	-1.74934	0.0802328	0.459534
AGAP009812	1357.63	-0.235155	0.13456	-1.74758	0.0805364	0.459846
AGAP002086	2160.44	-0.177847	0.101758	-1.74774	0.0805098	0.459846	OTU domain-containing protein 5
AGAP009057	7564.4	0.136602	0.0781302	1.74839	0.0803974	0.459846	CCR4-NOT transcription complex, subunit 1
AGAP004736	358.991	0.214158	0.122526	1.74786	0.0804886	0.459846	mitochondrial GTPase 1 homolog
AGAP006904	1227.55	0.29997	0.171591	1.74817	0.0804345	0.459846	matrix metalloprotease 1	MMP1
AGAP007304	8.68135	1.13026	0.646371	1.74862	0.0803559	0.459846
AGAP003221	1049.82	0.218774	0.125234	1.74693	0.0806502	0.459953	ATP-binding cassette transporter (ABC transporter) family C member 3	ABCC3
AGAP011766	744.504	0.257059	0.147152	1.74689	0.080656	0.459953	ethanolaminephosphotransferase
AGAP013674	78.1713	0.613811	0.351401	1.74676	0.0806796	0.459953	U2 spliceosomal RNA [Source:RFAM;Acc:RF00004]	U2
AGAP029668	5483.46	-0.199787	0.114409	-1.74625	0.0807682	0.460221
AGAP007880	32.4459	-0.48964	0.280735	-1.74414	0.0811348	0.46136	3-ketoacyl-CoA reductase [Source:UniProtKB/TrEMBL;Acc:A0A1S4GX81]
AGAP008998	1995.53	-0.299915	0.171945	-1.74425	0.0811151	0.46136	CLIP-domain serine protease [Source:UniProtKB/TrEMBL;Acc:A0A1S4H0K2]	CLIPD7
AGAP008606	478.373	-0.259403	0.148702	-1.74445	0.0810803	0.46136	forkhead box protein L
AGAP004764	59.279	0.388362	0.222611	1.74458	0.0810579	0.46136
AGAP002520	289.916	-0.306866	0.17612	-1.74237	0.0814443	0.462422	short-chain dehydrogenease/reductase
AGAP006615	3552.28	-0.126412	0.0725456	-1.74252	0.0814178	0.462422	FK506-binding protein 8
AGAP004747	1368.93	0.225438	0.129387	1.74235	0.0814467	0.462422	Uncharacterized protein C05D11.1
AGAP029330	296.549	0.939255	0.539247	1.74179	0.0815455	0.462605
AGAP012917	5.70703	1.23347	0.708203	1.74169	0.0815624	0.462605	ADP-ribosylation factor-like protein 2-binding protein
AGAP009058	481.824	0.225683	0.129611	1.74124	0.0816421	0.46282	exocyst complex component 3	Exo3
AGAP008022	11.037	-1.08869	0.625468	-1.74061	0.0817528	0.462989	cytochrome P450	CYP12F1
AGAP001109	6031.99	-0.151396	0.0869798	-1.74059	0.0817557	0.462989	protein-tyrosine phosphatase
AGAP010260	187.659	-0.468118	0.269102	-1.73956	0.0819371	0.463306
AGAP004610	2456.39	0.189563	0.108952	1.73987	0.0818811	0.463306	signal recognition particle subunit SRP54
AGAP008135	318.704	0.234702	0.13492	1.73957	0.0819346	0.463306	Gonadotropin inducible transcription factor
AGAP029955	9.65045	-1.17288	0.674657	-1.73849	0.0821253	0.463698	NA	NA
AGAP011727	1650.15	-0.1714	0.0986072	-1.73821	0.0821738	0.463698	syntaxin 13	Syx13
AGAP002059	898.443	0.177393	0.102051	1.73827	0.0821631	0.463698
AGAP003849	486.801	0.299791	0.172417	1.73876	0.0820776	0.463698
AGAP013070	4.6469	-1.71938	0.989379	-1.73784	0.0822388	0.463722
AGAP012316	2245.55	-0.207738	0.119564	-1.73747	0.0823044	0.463722
AGAP003147	431.041	0.255279	0.146935	1.73736	0.0823231	0.463722
AGAP028841	19.1562	0.904932	0.520903	1.73724	0.0823454	0.463722	Eukaryotic large subunit ribosomal RNA [Source:RFAM;Acc:RF02543]	LSU_rRNA_eukarya
AGAP008846	142.521	-0.276817	0.159395	-1.73667	0.0824451	0.464047
AGAP007662	52.8549	-0.489398	0.281851	-1.73637	0.0824983	0.46411	All-trans/9-cis
AGAP001299	1816.12	-0.219562	0.12649	-1.73581	0.082598	0.464407	mannose-1-phosphate guanylyltransferase
AGAP007728	702.74	0.228769	0.13181	1.7356	0.0826349	0.464407	mitochondrial intermediate peptidase
AGAP011378	86.262	0.651805	0.37563	1.73523	0.0827	0.464537	Tartan [Source:UniProtKB/TrEMBL;Acc:A0A1S4H6I9]
AGAP012661	9.23037	-0.961379	0.554353	-1.73423	0.0828765	0.464746
AGAP006598	2103.83	-0.161344	0.0930435	-1.73407	0.0829049	0.464746
AGAP004662	589.154	0.288428	0.166287	1.73452	0.0828253	0.464746	homeobox protein abdominal-A homolog
AGAP009581	128.685	0.408229	0.23541	1.73412	0.0828973	0.464746	collagen type I/II/III/V/XI/XXIV/XXVII alpha
AGAP000037	3164.78	-0.411151	0.237196	-1.73338	0.0830281	0.465104
AGAP008604	2085.14	0.162131	0.093542	1.73324	0.0830528	0.465104	glycyl-tRNA synthetase
AGAP001978	824.289	0.305993	0.176603	1.73266	0.0831565	0.46545
AGAP006627	712.01	-0.251127	0.145006	-1.73184	0.0833017	0.465767	Islet cell autoantigen 1
AGAP000773	136.341	0.301873	0.174329	1.73163	0.0833394	0.465767	single-minded
AGAP002763	44.0387	0.445616	0.257308	1.73184	0.0833021	0.465767	ionotropic receptor IR7t	IR7t
AGAP010209	1081.62	0.272742	0.15757	1.73092	0.0834654	0.466236	Insulin gene enhancer protein ISL [Source:UniProtKB/TrEMBL;Acc:A0A1S4H3A9]
AGAP003600	1355.93	0.535706	0.309538	1.73066	0.083512	0.466261	Elongation of very long chain fatty acids protein [Source:UniProtKB/TrEMBL;Acc:Q7QAP0]
AGAP005527	176.35	-0.313928	0.181504	-1.72959	0.0837029	0.467092	PBPe domain-containing protein [Source:UniProtKB/TrEMBL;Acc:A0A1S4GQ96]
AGAP009315	1569.24	-0.334921	0.193757	-1.72856	0.0838887	0.46735	adenylate cyclase 3
AGAP029121	3655.8	-0.195429	0.113058	-1.72857	0.0838859	0.46735
AGAP002795	330.316	0.218494	0.126405	1.72852	0.0838946	0.46735
AGAP008522	156.291	0.251895	0.14574	1.72839	0.0839179	0.46735	transcription initiation factor TFIIH subunit 3
AGAP002476	110.559	0.545084	0.315584	1.72722	0.0841276	0.468047
AGAP029234	2253.6	0.705068	0.408199	1.72727	0.0841197	0.468047
AGAP013392	433.34	0.281389	0.162967	1.72666	0.084228	0.468135
AGAP004981	80.5612	0.658338	0.381239	1.72684	0.0841964	0.468135	prophenoloxidase 4	PPO4
AGAP005069	135.135	-0.511738	0.296533	-1.72574	0.0843945	0.468386
AGAP008685	102.008	-0.472478	0.273832	-1.72543	0.0844502	0.468386	juvenile hormone epoxide hydrolase 2	Jheh2
AGAP004670	585.118	-0.304935	0.176766	-1.72508	0.0845133	0.468386
AGAP003718	287.999	-0.235578	0.136557	-1.72513	0.0845034	0.468386	regulator of G-protein signaling
AGAP011423	1519.29	0.132197	0.0765978	1.72585	0.0843739	0.468386	20S proteasome subunit beta 2
AGAP002967	373.512	0.256552	0.148725	1.725	0.0845268	0.468386	bloom syndrome protein
[truncated: 11,846 more rows]

## Sheet: dsTL2_vs_dsGFP_down_0.05_24h
geneID	baseMean	log2FoldChange	lfcSE	stat	pvalue	padj	description	external_gene_name
AGAP003453	202.585	-2.8855	0.206568	-13.9688	2.41757e-44	2.67795e-40
AGAP029406	47.2718	-2.73411	0.463972	-5.89283	3.79633e-09	2.21326e-06
AGAP029964	7.82171	-2.50948	0.733142	-3.42291	0.000619546	0.0320365	NA	NA
AGAP012520	124.316	-2.05103	0.361687	-5.67074	1.42185e-08	6.56241e-06	protein regulator of cytokinesis 1

## Sheet: dsTL2_vs_dsGFP_up_0.05_24h
geneID	baseMean	log2FoldChange	lfcSE	stat	pvalue	padj	description	external_gene_name
AGAP008900	100.208	2.06741	0.394038	5.24672	1.54833e-07	4.90024e-05	facilitated trehalose transporter Tret1-2 homolog
AGAP006769	37.4207	2.15355	0.519911	4.14216	3.44057e-05	0.00443154
AGAP029785	32.5841	2.65497	0.613864	4.32501	1.52528e-05	0.00248464	sulfotransferase	St4
AGAP010534	328.75	2.7437	0.19769	13.8788	8.51679e-44	4.71703e-40
AGAP009176	1369.43	2.79862	0.24285	11.524	9.98172e-31	3.68558e-27	fatty acid synthase, animal type
AGAP028463	7.67219	2.8685	0.759469	3.77698	0.000158741	0.0124406
AGAP029340	10.802	2.90171	0.760093	3.81757	0.000134774	0.0110765
AGAP007858	162.352	3.10772	0.672213	4.62311	3.78023e-06	0.000775437	lysyl-tRNA synthetase, class II
AGAP003582	12.4846	3.15167	0.708237	4.45002	8.58611e-06	0.00155915	D-xylulose reductase A

## Sheet: dsTL2_vs_dsGFP_all_38h
geneID	baseMean	log2FoldChange	lfcSE	stat	pvalue	padj	description	external_gene_name
AGAP001610	18286	6.947	0.157412	44.1326	0	0
AGAP029366	7075.18	5.78677	0.162121	35.6941	4.87762e-279	3.12631e-275
AGAP007650	4595.43	7.81716	0.240472	32.5075	8.3542e-232	3.56975e-228	growth arrest and DNA-damage-inducible protein
AGAP009460	3051.59	5.56703	0.171301	32.4986	1.1169e-231	3.57938e-228	c-Jun N-terminal kinase
AGAP028615	2897.87	5.45839	0.17292	31.5661	1.07967e-218	2.76806e-215
AGAP006747	2211.27	3.60493	0.115235	31.2833	7.86622e-215	1.68062e-211	IMD pathway signalling NF-kappaB Relish-like transcription factor	REL2
AGAP029365	5140.8	5.56734	0.182487	30.5081	2.03299e-204	3.72298e-201
AGAP009766	2545.5	5.32816	0.174794	30.4825	4.4465e-204	7.12496e-201
AGAP012289	2416.87	3.9617	0.147554	26.8492	8.61678e-159	1.22732e-155
AGAP001945	2286.46	3.28174	0.12546	26.1576	8.06965e-151	1.03445e-147	Uncharacterized protein CG12001
AGAP001732	2214.19	4.20417	0.161393	26.0492	1.37252e-149	1.59949e-146	hemomucin
AGAP007651	2185.5	4.51468	0.175572	25.7141	8.12888e-146	8.68367e-143	growth arrest and DNA-damage-inducible protein
AGAP029372	5218.52	6.00389	0.234036	25.6537	3.84565e-145	3.79211e-142
AGAP011044	1784.87	3.61286	0.141541	25.5252	1.03647e-143	9.49036e-141
AGAP005576	3477.57	3.89592	0.153186	25.4327	1.0971e-142	9.37584e-140	aspartyl-tRNA synthetase
AGAP002323	1666.84	6.13311	0.242567	25.2842	4.76972e-141	3.82144e-138
AGAP004125	5750.45	4.0638	0.162096	25.0703	1.04777e-138	7.90078e-136	protein osiris 2	Osi2
AGAP007858	1681.62	6.055	0.247845	24.4306	8.10043e-132	5.76885e-129	lysyl-tRNA synthetase, class II
AGAP004581	2839.04	7.78123	0.320797	24.256	5.72077e-130	3.85972e-127	heat shock protein 70kDa
AGAP008948	6308.06	3.21705	0.132939	24.1994	2.25609e-129	1.44604e-126	Serine/threonine-protein kinase 40 [Source:UniProtKB/TrEMBL;Acc:A0A1S4GZQ4]
AGAP002626	1531.66	2.9265	0.123323	23.7304	1.75e-124	1.06825e-121	rhomboid-like protein
AGAP028430	3221.91	5.00215	0.212248	23.5675	8.30022e-123	4.83639e-120
AGAP002945	8781.58	3.63168	0.15739	23.0743	8.38237e-118	4.6719e-115	bifunctional glutamyl/prolyl-tRNA synthetase
AGAP011569	1533.95	4.06432	0.176793	22.9892	5.97952e-117	3.19381e-114	secretory phospholipase A2
AGAP009701	6701.46	4.00567	0.176654	22.6752	7.87165e-114	4.03627e-111	Alanyl-tRNA synthetase [Source:UniProtKB/TrEMBL;Acc:A0A1S4H1T1]	Aats-ala
AGAP006470	971.605	4.6798	0.208194	22.478	6.81024e-112	3.35771e-109	Augmenter of liver regeneration
AGAP006994	3562.11	3.54739	0.159184	22.2848	5.18356e-110	2.46104e-107	E3 ubiquitin-protein ligase HERC4
AGAP002816	3286.86	3.6149	0.163513	22.1078	2.65897e-108	1.21733e-105	ERO1-like protein alpha
AGAP002495	1080.93	5.28797	0.241419	21.9037	2.39615e-106	1.05918e-103
AGAP004176	4787.64	3.27665	0.149982	21.8469	8.31738e-106	3.55402e-103	serine/threonine-protein kinase/endoribonuclease IRE1
AGAP005437	1844.03	3.1219	0.143921	21.6918	2.4534e-104	1.01452e-101
AGAP013468	666.673	4.10596	0.189836	21.629	9.58065e-104	3.83795e-101	A disintegrin and metallopeptidase domain 9 (meltrin gamma)
AGAP003488	1533.77	3.31368	0.15327	21.6199	1.16807e-103	4.53743e-101	nucleotide exchange factor SIL1
AGAP002969	6166	4.16312	0.192847	21.5877	2.34577e-103	8.84424e-101	asparaginyl-tRNA synthetase
AGAP010934	970.265	3.88378	0.180776	21.484	2.19715e-102	8.04723e-100
AGAP011172	572.913	3.51321	0.167055	21.0303	3.46706e-98	1.23456e-95	cystathionine gamma-lyase
AGAP006954	11871.3	4.03735	0.192407	20.9833	9.31121e-98	3.22596e-95	CLIP-domain serine protease	CLIPA10
AGAP007565	4871.19	3.0206	0.145837	20.7122	2.69129e-95	9.07884e-93	chaperone DnaJ protein
AGAP002101	2332.02	3.02878	0.146332	20.698	3.61026e-95	1.18667e-92	isoleucyl-tRNA synthetase
AGAP004583	1579.75	8.44306	0.40807	20.6902	4.24072e-95	1.35904e-92	heat shock 70kDa protein
AGAP009883	4799.91	3.39182	0.16499	20.5577	6.56421e-94	2.00349e-91
AGAP007616	2789.09	5.45798	0.265485	20.5585	6.45551e-94	2.00349e-91
AGAP002866	2460.32	2.73671	0.134219	20.3899	2.05372e-92	6.12246e-90	cytochrome P450	CYP6P5
AGAP008049	1242.8	3.43405	0.168643	20.3629	3.57009e-92	1.04011e-89	cell division cycle 123 homolog
AGAP005972	1352.55	5.41344	0.266573	20.3075	1.10344e-91	3.14334e-89	4-nitrophenylphosphatase
AGAP006386	18570.6	4.08767	0.202457	20.1903	1.19246e-90	3.32308e-88	transcription factor AP-1
AGAP002339	2456.1	4.25383	0.212074	20.0582	1.71171e-89	4.66859e-87	AN1-type zinc finger protein 2B
AGAP003492	10805.1	2.9034	0.146461	19.8237	1.86014e-87	4.96773e-85	facilitated glucose transporter (solute carrier family 2)
AGAP007633	13022.6	2.98236	0.150759	19.7823	4.2328e-87	1.10735e-84	solute carrier family 36 (proton-coupled amino acid transporter)
AGAP003141	11514.7	4.0655	0.205606	19.7733	5.05936e-87	1.29712e-84	Insulin-related peptide binding protein
AGAP007302	728.392	3.87423	0.195951	19.7714	5.2471e-87	1.31887e-84	DOPA decarboxylase
AGAP010451	2784.72	3.41269	0.173377	19.6836	2.98257e-86	7.3526e-84	Lon-like ATP-dependent protease
AGAP013477	1333.06	4.26594	0.216887	19.6689	3.9811e-86	9.629e-84
AGAP008265	2756.8	2.91671	0.148565	19.6325	8.15854e-86	1.93675e-83	seryl-tRNA synthetase
AGAP005933	2616.46	3.05722	0.160983	18.991	2.02576e-80	4.7215e-78	NFkappaB essential modulator	ikk2
AGAP004582	1050.79	7.73199	0.407561	18.9714	2.94231e-80	6.73526e-78	heat shock 70kDa protein
AGAP010017	4403.11	4.14056	0.218303	18.9671	3.19212e-80	7.17892e-78	TNF receptor-associated factor 4
AGAP011492	1437.26	3.25012	0.171679	18.9314	6.28753e-80	1.38965e-77	Uncharacterized MFS-type transporter C19orf28
AGAP012643	2303.29	3.94789	0.209519	18.8427	3.37536e-79	7.33369e-77	solute carrier family 7 (cationic amino acid transporter, y+ system)
AGAP009176	3560.84	3.08038	0.163611	18.8275	4.49465e-79	9.60282e-77	fatty acid synthase, animal type
AGAP003981	655.859	3.6336	0.19406	18.7241	3.14943e-78	6.61846e-76
AGAP001650	2606.31	2.74757	0.14735	18.6465	1.34734e-77	2.78572e-75	cation transport regulator-like protein 2
AGAP009167	3440.89	2.66304	0.142986	18.6245	2.03406e-77	4.13883e-75
AGAP011180	6909.23	3.49986	0.189091	18.5089	1.74985e-76	3.5049e-74	Jumonji domain-containing protein 2 [Source:UniProtKB/TrEMBL;Acc:A0A1S4H700]
AGAP000784	1997.06	2.24169	0.122534	18.2945	9.16107e-75	1.8067e-72	abhydrolase domain containing 4
AGAP006362	377.753	5.0223	0.274844	18.2733	1.35064e-74	2.62331e-72
AGAP003371	3399.02	2.499	0.138721	18.0145	1.49976e-72	2.86946e-70
AGAP013266	5249.15	3.13557	0.174884	17.9294	6.95264e-72	1.31068e-69	eukaryotic translation initiation factor 2-alpha kinase 3
AGAP007659	3978.67	2.82733	0.15803	17.8911	1.38371e-71	2.5707e-69
AGAP029707	3909.82	2.34699	0.132696	17.687	5.28373e-70	9.67602e-68
AGAP013281	244.871	4.70757	0.266286	17.6786	6.12991e-70	1.10675e-67
AGAP000076	4743.43	2.63892	0.149317	17.6733	6.7385e-70	1.19973e-67	sterol regulatory element-binding transcription factor 1
AGAP011571	15562.4	2.89392	0.164762	17.5642	4.63076e-69	8.13174e-67
AGAP010420	3213.61	3.12064	0.177947	17.5369	7.48592e-69	1.29678e-66	valyl-tRNA synthetase
AGAP003782	1333	4.68412	0.26715	17.5336	7.93158e-69	1.35567e-66	glucose dehydrogenase (acceptor)
AGAP003903	914.035	2.61806	0.149808	17.4762	2.17652e-68	3.67116e-66	Required for meiotic nuclear division 1 homolog (S. cerevisiae)
AGAP003685	2551.08	4.38402	0.251773	17.4126	6.62205e-68	1.10244e-65
AGAP005529	1848.04	2.923	0.167892	17.4101	6.92218e-68	1.13763e-65	Transmembrane BAX inhibitor motif-containing protein 4
AGAP007743	1406.68	2.12691	0.122181	17.4079	7.18705e-68	1.16621e-65	solute carrier family 16 (monocarboxylic acid transporters), member 10
AGAP005945	355.975	2.9335	0.170355	17.2199	1.88233e-66	3.0162e-64	purine-nucleoside phosphorylase	pnp
AGAP028468	1285.77	4.46308	0.25953	17.1968	2.80483e-66	4.4389e-64
AGAP011472	1292.83	3.49744	0.20368	17.1712	4.36276e-66	6.82027e-64	Leucine-rich repeat-containing protein 47
AGAP004479	2840.46	2.87366	0.16761	17.1449	6.86026e-66	1.05954e-63	reduction in cnn dots 1
AGAP013073	584.98	4.30691	0.251299	17.1386	7.6474e-66	1.16705e-63
AGAP005294	2138.3	2.5397	0.148455	17.1076	1.30275e-65	1.96469e-63
AGAP029354	436.199	4.46338	0.262251	17.0195	5.88551e-65	8.77283e-63
AGAP003265	578.69	2.49307	0.146601	17.0058	7.44221e-65	1.09657e-62	peptidyl-prolyl isomerase D
AGAP005553	3183.62	2.63638	0.155604	16.9429	2.17239e-64	3.16453e-62	cellular retinaldehyde binding protein
AGAP010255	1049.34	4.60642	0.271973	16.937	2.40014e-64	3.45701e-62
AGAP009073	4197.3	2.25862	0.133477	16.9215	3.12421e-64	4.44992e-62
AGAP012246	1113.43	2.51304	0.148706	16.8994	4.54211e-64	6.39839e-62
AGAP013074	345.462	5.86316	0.347845	16.8557	9.5348e-64	1.32855e-61
AGAP012858	428.089	2.60127	0.154408	16.8467	1.10959e-63	1.52944e-61
AGAP000528	34125.2	3.02152	0.179439	16.8386	1.27113e-63	1.73348e-61
AGAP000167	5251.88	2.13782	0.12713	16.8161	1.86006e-63	2.5099e-61	Lipid storage droplets surface-binding protein 2
AGAP001464	13230.8	3.38667	0.202045	16.762	4.62936e-63	6.18164e-61	cyclic AMP-responsive element-binding protein 3
AGAP009458	334.632	4.46302	0.267438	16.688	1.60186e-62	2.11694e-60
AGAP013007	1183.34	5.90881	0.354782	16.6547	2.79553e-62	3.65673e-60
AGAP005563	12709.1	3.42023	0.205501	16.6433	3.38232e-62	4.37959e-60	facilitated trehalose transporter Tret1	Tret1
AGAP009649	9742.98	2.85702	0.172331	16.5786	9.95155e-62	1.27569e-59	solute carrier family 17, member 5
AGAP007138	371.084	4.11669	0.249394	16.5068	3.28003e-61	4.16304e-59	Wurst
AGAP028473	458.407	4.8209	0.292388	16.488	4.47445e-61	5.62333e-59
AGAP003465	14496.8	5.1264	0.311665	16.4484	8.60614e-61	1.07109e-58
AGAP008929	3460.36	2.62712	0.159785	16.4416	9.6373e-61	1.18789e-58	threonyl-tRNA synthetase
AGAP028397	409.186	6.54454	0.398723	16.4138	1.52444e-60	1.86113e-58
AGAP005377	691.372	3.37958	0.207394	16.2955	1.06311e-59	1.28566e-57
AGAP011096	1079.95	4.07788	0.250467	16.2811	1.34354e-59	1.60961e-57	CCAAT/enhancer binding protein (C/EBP), invertebrate
AGAP000321	4397.82	1.80047	0.110672	16.2686	1.64949e-59	1.95785e-57
AGAP028200	3359.53	3.60397	0.222064	16.2294	3.12518e-59	3.67538e-57	cuticular protein (putative) CPLCP9	CPLCP9
AGAP003394	246.445	5.51836	0.341195	16.1736	7.74228e-59	9.02258e-57
AGAP011474	2052.09	2.55275	0.157919	16.1649	8.91294e-59	1.02932e-56	ubiquitin-protein ligase E3 C
AGAP006769	1429.54	3.96712	0.247516	16.0278	8.17779e-58	9.35992e-56
AGAP001707	697.358	2.23217	0.13943	16.0093	1.10059e-57	1.24853e-55
AGAP009212	1143.84	1.7976	0.112366	15.9977	1.32614e-57	1.49121e-55	serine protease inhibitor (serpin) 6	SRPN6
AGAP008080	424.332	4.57082	0.287252	15.9122	5.21357e-57	5.81154e-55
AGAP009459	367.334	3.85654	0.243735	15.8227	2.1696e-56	2.3976e-54	cyclin-dependent kinase 1	cdk1
AGAP001625	787.368	3.93213	0.248899	15.7981	3.20542e-56	3.51199e-54
AGAP007107	3185.7	3.52847	0.223763	15.7688	5.09819e-56	5.53845e-54	DnaJ homolog subfamily B member 4
AGAP008123	376.948	4.56716	0.289738	15.7631	5.58352e-56	6.01472e-54
AGAP011888	1766.05	3.12291	0.198439	15.7374	8.38393e-56	8.95614e-54	exportin-5
AGAP009002	3693.34	3.24887	0.206475	15.7349	8.71707e-56	9.23505e-54	Hormone receptor 3 [Source:UniProtKB/TrEMBL;Acc:A0A1S4GZV4]
AGAP002522	1886.48	4.56204	0.291955	15.6259	4.8535e-55	5.09976e-53	cell cycle checkpoint control protein RAD9A
AGAP010534	2371.15	2.73305	0.175287	15.5919	8.26995e-55	8.6189e-53
AGAP003211	6460.54	4.95117	0.317671	15.5859	9.08348e-55	9.39042e-53
AGAP008997	707.504	5.43121	0.349434	15.5429	1.77763e-54	1.82299e-52	Peptidase S1 domain-containing protein [Source:UniProtKB/TrEMBL;Acc:A0A1S4GZV2]
AGAP008297	2344.25	2.76766	0.178503	15.5048	3.21823e-54	3.27416e-52	leucyl-tRNA synthetase
AGAP001411	5563.11	2.59836	0.168008	15.4657	5.91472e-54	5.97014e-52	BCL2/adenovirus E1B 19 kDa protein-interacting protein 3
AGAP006960	609.466	2.89798	0.187454	15.4597	6.49445e-54	6.50409e-52
AGAP007600	4985.58	2.32673	0.150905	15.4185	1.2288e-53	1.22108e-51	ubiquitin carboxyl-terminal hydrolase 31
AGAP029777	2503.2	2.98076	0.193487	15.4055	1.50417e-53	1.48323e-51
AGAP001485	5316.32	3.72132	0.241823	15.3886	1.95177e-53	1.90991e-51
AGAP001941	442.144	2.52579	0.16489	15.318	5.79724e-53	5.62991e-51	phosphatidic acid phosphatase type 2 domain-containing protein 1B
AGAP001318	2198.81	2.88087	0.188135	15.3128	6.27896e-53	6.05188e-51	acetyl-CoA C-acetyltransferase
AGAP012971	217.417	2.97966	0.194815	15.2948	8.27918e-53	7.92021e-51
AGAP013031	199.817	3.85637	0.2525	15.2727	1.16188e-52	1.10327e-50
AGAP009852	2861.22	1.78041	0.116687	15.258	1.45631e-52	1.37268e-50	mitochondrial fission 1 protein
AGAP003665	176.176	4.36588	0.287174	15.2029	3.38364e-52	3.16605e-50
AGAP003620	1878.91	-2.93091	0.193046	-15.1824	4.62276e-52	4.29414e-50
AGAP003161	154.076	5.82855	0.383936	15.181	4.72338e-52	4.35604e-50
AGAP008657	491.837	3.72275	0.245969	15.1351	9.51073e-52	8.70843e-50
AGAP004129	1448.7	4.70004	0.311241	15.101	1.59519e-51	1.45027e-49	protein osiris 6	Osi6
AGAP012176	1171.63	1.99833	0.1324	15.0932	1.79637e-51	1.62167e-49
AGAP008926	5718.73	1.95883	0.130381	15.0238	5.12735e-51	4.59633e-49	shingomyelin synthase
AGAP005588	559.946	6.10049	0.406413	15.0106	6.26148e-51	5.57402e-49
AGAP003315	1217.45	2.55769	0.170401	15.0098	6.32983e-51	5.59601e-49	tryptophanyl-tRNA synthetase
AGAP005608	4489.74	2.44933	0.163732	14.9593	1.35347e-50	1.18837e-48
AGAP001324	959.501	3.16703	0.212011	14.9381	1.86347e-50	1.62502e-48	Erythroid differentiation-related factor 1
AGAP011875	11168.3	2.43329	0.163707	14.8637	5.66953e-50	4.91066e-48
AGAP005273	2867.57	3.88693	0.262507	14.807	1.32096e-49	1.13647e-47	LRRCT domain-containing protein [Source:UniProtKB/TrEMBL;Acc:A0A1S4GPD1]
AGAP029624	13260	2.31026	0.156319	14.7791	1.99805e-49	1.70754e-47	suppressor of cytokine signaling	SOCS
AGAP029452	677.151	3.7008	0.251662	14.7054	5.94752e-49	5.04909e-47	XK-related protein [Source:UniProtKB/TrEMBL;Acc:A0A453Z000]
AGAP009515	2645.99	2.21819	0.151047	14.6854	7.99184e-49	6.73996e-47	TOLL pathway signalling NF-kappaB Relish-like transcription factor	REL1
AGAP012287	4494.72	2.45763	0.167425	14.679	8.78381e-49	7.35945e-47	AarF domain containing kinase 1 precursor
AGAP001118	3866.23	4.42724	0.301876	14.6658	1.06826e-48	8.89225e-47
AGAP012290	2037.65	2.90997	0.198562	14.6552	1.24809e-48	1.03221e-46
AGAP002242	836.149	1.81006	0.124017	14.5953	3.0078e-48	2.4716e-46
AGAP003199	1013.45	2.18111	0.149692	14.5707	4.3158e-48	3.52384e-46	mitochondrial import inner membrane translocase subunit (TIM22)
AGAP011054	3253.66	2.48437	0.171829	14.4583	2.22117e-47	1.8021e-45	thioredoxin peroxidase 2	TPX2
AGAP002397	1555.64	2.33289	0.161365	14.4573	2.25631e-47	1.8191e-45	60 kDa lysophospholipase
AGAP029680	1483.63	2.36904	0.164437	14.407	4.67417e-47	3.74489e-45
AGAP008473	4366.58	1.85869	0.129138	14.393	5.72285e-47	4.5566e-45
AGAP009288	1834.74	3.11197	0.216835	14.3518	1.03871e-46	8.2193e-45	Derlin-1
AGAP008086	1505.5	1.93605	0.134976	14.3437	1.16679e-46	9.17612e-45	mitochondrial processing peptidase
AGAP003138	884.162	2.62657	0.184528	14.234	5.63269e-46	4.40277e-44	dipeptidyl-peptidase 9
AGAP002263	6160.53	2.21573	0.156106	14.1937	1.00235e-45	7.78736e-44	choline-phosphate cytidylyltransferase
AGAP013259	2195.85	2.3604	0.166603	14.1678	1.45053e-45	1.12014e-43	RNA-binding protein MEX3
AGAP005771	3332.61	2.36265	0.167089	14.1401	2.15082e-45	1.65098e-43	DnaJ homolog subfamily C member 13
AGAP002352	2948.79	2.97958	0.210738	14.1388	2.19002e-45	1.67106e-43
AGAP009887	530.76	2.6249	0.185723	14.1334	2.36364e-45	1.79287e-43
AGAP012093	1346.72	1.90515	0.135701	14.0393	8.96488e-45	6.76005e-43
AGAP002449	1204.3	2.41876	0.172745	14.002	1.51623e-44	1.13664e-42	3-OH androgenic UDPGT
AGAP029475	129.459	4.40482	0.315157	13.9766	2.16676e-44	1.61487e-42
AGAP000538	2635.32	3.653	0.261567	13.9658	2.51891e-44	1.86647e-42	cuticular protein TWDL family (TWDL9)	TWDL9
AGAP013009	2355.79	3.35917	0.240701	13.9558	2.90144e-44	2.13756e-42
AGAP001971	7387.05	2.28316	0.163624	13.9536	2.98964e-44	2.18995e-42	Polyubiquitin-C
AGAP012154	412.217	4.35776	0.312314	13.9531	3.01103e-44	2.19309e-42	solute carrier family 15 member 1
AGAP007866	276.455	5.04786	0.36193	13.947	3.27901e-44	2.37478e-42	spaetzle-like cytokine 4	SPZ4
AGAP000082	1645.81	2.01868	0.145011	13.9209	4.73004e-44	3.40643e-42	translation initiation factor eIF-2B subunit epsilon
AGAP011779	3139.33	2.23049	0.160403	13.9055	5.86611e-44	4.20099e-42	TAK1-associated binding protein 2	TAB2
AGAP003873	2935.26	2.55685	0.184317	13.872	9.35668e-44	6.66352e-42	protein crumbs
AGAP029552	338.235	4.41979	0.319002	13.855	1.18606e-43	8.40004e-42	spaetzle-like cytokine 2	SPZ2
AGAP010623	14243.7	2.52053	0.182243	13.8306	1.6667e-43	1.17392e-41	X box-binding protein 1
AGAP003623	6132.35	1.53478	0.110983	13.829	1.70315e-43	1.19305e-41	long-chain acyl-CoA synthetase
AGAP006610	747.342	3.07547	0.222518	13.8212	1.89831e-43	1.32252e-41	glutaminyl-peptide cyclotransferase precursor
AGAP007164	274.639	4.501	0.326088	13.8031	2.44283e-43	1.69268e-41
AGAP004693	1226.93	3.31176	0.240231	13.7858	3.10507e-43	2.13999e-41
AGAP010395	1407.39	3.21451	0.233429	13.7708	3.81939e-43	2.61822e-41	calpain-C
AGAP029605	3958.34	1.65388	0.121046	13.6633	1.68198e-42	1.14687e-40
AGAP011336	2996.04	1.85123	0.136337	13.5783	5.38592e-42	3.65302e-40
AGAP007618	557.606	2.85521	0.211008	13.5313	1.02186e-41	6.89434e-40
AGAP007831	2184.27	2.11303	0.156236	13.5246	1.11928e-41	7.51207e-40
AGAP012770	741.176	2.89521	0.214287	13.5109	1.34854e-41	9.0036e-40	molecular chaperone GrpE
AGAP006379	901.637	1.82141	0.135092	13.4828	1.97563e-41	1.30683e-39	ATP-binding cassette transporter (ABC transporter) family A member 1	ABCA1
AGAP001424	4581.22	2.32045	0.172106	13.4827	1.97773e-41	1.30683e-39	heat shock protein 90kDa beta
AGAP012291	1488.69	3.19721	0.237963	13.4357	3.73296e-41	2.45399e-39	Cytochrome P450 [Source:UniProtKB/TrEMBL;Acc:A0A1S4H8W2]	CYP9J3
AGAP005126	1604.44	3.75307	0.279801	13.4134	5.04909e-41	3.30226e-39	spaetzle-like cytokine 6	SPZ6
AGAP006255	1681.27	1.68186	0.125916	13.357	1.07755e-40	7.01175e-39
AGAP007891	1726.14	2.31972	0.174399	13.3012	2.27632e-40	1.47375e-38	Methionyl-tRNA synthetase [Source:UniProtKB/TrEMBL;Acc:A0A1S4GWK4]
AGAP000243	1465.94	2.11214	0.158855	13.296	2.44061e-40	1.57217e-38	Rhophilin-2
AGAP005390	214.464	3.44587	0.25926	13.2912	2.60401e-40	1.66904e-38
AGAP005418	2196.3	2.30052	0.173403	13.2669	3.60033e-40	2.29615e-38	aminoacyl tRNA synthase complex-interacting multifunctional protein 2	AIMP2
AGAP002403	2183.54	2.90584	0.219189	13.2572	4.09734e-40	2.60019e-38	Nudix hydrolase domain-containing protein [Source:UniProtKB/TrEMBL;Acc:Q7QC17]
AGAP011190	4510.65	1.84613	0.139565	13.2277	6.07056e-40	3.83343e-38	eukaryotic translation initiation factor 2 subunit alpha
AGAP029751	2590	2.94279	0.22267	13.2159	7.09869e-40	4.46069e-38	argonaute 2	AGO2
AGAP002739	7901.72	3.19218	0.243024	13.1352	2.06824e-39	1.29331e-37
AGAP010394	1815.08	2.57949	0.197052	13.0904	3.73672e-39	2.32529e-37	Patched-related [Source:UniProtKB/TrEMBL;Acc:A0A1S4H4P3]
AGAP004170	752.037	1.92842	0.148308	13.0028	1.17913e-38	7.30208e-37
AGAP028610	942.729	3.93717	0.302956	12.9959	1.2914e-38	7.95886e-37
AGAP028522	4401.85	1.97008	0.151884	12.9709	1.789e-38	1.09728e-36
AGAP000999	1893.89	1.95611	0.150942	12.9594	2.07903e-38	1.2691e-36	TOLL-like receptor 5A	TOLL5A
AGAP003664	141.056	3.93154	0.304253	12.922	3.38339e-38	2.05553e-36	Envelysin
AGAP009591	268.122	-5.40639	0.419147	-12.8985	4.58756e-38	2.77396e-36	formyltetrahydrofolate dehydrogenase
AGAP002161	2431.87	1.97084	0.152833	12.8954	4.77893e-38	2.87611e-36	RAC serine/threonine-protein kinase
AGAP028452	3857.56	2.12544	0.165001	12.8814	5.72996e-38	3.43235e-36
AGAP011925	4936.88	1.98381	0.154337	12.8538	8.1931e-38	4.88499e-36	Patatin-like phospholipase domain containing 5
AGAP005775	16855.6	1.75749	0.137204	12.8093	1.45459e-37	8.63259e-36	Bax inhibitor 1
AGAP002993	432.609	5.44873	0.425643	12.8012	1.61501e-37	9.54046e-36
AGAP007113	2176.89	2.03134	0.159527	12.7335	3.85053e-37	2.26422e-35	1-acyl-sn-glycerol-3-phosphate acyltransferase gamma
AGAP011036	1185.36	1.52961	0.120193	12.7263	4.22645e-37	2.47392e-35
AGAP005386	239.267	2.82278	0.222031	12.7134	4.97941e-37	2.90141e-35
AGAP005724	1518.51	2.97302	0.234293	12.6893	6.77708e-37	3.93101e-35	lipoma HMGIC fusion partner-like protein 4
AGAP008736	1393.37	1.67365	0.132018	12.6774	7.89132e-37	4.5567e-35
AGAP007810	5713.55	2.20724	0.174599	12.6418	1.24251e-36	7.14247e-35	DNA-directed RNA polymerase II subunit RPB1
AGAP011487	1966.15	1.36051	0.107799	12.6207	1.62295e-36	9.28775e-35	E3 ubiquitin-protein ligase SH3RF
AGAP011519	378.138	2.72926	0.216467	12.6082	1.90382e-36	1.08467e-34
AGAP010432	1559.36	2.38913	0.189549	12.6043	1.99933e-36	1.13404e-34	DnaJ homolog subfamily C member 11 [Source:UniProtKB/TrEMBL;Acc:A0A1S4H3Y8]
AGAP010271	1026.81	2.02417	0.160918	12.5789	2.75849e-36	1.55776e-34
AGAP004477	1019.79	2.67759	0.213114	12.5641	3.32569e-36	1.86983e-34	Polyphosphoinositide phosphatase
AGAP002340	7781.07	1.64453	0.130926	12.5607	3.47312e-36	1.94419e-34	Eukaryotic translation initiation factor 3 subunit A [Source:UniProtKB/Swiss-Prot;Acc:Q7PGE8]	eIF3a
AGAP002647	4446.1	2.03952	0.163223	12.4953	7.91559e-36	4.41174e-34	phosphorylase kinase gamma subunit
AGAP009166	875.208	1.73064	0.138667	12.4806	9.52935e-36	5.28817e-34	IMD pathway signalling IKK-beta). (ird5orthologue immune response deficient 5)	IKK1
AGAP009983	965.183	2.67017	0.213999	12.4775	9.90564e-36	5.47329e-34	Bhlh factor math6
AGAP005552	1262.06	1.63556	0.131086	12.477	9.96858e-36	5.48443e-34	peptidoglycan recognition protein (long)	PGRPLD
AGAP002353	236.734	7.47186	0.598884	12.4763	1.00533e-35	5.50738e-34	lipase
AGAP006616	1522.81	2.50302	0.200891	12.4596	1.23988e-35	6.76342e-34	Presequence protease, mitochondrial
AGAP010737	1717.37	1.85141	0.148666	12.4535	1.33828e-35	7.26923e-34
AGAP005625	1335.89	2.4132	0.193911	12.4449	1.49135e-35	8.06651e-34	Class A Scavenger Receptor (SRCR domain) with Serine Protease domain.	SCRASP1
AGAP002695	6161.05	2.29843	0.185303	12.4036	2.49734e-35	1.3451e-33
AGAP006593	1862.45	1.93378	0.15652	12.3549	4.58528e-35	2.45936e-33	dual specificity phosphatase
AGAP000123	974.3	5.11656	0.41542	12.3166	7.37396e-35	3.93862e-33	C-type lectin (CTL)	CTLSE2
AGAP012216	370.601	1.96513	0.159763	12.3003	9.02851e-35	4.80234e-33	sterol O-acyltransferase
AGAP009993	1334.52	1.92423	0.156768	12.2744	1.24348e-34	6.58687e-33	RIO kinase 3
AGAP001667	666.718	3.40743	0.277934	12.2599	1.4871e-34	7.84489e-33	cuticular protein RR-2 family 4	CPR4
AGAP029097	581.113	3.65015	0.298273	12.2376	1.95672e-34	1.028e-32
AGAP029519	1561.53	1.44218	0.117881	12.2342	2.04103e-34	1.06792e-32
AGAP002842	137.61	4.33517	0.355191	12.2052	2.91645e-34	1.51976e-32	CLIPD1 protein
AGAP029483	4410.72	2.03351	0.166624	12.2042	2.95288e-34	1.53251e-32
AGAP002815	390.495	4.79937	0.393614	12.1931	3.38299e-34	1.74865e-32	CLIP-domain serine protease	CLIPA15
AGAP004848	4816.71	1.80566	0.148115	12.191	3.4723e-34	1.78761e-32
AGAP003296	3981.94	2.04486	0.168099	12.1646	4.79662e-34	2.45951e-32	LETM1 and EF-hand domain-containing protein 1, mitochondrial precursor
AGAP006034	290.919	2.68142	0.220504	12.1604	5.04965e-34	2.57894e-32
AGAP000947	607.251	2.25188	0.186002	12.1068	9.72627e-34	4.94766e-32	glutathione S-transferase unclassified 1	GSTU1
AGAP003611	3904.42	3.61966	0.299272	12.0949	1.12443e-33	5.69728e-32	Fatty acyl-CoA reductase [Source:UniProtKB/TrEMBL;Acc:Q7QAN3]
AGAP002459	1396.87	1.88024	0.15577	12.0707	1.50926e-33	7.617e-32
AGAP007636	4150.56	1.5705	0.130131	12.0686	1.54708e-33	7.77726e-32	phosphatidate phosphatase LPIN
AGAP004880	16514	1.82845	0.151548	12.0652	1.61353e-33	8.07964e-32	L-lactate dehydrogenase [Source:UniProtKB/TrEMBL;Acc:Q7Q981]
AGAP001623	422.133	2.53905	0.210908	12.0387	2.22483e-33	1.10973e-31
AGAP007738	276.712	2.33537	0.194054	12.0346	2.3363e-33	1.16081e-31
AGAP008392	493.298	2.40349	0.19996	12.0199	2.79402e-33	1.38288e-31	hsp70-interacting protein
AGAP028213	204.626	4.21846	0.350996	12.0185	2.83912e-33	1.39979e-31	Cuticular protein (putative) CPLCP5 [Source:UniProtKB/TrEMBL;Acc:A0A1S4HEE7]
AGAP009788	2159.04	1.74133	0.144975	12.0113	3.09968e-33	1.52241e-31	translocation protein SEC62
AGAP006678	12077.9	1.84391	0.153899	11.9813	4.45219e-33	2.17834e-31	cyclin T
AGAP007552	884.626	1.68759	0.140899	11.9773	4.67463e-33	2.27848e-31
AGAP010876	18316.8	2.01842	0.168787	11.9584	5.8667e-33	2.84868e-31	molecular chaperone DnaK
AGAP006407	122.497	3.86405	0.323274	11.9529	6.27223e-33	3.02755e-31	ionotropic receptor IR142	IR142
AGAP001735	102.092	5.76983	0.482721	11.9527	6.2823e-33	3.02755e-31	RIB43A domain with coiled-coils 1
AGAP001669	5966.97	2.53046	0.212312	11.9186	9.47094e-33	4.54712e-31	cuticular protein RR-2 family 6	CPR6
AGAP010854	622.965	3.41103	0.286447	11.9081	1.07456e-32	5.13983e-31	solute carrier family 45, member 1/2/4
AGAP006168	3338.38	1.65471	0.139128	11.8934	1.28065e-32	6.10286e-31	BMP binding endothelial regulator
AGAP013161	391.773	3.48117	0.293307	11.8687	1.72093e-32	8.1706e-31	fatty-acid amide hydrolase 2
AGAP012178	1049.36	2.24153	0.188963	11.8623	1.85865e-32	8.79189e-31
AGAP001093	1354.9	1.91052	0.162252	11.775	5.25165e-32	2.47503e-30	fos-like antigen, invertebrate
AGAP005654	1017.99	2.47022	0.209893	11.769	5.64195e-32	2.64924e-30	Nitric oxide synthase-interacting protein homolog [Source:UniProtKB/TrEMBL;Acc:Q7Q6V1]
AGAP007089	1793.64	3.51159	0.299148	11.7386	8.0779e-32	3.77922e-30	Chitin-binding type-2 domain-containing protein [Source:UniProtKB/TrEMBL;Acc:A0A1S4GU41]
AGAP002725	4909.25	3.05697	0.260523	11.734	8.53356e-32	3.97788e-30
AGAP005847	3425.73	1.89469	0.161833	11.7077	1.16417e-31	5.40704e-30	hydroxymethylglutaryl-CoA synthase
AGAP006058	331.812	3.21931	0.275185	11.6987	1.29362e-31	5.98661e-30
AGAP003660	567.905	1.84819	0.158096	11.6903	1.42941e-31	6.59121e-30
AGAP002559	2314.55	2.83768	0.243003	11.6775	1.66034e-31	7.62863e-30	alpha-tocopherol transfer protein-like protein
AGAP009033	342.251	1.67585	0.144731	11.5791	5.26119e-31	2.40868e-29	heme peroxidase 2	HPX2
AGAP005175	5246.42	1.9232	0.166162	11.5742	5.56712e-31	2.53968e-29	acetyl-CoA carboxylase / biotin carboxylase
AGAP013166	134.105	2.42308	0.209423	11.5703	5.82764e-31	2.6491e-29	chitinase	Cht5-1
AGAP006900	4662.65	2.67334	0.231105	11.5676	6.01314e-31	2.72376e-29
AGAP000216	127.693	4.05975	0.351513	11.5494	7.43634e-31	3.35656e-29
AGAP001232	694.585	2.02211	0.175507	11.5215	1.02788e-30	4.6233e-29	alpha-1,3/alpha-1, 6-mannosyltransferase
AGAP009264	5896.5	1.51231	0.131278	11.5199	1.04695e-30	4.67625e-29	Ethanolamine-phosphate cytidylyltransferase [Source:UniProtKB/TrEMBL;Acc:A0A1S4H1E2]
AGAP004131	4208.47	4.22935	0.367131	11.52	1.0463e-30	4.67625e-29	protein osiris 9	Osi9
AGAP029633	8939.36	1.18611	0.102988	11.5171	1.08229e-30	4.81732e-29	hexokinase	Hex-A
AGAP008839	284.141	2.17718	0.189292	11.5017	1.29307e-30	5.7356e-29
AGAP006346	946.765	1.62513	0.1415	11.485	1.56918e-30	6.9363e-29	protein spinster homolog 2
AGAP007801	4240.18	2.65411	0.231292	11.4751	1.75885e-30	7.74802e-29	vrille
AGAP011641	890.829	2.16913	0.189124	11.4694	1.88021e-30	8.25425e-29
AGAP029196	5561.83	2.44968	0.214117	11.4408	2.6138e-30	1.14356e-28	Fatty acyl-CoA reductase [Source:UniProtKB/TrEMBL;Acc:A0A2Y9D2C8]
AGAP002051	798.68	2.52191	0.220559	11.4342	2.82177e-30	1.23035e-28	ATP-binding cassette transporter (ABC transporter) family G member 14	ABCG14
AGAP005712	686.654	2.55944	0.223932	11.4295	2.97747e-30	1.29384e-28	phenylalanine-4-hydroxylase
AGAP009578	427.64	1.81736	0.159044	11.4267	3.07475e-30	1.3316e-28	adenosine monophosphate-protein transferase FICD homolog
AGAP008887	982.369	1.92797	0.168996	11.4084	3.79648e-30	1.63862e-28	Hepatocyte growth factor-regulated tyrosine kinase substrate [Source:UniProtKB/TrEMBL;Acc:A0A1S4GZJ0]
AGAP029049	368.656	2.13569	0.188067	11.356	6.92064e-30	2.97703e-28
AGAP029988	5402.78	1.83057	0.16154	11.3319	9.11644e-30	3.90848e-28	NA	NA
AGAP007903	284.214	-2.3013	0.20394	-11.2842	1.56981e-29	6.70778e-28	excitatory amino acid transporter 2 isoform 2
AGAP001792	1543.4	1.4402	0.128024	11.2494	2.3306e-29	9.92559e-28
AGAP008604	2937.51	2.22763	0.198074	11.2464	2.41132e-29	1.02353e-27	glycyl-tRNA synthetase
AGAP008400	723.007	2.2274	0.198104	11.2436	2.49099e-29	1.05386e-27
AGAP001421	557.257	2.37536	0.211309	11.2412	2.55869e-29	1.07894e-27	replication factor A1
AGAP011963	3388.95	1.64661	0.14654	11.2365	2.69777e-29	1.13386e-27
AGAP011940	2438.1	2.55528	0.227533	11.2304	2.89264e-29	1.21179e-27
AGAP006744	120.517	2.30822	0.205684	11.2222	3.17289e-29	1.32486e-27	Ninjurin
AGAP003131	550.503	1.40353	0.125701	11.1656	6.00625e-29	2.49981e-27	enhancer of mRNA-decapping protein 3
AGAP029647	1889.54	2.80416	0.251466	11.1513	7.05897e-29	2.92844e-27
AGAP001272	2555.33	1.67076	0.14988	11.1473	7.38027e-29	3.05186e-27
AGAP012134	3360.88	2.1595	0.193798	11.143	7.74252e-29	3.19136e-27	HIV-1 Vpr-binding protein
AGAP009511	16061.9	1.96387	0.17633	11.1375	8.24025e-29	3.38563e-27	E3 ubiquitin-protein ligase HECTD1
AGAP008441	450.398	1.86947	0.168101	11.1211	9.90393e-29	4.05618e-27
AGAP010770	1973.07	2.14319	0.192938	11.1081	1.14513e-28	4.67498e-27
AGAP000198	3960.99	2.48211	0.223456	11.1078	1.14966e-28	4.67856e-27	Chitinase [Source:UniProtKB/TrEMBL;Acc:A0A1S4G846]	Cht5-5
AGAP002168	320.331	2.82241	0.254202	11.103	1.21252e-28	4.91876e-27
AGAP009711	613.66	-1.7327	0.156235	-11.0904	1.39737e-28	5.65076e-27	cadherin
AGAP008995	364.135	4.4768	0.404236	11.0747	1.66416e-28	6.70844e-27
AGAP002937	481.718	4.3491	0.392897	11.0693	1.76709e-28	7.10102e-27
AGAP029708	226.961	2.40667	0.217514	11.0644	1.86611e-28	7.47554e-27
AGAP011471	1205.69	2.18113	0.19714	11.0638	1.87869e-28	7.50249e-27	large subunit GTPase 1
AGAP005778	88.8349	3.71398	0.3358	11.0601	1.95875e-28	7.79788e-27	iduronate 2-sulfatase
AGAP006943	447.031	1.84861	0.167755	11.0197	3.07164e-28	1.21905e-26	acetyl-coenzyme A transporter
AGAP009522	14183.9	1.68512	0.152999	11.014	3.27305e-28	1.29498e-26
AGAP008983	1383.22	2.26696	0.206108	10.9989	3.86871e-28	1.52594e-26
AGAP005242	1674.63	1.19754	0.108942	10.9925	4.15182e-28	1.63258e-26
AGAP007895	824.822	1.44869	0.13197	10.9774	4.91083e-28	1.92514e-26	A-kinase anchor protein 10 [Source:UniProtKB/TrEMBL;Acc:A0A1S4GWK9]
AGAP006645	11107.1	1.89927	0.17303	10.9765	4.95682e-28	1.93724e-26
AGAP005714	895.61	2.4142	0.220322	10.9576	6.10897e-28	2.38027e-26
AGAP006673	58.1527	5.55635	0.507095	10.9572	6.13573e-28	2.38345e-26
AGAP001225	962.205	1.6855	0.153918	10.9507	6.59669e-28	2.54708e-26
AGAP010514	3009.6	2.22404	0.203092	10.9509	6.58082e-28	2.54708e-26	activator of 90 kDa heat shock protein ATPase
AGAP001433	5831.31	1.22965	0.112367	10.9432	7.16652e-28	2.75879e-26	CLIP-domain serine protease	CLIPD3
AGAP001425	348.959	3.91425	0.357774	10.9406	7.3743e-28	2.83028e-26	Sulfotransferase (Sult)
AGAP000473	839.15	2.7994	0.256118	10.9301	8.27378e-28	3.16602e-26	Aa_trans domain-containing protein [Source:UniProtKB/TrEMBL;Acc:Q7QFG5]
AGAP007926	2482.94	1.33755	0.12244	10.9242	8.83241e-28	3.36972e-26
AGAP013524	1782.24	1.49612	0.137255	10.9003	1.14827e-27	4.36784e-26
AGAP001783	1289.42	1.76405	0.161956	10.8921	1.25671e-27	4.76619e-26	microtubule-severing ATPase
AGAP004780	3370.14	1.76129	0.162137	10.863	1.72986e-27	6.54132e-26	cyclin-dependent kinase 12/13
AGAP001021	1960.99	1.6943	0.156205	10.8467	2.06791e-27	7.79662e-26	dihydropyrimidine dehydrogenase (NADP+)
AGAP009457	2289.36	1.59069	0.146926	10.8265	2.57872e-27	9.69401e-26	guanine nucleotide-binding protein subunit alpha-12
AGAP013480	1747.04	3.42747	0.316828	10.8181	2.82607e-27	1.05928e-25
AGAP008851	3235.05	1.67106	0.154551	10.8124	3.00835e-27	1.12431e-25	E3 ubiquitin-protein ligase mind-bomb [Source:UniProtKB/TrEMBL;Acc:A0A1S4GZF1]
AGAP009213	577.145	1.49957	0.138832	10.8014	3.39106e-27	1.26366e-25	serine protease inhibitor (serpin) 16	SRPN16
AGAP003162	306.858	1.73433	0.160716	10.7913	3.78585e-27	1.40669e-25
AGAP002783	1319.61	1.7026	0.157843	10.7867	3.97968e-27	1.47444e-25	UDP glucuronosyltransferase 5 family, polypeptide A2
[truncated: 13,499 more rows]

## Sheet: dsTL2_vs_dsGFP_down_0.05_38h
geneID	baseMean	log2FoldChange	lfcSE	stat	pvalue	padj	description	external_gene_name
[truncated: 220 more rows]

[truncated: 1 more sheets: dsTL2_vs_dsGFP_up_0.05_38h]
